# Supplementary material for: Integrative network analysis of nineteen brain regions identifies molecular signatures and networks underlying selective regional vulnerability to Alzheimer’s disease
Source: Genome Med. 2016 Nov 1;8:104. doi: 10.1186/s13073-016-0355-3 (PMC5088659; doi:10.1186/s13073-016-0355-3)
Supplement: Additional file 1: — This document contains Supplementary Tables S1–16, plus their associated legends/captions. (XLSX 6505 kb) [file 13073_2016_355_MOESM1_ESM.xlsx]

## Sheet: Table S1
Table S1 Demographical information of the samples analyzed in this paper. PMI, postmortem interval in minutes. CDR, Braak, CERAD, PLQ_Mn, NPrSum and NTrSum are clinical and neuropathological traits which detailed in Table S2a.
Sampleid	PMI	pH	Sex	Race	Age	CDR	Braak	CERAD	PLQ_Mn	NPrSum	NTrSum
1018	1725	6.76	M	white	60	0	0	1	0	0	0
1031	253	6.42	M	black	64	3	0	1	0	0	0
1036	250	6.6	M	white	93	0.5	0	1	0	0	0
25	205	6.1	F	white	90	0	0	1	0	0	0
46	285	5.9	M	white	88	0	0	1	0	0	0
872	390	5.97	F	black	75	1	0	1	0	0	1
1024	605	6.38	F	white	79	3	1	1	0	0	3
2010	1080	6.9	M	white	70	0	1	1	0	0	0
495	255	6.3	M	black	69	0.5	1	1	0	0	1
684	1110	6.21	F	white	84	0	1	1	0	0	2
842	370	6.8	F	white	83	0.5	1	1	0	0	2
923	445	6.7	M	asian	69	0	1	1	0	0	1
990	420	6.6	F	black	62	0.5	1	1	0	0	0
332	165	6	F	white	94	0.5	1	2	12.16	29	2
340	210	6.5	M	white	83	3	1	3	4.8	9	2
360	375	6.2	F	white	82	5	1	4	3.76	11	3
973	375	6.71	F	white	96	1	1	4	5.52	8	2
1039	315	6.9	M	white	85	0	2	1	0	0	4
230	195	6.7	F	white	96	0	2	1	0	0	3
232	180	6	F	hispanic	74	1	2	1	0	0	5
305	305	6.4	F	white	88	0.5	2	1	7.76	16	5
551	260	6.3	F	white	85	0	2	1	4.08	4	2
757	270	6.3	F	white	96	2	2	1	0	0	4
776	245	6.5	M	hispanic	95	0.5	2	1	0	0	4
800	140	6.7	F	white	89	0	2	1	1.28	1	4
843	454	6.58	M	white	66	1	2	1	0	0	7
972	995	6.68	M	hispanic	74	0.5	2	1	0	0	4
347	165	6.6	F	white	84	5	2	2	14.32	33	2
630	185	6.4	F	white	94	2	2	2	2.16	13	17
233	200	6.5	F	black	100	4	2	3	4.88	11	9
665	310	6.32	F	white	92	4	2	3	9.76	15	5
616	240	6.7	F	white	91	3	2	4	3.92	8	3
836	210	6.3	M	white	64	0.5	2	4	9.04	15	3
1229	300	6.73	F	white	91	0	3	1	0	0	10
523	340	6.1	F	white	82	0	3	1	7.16	13	4
82	280	6.5	F	white	86	0	3	1	0	0	2
985	480	6.17	M	hispanic	78	0	3	1	1.84	11	8
13	835	6.4	F	white	94	2	3	2	14	29	14
256	330	6.2	F	white	99	3	3	2	8.48	20	9
273	120	6.1	M	white	92	2	3	2	20.96	25	9
370	160	6.5	M	white	100	4	3	2	17.9	23	12
427	340	6.4	M	white	80	1	3	2	9.43	19	9
462	350	6.5	M	white	87	1	3	2	18.56	33	11
1012	240	6.24	F	white	98	0	3	3	4.88	10	4
184	126	6.4	F	white	86	2	3	3	6.8	8	6
367	160	6.6	F	white	93	2	3	3	2.72	9	7
709	330	6.39	F	white	94	0.5	3	3	8.8	17	4
798	145	6.04	F	white	81	1	3	3	7.2	10	2
902	400	6.37	F	black	85	0.5	3	3	9.12	16	8
956	275	6.47	F	white	93	4	3	3	3.76	6	11
963	290	6.18	F	black	90	3	3	3	4.08	10	10
988	240	6.2	F	hispanic	79	2	3	3	10.4	21	16
386	240	6.2	F	white	83	1	3	4	3.6	15	5
417	155	6.5	F	white	90	1	3	4	5.546	17	7
618	140	6.5	M	white	82	3	3	4	1.2	3	11
639	230	6.8	F	white	86	2	3	4	0	0	9
865	1025	6.6	F	black	79	0	3	4	6.32	16	4
892	214	6.72	M	white	90	3	3	4	1.84	3	10
914	545	6	F	black	89	1	3	4	7.04	19	9
532	210	6.2	F	white	92	4	4	1	5.36	11	6
451	150	6.9	M	black	83	4	4	2	7.26	18	20
457	175	6.4	F	white	84	1	4	2	14.1	20	13
571	300	6.4	F	black	89	0.5	4	2	9.12	17	10
870	140	6.4	F	white	85	5	4	2	7.04	14	9
111	160	6.1	F	white	93	5	4	3	8.51	19	10
752	385	6.16	F	black	84	2	4	3	7.2	16	8
95	150	6.2	F	white	93	1	4	3	5.23077	15	5
1006	300	6.5	F	black	98	3	4	4	2.48	3	10
234	160	6.6	F	white	99	1	4	4	9.52	15	5
480	310	6.7	F	white	91	0.5	4	4	12.32	21	10
589	147	6.3	F	white	90	0.5	4	4	6.56	8	13
804	360	6.5	M	black	82	0	4	4	7.28	13	5
83	185	5.9	F	white	90	2	4	4	7.33	23	11
176	360	6.4	F	white	72	3	5	2	17.52	33	33
399	180	6.2	M	white	96	5	5	2	9.77143	17	20
468	200	6.6	F	white	90	2	5	2	25.52	33	20
675	130	6.68	F	white	85	5	5	2	18.88	31	16
692	710	6.77	F	white	96	3	5	2	9.2	23	18
975	200	5.92	F	white	90	3	5	2	6.72	15	16
504	125	6.1	M	white	85	3	5	3	10.72	17	20
625	423	6.5	F	white	102	0	6	1	1.12	5	10
1023	115	6.7	F	white	92	3	6	2	6.4	9	18
1117	215	5.96	F	white	96	4	6	2	4.03	15	22
1203	180	6.22	F	white	93	5	6	2	5.68	9	18
1287	148	6.42	F	white	94	4	6	2	4.59	21	22
1426	135	6.72	F	white	92	4	6	2	9.17	23	25
215	230	7	F	black	91	2	6	2	29.76	29	24
316	240	6.4	M	white	64	5	6	2	35.28	31	35
350	210	6.8	F	white	88	5	6	2	20.48	31	26
364	120	5.9	F	white	84	5	6	2	20.4	35	26
372	255	5.7	F	white	83	4	6	2	17.9429	25	24
375	240	6.8	F	black	87	0.5	6	2	13.76	26	14
425	440	5.8	M	white	62	4	6	2	24.6857	33	28
463	320	6.2	F	white	90	5	6	2	8.88	25	31
479	375	6	M	white	74	2	6	2	41.44	35	26
488	870	6.5	F	white	87	2	6	2	25.36	31	31
505	198	5.9	F	white	94	5	6	2	12.88	19	21
607	235	6.4	F	white	103	5	6	2	8.16	15	16
611	90	6.1	F	white	87	5	6	2	22.32	29	31
623	1410	6.5	M	black	85	4	6	2	9.6	11	13
626	215	6.4	F	white	88	5	6	2	9.68	17	28
640	1360	6.3	F	white	94	3	6	2	14	25	14
649	435	5.96	F	white	84	5	6	2	15.68	20	20
66	150	6	M	white	89	1	6	2	18.49	33	9
671	190	5.97	F	white	87	3	6	2	16.88	31	16
708	260	6.16	F	white	78	2	6	2	19.12	27	25
740	680	6.77	F	white	102	5	6	2	21.76	26	23
755	165	6.5	M	white	87	5	6	2	12.16	21	26
782	930	6.23	F	white	92	3	6	2	8	19	18
786	265	6.2	F	white	95	3	6	2	11.04	19	16
790	645	6.59	F	white	73	5	6	2	24.88	27	21
801	885	6.29	M	white	74	3	6	2	18.88	27	19
989	1070	6.14	M	white	73	5	6	2	33.84	31	31
992	195	5.88	F	white	88	5	6	2	10.16	19	25
1027	120	6.37	M	white	80	3	6	3	7.12	15	22
592	170	6.4	F	white	95	3	6	3	10.48	23	20
697	739	6.75	F	white	100	5	6	3	7.2	17	15
750	430	6.63	F	white	84	2	6	3	5.6	19	16
831	235	5.94	F	white	88	1	6	3	7.6	17	14
869	255	6.21	F	white	93	2	6	3	9.36	15	20
882	185	6.6	F	white	90	3	6	3	3.6	13	9
879	1870	6.38	F	white	91	1	6	4	13.52	19	12
940	295	6.2	F	white	83	4	6	4	9.52	19	20
941	245	6.2	M	white	88	0.5	6	4	5.52	9	8
1009	175	6.32	M	white	76	0.5	NA	1	1.68	3	2

## Sheet: Table S2
Table S2 (a) Clinical and pathological traits, (b) brain regions analyzed by transcriptome profiling, and (c) sample classification with respect to the severity stage of each trait.
a.
Trait	Description
CDR	Clinical dementia rating where 0=no dementia, 0.5=questionable dementia (MCI), 1=mild dementia, 2=Moderate dementia, 3=sever dementia, 4=profound dementia, 5=terminal dementia
Braak	Braak neurofibrillary tangle score
CERAD	Neuropathology category as measured by CERAD AD diagnosis where 1=normal, 2=definite AD, 3=probable AD, 4=possible AD
PLQ_Mn	The average of neuritic plaque density measures in five regions, including middle frontal gyrus, orbital frontal cortex, superior temporal gyrus, inferior parietal lobule and occipital cortex
NPrSum	The sum of CERAD rating scores in hippocampus, entorhinal area, amygdala, middle frontal gyrus, superior temporal gyrus, inferior parietal cortex, and occipital cortex
NTrSum	The sum of neurofibrillary tangles (NFTs) density in hippocampus, entorhinal area, amygdala, middle frontal gyrus, superior temporal gyrus, inferior parietal cortex, and occipital cortex
b.
Region	Full Region Name	Microarray Platform
BM10-FP	Frontal Pole	Affy 133AB
BM17-OVC	Occipital Visual Cortex	Affy 133AB
BM20-ITG	Inferior Temporal Gyrus	Affy 133AB
BM21-MTG	Middle Temporal Gyrus	Affy 133AB
BM22-STG	Superior Temporal Gyrus	Affy 133AB
BM23-PCC	Posterior Cingulate Cortex	Affy 133AB
BM32-AC	Anterior Cingulate	Affy 133AB
BM36-PHG	Parahippocampal Gyrus	Affy 133AB
BM38-TP	Temporal Pole	Affy 133AB
BM4-PCG	Precentral Gyrus	Affy 133AB
BM44-IFG	Inferior Frontal Gyrus	Affy 133AB
BM46-PFC	Dorsolateral Prefrontal Cortex	Affy 133AB
BM7-SPL	Superior Parietal Lobule	Affy 133AB
BM8-SFG	Superior Frontal Gyrus	Affy 133AB
AMYG	Amygdala	Affy 133 Plus2
CD	Caudate Nucleus	Affy 133AB
HIPP	Hippocampus	Affy 133AB
NAc	Nucleus Accumbens	Affy 133 Plus2
PT	Putamen	Affy 133AB
c.
	Normal	Low	High
CDR	0 (18)4	0.5, 1, 2 (50)	3, 4, 5 (57)
Braak1	0, 1, 2 (33)	3, 4 (40)	5, 6 (51)
CERAD2	1 (30)	3, 4 (53)	2 (52)
PLQ_Mn3	0 (23)	1~9 (51)	>9 (51)
NPrSum3	0 (23)	1~17 (52)	>17 (50)
NTrSum3	0 (7)	1~10 (60)	>10 (58)
1, for trait Braak stage, the normal group includes clean (stage 0) and prodromal (stages 1 and 2) samples;
2, the numbers 1-4 in CERAD diagnosis denote normal, definite AD, probable AD and possible AD, respectively.
3, The cutoff between low and high severity groups for PLQ_Mn, NPrSum and NTrSum are determined in such a way that there is roughly equal number of samples in these two groups.
4, number in parentheses denotes the sample size.

## Sheet: Table S3
Table S3 Human brain cell type enriched genes.
Gene symbol	Cell type
ACAA2	Astrocytes
ACACB	Astrocytes
ACBD7	Astrocytes
ACOT11	Astrocytes
ACSBG1	Astrocytes
ACSS1	Astrocytes
ADORA2B	Astrocytes
AGT	Astrocytes
AGXT2L1	Astrocytes
AHCYL1	Astrocytes
AHCYL2	Astrocytes
ALDH1L1	Astrocytes
AMOT	Astrocytes
APCDD1	Astrocytes
APOE	Astrocytes
AQP4	Astrocytes
ARHGEF26	Astrocytes
BBOX1	Astrocytes
BBS2	Astrocytes
BCAN	Astrocytes
BMPR1B	Astrocytes
C10orf131	Astrocytes
C14orf159	Astrocytes
C1orf61	Astrocytes
CACHD1	Astrocytes
CD109	Astrocytes
CDC42EP4	Astrocytes
CDH20	Astrocytes
CHST9-AS1	Astrocytes
CLDN10	Astrocytes
CLU	Astrocytes
CMYA5	Astrocytes
CTSH	Astrocytes
CXCR7	Astrocytes
CYP4V2	Astrocytes
DCHS2	Astrocytes
DDAH1	Astrocytes
DIO2	Astrocytes
DNAH7	Astrocytes
DPY19L3	Astrocytes
DTNA	Astrocytes
EDNRB	Astrocytes
EFEMP1	Astrocytes
ELOVL2	Astrocytes
EPHX1	Astrocytes
FADS2	Astrocytes
FAM167A	Astrocytes
FAM181B	Astrocytes
FAM189A2	Astrocytes
FAM198B	Astrocytes
FAM59B	Astrocytes
FAS	Astrocytes
FAT1	Astrocytes
FGF2	Astrocytes
FLJ42875	Astrocytes
FLJ46906	Astrocytes
FZD8	Astrocytes
GFAP	Astrocytes
GJA1	Astrocytes
GJB6	Astrocytes
GLI3	Astrocytes
GLIS3	Astrocytes
GLUD1	Astrocytes
GLUD2	Astrocytes
GNA14	Astrocytes
GPAM	Astrocytes
GPC5	Astrocytes
GPR125	Astrocytes
GPR98	Astrocytes
GRAMD1C	Astrocytes
GRIN2C	Astrocytes
HEPH	Astrocytes
HGF	Astrocytes
HPR	Astrocytes
HRSP12	Astrocytes
HSD17B6	Astrocytes
ID4	Astrocytes
IDH2	Astrocytes
IL33	Astrocytes
INHBB	Astrocytes
ITGA6	Astrocytes
ITGA7	Astrocytes
ITGB4	Astrocytes
ITM2C	Astrocytes
KCNJ16	Astrocytes
KCNN3	Astrocytes
LAMA1	Astrocytes
LGI4	Astrocytes
LGR4	Astrocytes
LHX2	Astrocytes
LIFR	Astrocytes
LINC00478	Astrocytes
LIX1	Astrocytes
LOC100130894	Astrocytes
LOC100134868	Astrocytes
LOC100289473	Astrocytes
LOC100505933	Astrocytes
LOC285441	Astrocytes
LOC399715	Astrocytes
LOC641364	Astrocytes
METTL7A	Astrocytes
MFGE8	Astrocytes
MGST1	Astrocytes
MLC1	Astrocytes
MMD2	Astrocytes
MRO	Astrocytes
MRVI1	Astrocytes
MSI2	Astrocytes
MT1G	Astrocytes
MT3	Astrocytes
MYBPC1	Astrocytes
MYO10	Astrocytes
NACC2	Astrocytes
NADKD1	Astrocytes
NBPF10	Astrocytes
NHSL1	Astrocytes
NKAIN4	Astrocytes
NOTCH2	Astrocytes
NQO1	Astrocytes
NT5E	Astrocytes
NTM	Astrocytes
NTSR2	Astrocytes
NWD1	Astrocytes
P2RY1	Astrocytes
PALLD	Astrocytes
PAMR1	Astrocytes
PAPLN	Astrocytes
PARP9	Astrocytes
PBXIP1	Astrocytes
PCSK5	Astrocytes
PCYT1B	Astrocytes
PDLIM3	Astrocytes
PHKA1	Astrocytes
PLA2G5	Astrocytes
PLEKHO2	Astrocytes
PLTP	Astrocytes
PPAP2B	Astrocytes
PPP1R1B	Astrocytes
PRCP	Astrocytes
PRDM16	Astrocytes
PREX2	Astrocytes
PRODH	Astrocytes
PRSS35	Astrocytes
PSD2	Astrocytes
RGL3	Astrocytes
RGS20	Astrocytes
RLBP1	Astrocytes
RNF182	Astrocytes
RNF43	Astrocytes
SALL3	Astrocytes
SCRG1	Astrocytes
SDC4	Astrocytes
SERPINE2	Astrocytes
SGCD	Astrocytes
SLC13A5	Astrocytes
SLC14A1	Astrocytes
SLC15A2	Astrocytes
SLC1A2	Astrocytes
SLC25A18	Astrocytes
SLC25A48	Astrocytes
SLC2A4	Astrocytes
SLC39A12	Astrocytes
SLC7A10	Astrocytes
SNTA1	Astrocytes
SORCS2	Astrocytes
SOX2	Astrocytes
SOX9	Astrocytes
SPARCL1	Astrocytes
SPATA6	Astrocytes
STON2	Astrocytes
THSD1	Astrocytes
TLCD1	Astrocytes
TMEM164	Astrocytes
TMEM47	Astrocytes
TNS3	Astrocytes
TP53BP2	Astrocytes
TPCN1	Astrocytes
TPD52L1	Astrocytes
TRIL	Astrocytes
TRIM47	Astrocytes
TRPS1	Astrocytes
TTPA	Astrocytes
TTYH1	Astrocytes
TULP3	Astrocytes
VEGFA	Astrocytes
WDFY3-AS2	Astrocytes
WFS1	Astrocytes
WIF1	Astrocytes
WLS	Astrocytes
ZNF423	Astrocytes
ZNRF3	Astrocytes
ABCG2	Endothelial
ADCY4	Endothelial
ANXA1	Endothelial
ANXA2P2	Endothelial
ANXA3	Endothelial
APOLD1	Endothelial
ATP10A	Endothelial
BIRC3	Endothelial
C10orf10	Endothelial
CALD1	Endothelial
CD34	Endothelial
CFH	Endothelial
CLDN5	Endothelial
CLEC1A	Endothelial
CRISPLD2	Endothelial
DCN	Endothelial
EBF1	Endothelial
EDN3	Endothelial
ELTD1	Endothelial
ERG	Endothelial
ETS1	Endothelial
FOXC1	Endothelial
FOXF1	Endothelial
FXYD5	Endothelial
GGT5	Endothelial
GIMAP4	Endothelial
GJC1	Endothelial
GNG11	Endothelial
GPR4	Endothelial
GPX3	Endothelial
H3F3C	Endothelial
HIGD1B	Endothelial
ICAM1	Endothelial
IFI27	Endothelial
IFI44	Endothelial
IFI44L	Endothelial
IFIH1	Endothelial
IL32	Endothelial
IL6	Endothelial
IRF1	Endothelial
ITGA1	Endothelial
KLF10	Endothelial
KLF4	Endothelial
LAMA4	Endothelial
LGALS1	Endothelial
LOC100505495	Endothelial
LRRC32	Endothelial
MCL1	Endothelial
MECOM	Endothelial
MIR22HG	Endothelial
MT1L	Endothelial
NDUFA4L2	Endothelial
NFKBIA	Endothelial
NID1	Endothelial
NOSTRIN	Endothelial
NR4A1	Endothelial
OMD	Endothelial
PDLIM1	Endothelial
S100A10	Endothelial
SDPR	Endothelial
SERTAD1	Endothelial
SIK1	Endothelial
SLC39A8	Endothelial
TBX18	Endothelial
TBX3	Endothelial
TES	Endothelial
TGM2	Endothelial
THSD4	Endothelial
TINAGL1	Endothelial
TM4SF18	Endothelial
TMEM2	Endothelial
TWIST1	Endothelial
UTRN	Endothelial
VCAM1	Endothelial
ZC3HAV1	Endothelial
ZMYM6NB	Endothelial
ABCB4	Microglia
ADAM28	Microglia
ADAP2	Microglia
ALOX5AP	Microglia
AOAH	Microglia
ARHGAP25	Microglia
B3GNT5	Microglia
BCL2A1	Microglia
BLNK	Microglia
C1orf38	Microglia
C1QA	Microglia
C1QB	Microglia
C3	Microglia
C3AR1	Microglia
C5AR1	Microglia
CASP1	Microglia
CCL3L1	Microglia
CCL4	Microglia
CCR1	Microglia
CD300A	Microglia
CD53	Microglia
CD83	Microglia
CD84	Microglia
CD86	Microglia
CLEC7A	Microglia
CLECL1	Microglia
CMTM6	Microglia
CSF1R	Microglia
CSF3R	Microglia
CTSC	Microglia
CX3CR1	Microglia
CXCL16	Microglia
CXorf21	Microglia
CYBA	Microglia
CYBB	Microglia
DHRS9	Microglia
DOCK8	Microglia
EBI3	Microglia
EGR2	Microglia
EMR2	Microglia
EVI2B	Microglia
FCER1G	Microglia
FCGR1A	Microglia
FCGR1B	Microglia
FCGR1C	Microglia
FCGR3A	Microglia
GAB3	Microglia
GPR183	Microglia
HAVCR2	Microglia
HCLS1	Microglia
HCST	Microglia
HK2	Microglia
HLA-DPB1	Microglia
HLA-DRA	Microglia
HLA-DRB1	Microglia
HPGDS	Microglia
IFI30	Microglia
IGSF6	Microglia
IKZF1	Microglia
IL10RA	Microglia
IL18	Microglia
IL1A	Microglia
IL1B	Microglia
IL1RN	Microglia
IL6R	Microglia
IL8	Microglia
IRAK2	Microglia
ITGAM	Microglia
ITGAX	Microglia
KCTD12	Microglia
LAPTM5	Microglia
LCP1	Microglia
LHFPL2	Microglia
LILRB4	Microglia
LYN	Microglia
MPEG1	Microglia
MS4A7	Microglia
NCKAP1L	Microglia
OBFC2A	Microglia
OLR1	Microglia
P2RX4	Microglia
P2RY12	Microglia
P2RY13	Microglia
PIK3AP1	Microglia
PIK3CG	Microglia
PLEK	Microglia
PLVAP	Microglia
PTGER4	Microglia
PTPRC	Microglia
RBM47	Microglia
RGS1	Microglia
RGS10	Microglia
RNASE6	Microglia
RUNX1-IT1	Microglia
SAMSN1	Microglia
SASH3	Microglia
SCIN	Microglia
SERPINA1	Microglia
SERPINB9	Microglia
SIGLEC10	Microglia
SIGLEC14	Microglia
SIGLEC8	Microglia
SLC1A5	Microglia
SLC2A5	Microglia
SLCO2B1	Microglia
SOCS6	Microglia
STK10	Microglia
TAL1	Microglia
TBXAS1	Microglia
TLR1	Microglia
TLR2	Microglia
TREM2	Microglia
TRIB1	Microglia
TYROBP	Microglia
UCP2	Microglia
VSIG4	Microglia
WDFY4	Microglia
XIRP1	Microglia
AACS	Neurons
ABCC5	Neurons
ABHD14A	Neurons
ABLIM2	Neurons
ABR	Neurons
ACCN1	Neurons
ACD	Neurons
ACHE	Neurons
ACTL6B	Neurons
ACYP1	Neurons
ADAM11	Neurons
ADAM23	Neurons
ADAMTS6	Neurons
ADARB1	Neurons
ADD2	Neurons
AES	Neurons
AFAP1	Neurons
AFF3	Neurons
AGAP2	Neurons
AGBL4	Neurons
AIP	Neurons
AJAP1	Neurons
AKAP5	Neurons
ALDH1L2	Neurons
ALDH5A1	Neurons
ALG6	Neurons
AMPH	Neurons
ANK1	Neurons
ANKRD19P	Neurons
ANKRD20A5P	Neurons
ANKRD30B	Neurons
ANKRD34C	Neurons
ANKRD55	Neurons
ANKZF1	Neurons
AP2A2	Neurons
AP3B2	Neurons
APAF1	Neurons
APBA1	Neurons
APBA2	Neurons
ARHGAP20	Neurons
ARHGAP28	Neurons
ARHGAP44	Neurons
ARHGEF17	Neurons
ARHGEF3	Neurons
ARL15	Neurons
ARL4C	Neurons
ARL6	Neurons
ARMCX4	Neurons
ARMCX5	Neurons
ARMCX5-GPRASP2	Neurons
ARNTL2	Neurons
ARPC5L	Neurons
ARPP21	Neurons
ARSF	Neurons
ASNS	Neurons
ASPHD2	Neurons
ATCAY	Neurons
ATG16L1	Neurons
ATP13A2	Neurons
ATP1A3	Neurons
ATP2B3	Neurons
ATP6V0C	Neurons
ATP8A2	Neurons
ATRNL1	Neurons
B3GALT2	Neurons
B3GNT1	Neurons
B4GALT6	Neurons
B9D1	Neurons
BABAM1	Neurons
BAIAP3	Neurons
BASP1	Neurons
BCL11A	Neurons
BCL11B	Neurons
BCL7A	Neurons
BEND4	Neurons
BEND6	Neurons
BEX1	Neurons
BEX2	Neurons
BEX5	Neurons
BID	Neurons
BOLA3-AS1	Neurons
BSN	Neurons
BTBD11	Neurons
C10orf35	Neurons
C10orf82	Neurons
C11orf31	Neurons
C11orf63	Neurons
C11orf80	Neurons
C11orf87	Neurons
C12orf47	Neurons
C12orf53	Neurons
C12orf68	Neurons
C14orf23	Neurons
C15orf61	Neurons
C16orf13	Neurons
C16orf55	Neurons
C17orf108	Neurons
C17orf51	Neurons
C17orf79	Neurons
C19orf66	Neurons
C1orf173	Neurons
C1orf31	Neurons
C1orf35	Neurons
C1orf96	Neurons
C20orf7	Neurons
C2orf80	Neurons
C5orf25	Neurons
C5orf49	Neurons
C6orf174	Neurons
C9orf16	Neurons
C9orf4	Neurons
C9orf68	Neurons
CA7	Neurons
CABP1	Neurons
CACNA1A	Neurons
CACNA1B	Neurons
CACNA1C	Neurons
CACNA1D	Neurons
CACNA1E	Neurons
CACNA1I	Neurons
CACNA2D3	Neurons
CACNG2	Neurons
CACNG3	Neurons
CACNG8	Neurons
CADM3	Neurons
CADPS	Neurons
CALB2	Neurons
CALN1	Neurons
CAMK1G	Neurons
CAMK2A	Neurons
CAMK2N2	Neurons
CAMKV	Neurons
CAMTA2	Neurons
CAND2	Neurons
CAP2	Neurons
CAPRIN2	Neurons
CATSPER2	Neurons
CBLN1	Neurons
CBLN4	Neurons
CBWD6	Neurons
CC2D1A	Neurons
CCDC165	Neurons
CCDC57	Neurons
CCDC64	Neurons
CCDC85A	Neurons
CCK	Neurons
CCNG2	Neurons
CCT6P1	Neurons
CD24	Neurons
CDC25B	Neurons
CDC7	Neurons
CDH18	Neurons
CDH7	Neurons
CDH8	Neurons
CDH9	Neurons
CDK14	Neurons
CDK5	Neurons
CDK5R1	Neurons
CDK8	Neurons
CDKN2AIPNL	Neurons
CDKN2D	Neurons
CDO1	Neurons
CELF3	Neurons
CELF4	Neurons
CELF5	Neurons
CELSR3	Neurons
CEND1	Neurons
CERS6	Neurons
CFL1P1	Neurons
CHCHD6	Neurons
CHD5	Neurons
CHGA	Neurons
CHGB	Neurons
CHID1	Neurons
CHRM1	Neurons
CHRM3	Neurons
CHRNA2	Neurons
CHST15	Neurons
CHST2	Neurons
CHSY3	Neurons
CIT	Neurons
CKMT1A	Neurons
CKMT1B	Neurons
CLEC4GP1	Neurons
CLGN	Neurons
CLSTN1	Neurons
CLSTN2	Neurons
CLSTN3	Neurons
CLTB	Neurons
CLVS1	Neurons
CNKSR2	Neurons
CNNM1	Neurons
CNTN1	Neurons
CNTN3	Neurons
CNTN4	Neurons
CNTN5	Neurons
CNTN6	Neurons
CNTNAP2	Neurons
COCH	Neurons
COG1	Neurons
COLQ	Neurons
COPG2	Neurons
COQ3	Neurons
CORO2A	Neurons
CPLX2	Neurons
CPNE5	Neurons
CPNE7	Neurons
CPNE9	Neurons
CPT1C	Neurons
CRHBP	Neurons
CRMP1	Neurons
CROCCP3	Neurons
CSMD1	Neurons
CSMD2	Neurons
CSMD3	Neurons
CTXN2	Neurons
CXXC4	Neurons
CYB561	Neurons
CYFIP2	Neurons
CYP2E1	Neurons
CYP4X1	Neurons
D4S234E	Neurons
DAB1	Neurons
DACH2	Neurons
DCAF4L1	Neurons
DCC	Neurons
DCK	Neurons
DCLK1	Neurons
DCTN3	Neurons
DCX	Neurons
DENND5B	Neurons
DGAT1	Neurons
DGCR2	Neurons
DGCR6L	Neurons
DGKB	Neurons
DGKD	Neurons
DGKE	Neurons
DGKI	Neurons
DHRS1	Neurons
DIRAS2	Neurons
DIRAS3	Neurons
DISP2	Neurons
DLEU2L	Neurons
DLG3	Neurons
DLGAP1	Neurons
DLX5	Neurons
DLX6	Neurons
DLX6-AS1	Neurons
DNAH14	Neurons
DNAH6	Neurons
DNAJC5	Neurons
DNM1	Neurons
DOC2A	Neurons
DOK6	Neurons
DOPEY2	Neurons
DPCD	Neurons
DPP10	Neurons
DPP4	Neurons
DPP6	Neurons
DPY19L2P1	Neurons
DRP2	Neurons
DSCAM	Neurons
DTX3	Neurons
DUSP26	Neurons
EBP	Neurons
ECE2	Neurons
EEF1A2	Neurons
EFHA2	Neurons
EGFEM1P	Neurons
EGFL6	Neurons
EHD3	Neurons
EID2B	Neurons
ELAVL2	Neurons
ELAVL4	Neurons
ELMOD1	Neurons
ELOVL4	Neurons
EML5	Neurons
EML6	Neurons
ENC1	Neurons
ENTPD3	Neurons
ENTPD6	Neurons
EPB41L4B	Neurons
EPB49	Neurons
EPDR1	Neurons
EPHA10	Neurons
EPHA3	Neurons
EPHA5	Neurons
EPHA7	Neurons
EPHB6	Neurons
ERC2	Neurons
EVL	Neurons
FAAH2	Neurons
FABP3	Neurons
FAM123C	Neurons
FAM133A	Neurons
FAM153B	Neurons
FAM169A	Neurons
FAM175B	Neurons
FAM189A1	Neurons
FAM190A	Neurons
FAM19A2	Neurons
FAM216A	Neurons
FAM3C	Neurons
FAM65B	Neurons
FAM81A	Neurons
FAM84A	Neurons
FAR2	Neurons
FAXC	Neurons
FBLL1	Neurons
FBXL16	Neurons
FBXL2	Neurons
FBXL20	Neurons
FBXO41	Neurons
FGF12	Neurons
FGF13	Neurons
FGF14	Neurons
FGF14-IT1	Neurons
FGF9	Neurons
FHOD3	Neurons
FKRP	Neurons
FLJ41278	Neurons
FLJ43390	Neurons
FLRT3	Neurons
FMNL1	Neurons
FNBP1L	Neurons
FNDC9	Neurons
FRMPD4	Neurons
FRY	Neurons
FSD1	Neurons
FSTL5	Neurons
FXYD6	Neurons
GABBR2	Neurons
GABRA1	Neurons
GABRA3	Neurons
GABRA4	Neurons
GABRA5	Neurons
GABRB2	Neurons
GABRB3	Neurons
GABRG2	Neurons
GABRG3	Neurons
GAD1	Neurons
GAD2	Neurons
GALE	Neurons
GALNT14	Neurons
GAP43	Neurons
GAS2	Neurons
GDA	Neurons
GDAP1L1	Neurons
GFRA2	Neurons
GGA2	Neurons
GLMN	Neurons
GLRA2	Neurons
GLS	Neurons
GLS2	Neurons
GMCL1	Neurons
GNAL	Neurons
GNB3	Neurons
GNB5	Neurons
GNG2	Neurons
GNG3	Neurons
GPR12	Neurons
GPR123	Neurons
GPR137C	Neurons
GPR149	Neurons
GPR158	Neurons
GPR162	Neurons
GPR83	Neurons
GPRASP1	Neurons
GREM2	Neurons
GRHL1	Neurons
GRIA1	Neurons
GRIA3	Neurons
GRIK1	Neurons
GRIK2	Neurons
GRIN1	Neurons
GRIN2A	Neurons
GRIN2B	Neurons
GRIP1	Neurons
GRIP2	Neurons
GRM1	Neurons
GRM5	Neurons
GRM7	Neurons
GRM8	Neurons
GSDMB	Neurons
GUCY1B3	Neurons
GUSBP11	Neurons
HAGH	Neurons
HAPLN1	Neurons
HCN1	Neurons
HCN3	Neurons
HDAC9	Neurons
HDGFRP3	Neurons
HECW1	Neurons
HEXB	Neurons
HGFAC	Neurons
HIST3H2A	Neurons
HMGCLL1	Neurons
HMP19	Neurons
HN1	Neurons
HOOK1	Neurons
HOOK2	Neurons
HPCAL4	Neurons
HPRT1	Neurons
HRAS	Neurons
HRH2	Neurons
HS6ST3	Neurons
HSPA12A	Neurons
HSPB3	Neurons
HTR5A	Neurons
HUNK	Neurons
HYLS1	Neurons
IAH1	Neurons
ICA1	Neurons
IGF1	Neurons
IGFBP3	Neurons
IGFBP5	Neurons
IGSF21	Neurons
IL1RAPL2	Neurons
IMMP1L	Neurons
INA	Neurons
INADL	Neurons
INPP4B	Neurons
IQGAP2	Neurons
IQSEC3	Neurons
IRS1	Neurons
ITPR1	Neurons
JAK2	Neurons
JAKMIP1	Neurons
JPH1	Neurons
JPH3	Neurons
JPH4	Neurons
KAT8	Neurons
KAZN	Neurons
KCNA3	Neurons
KCNA4	Neurons
KCNA6	Neurons
KCNAB2	Neurons
KCNAB3	Neurons
KCNB1	Neurons
KCNB2	Neurons
KCNC1	Neurons
KCNC2	Neurons
KCNC4	Neurons
KCND2	Neurons
KCNH1	Neurons
KCNH2	Neurons
KCNH3	Neurons
KCNH7	Neurons
KCNIP1	Neurons
KCNIP2	Neurons
KCNIP4	Neurons
KCNIP4-IT1	Neurons
KCNJ3	Neurons
KCNMB2	Neurons
KCNN2	Neurons
KCNQ3	Neurons
KCNQ5	Neurons
KCNT1	Neurons
KCNT2	Neurons
KCTD13	Neurons
KCTD16	Neurons
KGFLP2	Neurons
KHDRBS2	Neurons
KIAA0513	Neurons
KIAA1024	Neurons
KIAA1045	Neurons
KIAA1211	Neurons
KIAA1217	Neurons
KIAA1324	Neurons
KIAA1377	Neurons
KIAA1456	Neurons
KIAA1549	Neurons
KIAA1644	Neurons
KIAA1804	Neurons
KIAA2022	Neurons
KIF1A	Neurons
KIF5A	Neurons
KLHDC3	Neurons
KLHL13	Neurons
KLHL29	Neurons
KMO	Neurons
KRT222	Neurons
KSR2	Neurons
L1CAM	Neurons
L2HGDH	Neurons
L3MBTL2	Neurons
L3MBTL3	Neurons
LAMB3	Neurons
LDB2	Neurons
LDOC1L	Neurons
LGI2	Neurons
LHFPL3	Neurons
LHFPL4	Neurons
LHX6	Neurons
LIN7B	Neurons
LINC00087	Neurons
LINC00294	Neurons
LINC00340	Neurons
LINGO2	Neurons
LMO7	Neurons
LNP1	Neurons
LNX1	Neurons
LOC100128590	Neurons
LOC100129361	Neurons
LOC100505483	Neurons
LOC100505576	Neurons
LOC100505761	Neurons
LOC100506123	Neurons
LOC100506548	Neurons
LOC100507341	Neurons
LOC100507387	Neurons
LOC147670	Neurons
LOC148189	Neurons
LOC152217	Neurons
LOC157627	Neurons
LOC254559	Neurons
LOC283683	Neurons
LOC284215	Neurons
LOC285878	Neurons
LOC285954	Neurons
LOC286002	Neurons
LOC338651	Neurons
LOC392232	Neurons
LOC440040	Neurons
LOC645166	Neurons
LOC646762	Neurons
LOC728392	Neurons
LOC728730	Neurons
LOC729177	Neurons
LOC730811	Neurons
LPCAT4	Neurons
LPPR4	Neurons
LPPR5	Neurons
LRCH2	Neurons
LRFN5	Neurons
LRP11	Neurons
LRRC2	Neurons
LRRC37A4	Neurons
LRRC39	Neurons
LRRC4	Neurons
LRRC6	Neurons
LRRC7	Neurons
LRRFIP1	Neurons
LRRTM2	Neurons
LYPD5	Neurons
LYPD6	Neurons
MACROD2	Neurons
MAGEE1	Neurons
MAGEF1	Neurons
MAL2	Neurons
MANEAL	Neurons
MAP2	Neurons
MAP3K9	Neurons
MAP7D2	Neurons
MAPK10	Neurons
MAPK9	Neurons
MARK1	Neurons
MAST1	Neurons
MB21D2	Neurons
MC4R	Neurons
MCF2	Neurons
MCF2L2	Neurons
MCM3AP	Neurons
MCTP1	Neurons
MDGA2	Neurons
ME3	Neurons
MEG3	Neurons
MEGF8	Neurons
MEIS3	Neurons
METAP1D	Neurons
METTL6	Neurons
MFSD4	Neurons
MICAL2	Neurons
MLLT11	Neurons
MMP16	Neurons
MMP24	Neurons
MOAP1	Neurons
MORN4	Neurons
MRAP2	Neurons
MRPL17	Neurons
MRPS23	Neurons
MTBP	Neurons
MTUS2	Neurons
MXRA7	Neurons
MYH7	Neurons
MYL6B	Neurons
MYO16	Neurons
MYRIP	Neurons
MYT1L	Neurons
MZT1	Neurons
N4BP2	Neurons
NAALAD2	Neurons
NAP1L2	Neurons
NAP1L3	Neurons
NAPB	Neurons
NBEA	Neurons
NCDN	Neurons
NCOA5	Neurons
NDST3	Neurons
NDST4	Neurons
NECAB2	Neurons
NEDD4L	Neurons
NEFH	Neurons
NEFL	Neurons
NEFM	Neurons
NEGR1	Neurons
NEK10	Neurons
NELL2	Neurons
NETO2	Neurons
NEUROD6	Neurons
NIPSNAP3B	Neurons
NISCH	Neurons
NME1	Neurons
NMNAT2	Neurons
NMT2	Neurons
NNAT	Neurons
NOC2L	Neurons
NOS1AP	Neurons
NPAS4	Neurons
NPM2	Neurons
NPR3	Neurons
NPTX1	Neurons
NPTXR	Neurons
NREP	Neurons
NRIP3	Neurons
NRSN1	Neurons
NRSN2	Neurons
NRXN2	Neurons
NRXN3	Neurons
NT5DC3	Neurons
NTN4	Neurons
NUDT10	Neurons
NUDT11	Neurons
NXPH2	Neurons
NYAP2	Neurons
OCA2	Neurons
ODZ1	Neurons
ODZ3	Neurons
ODZ4	Neurons
OLFM1	Neurons
OLFM3	Neurons
OPCML	Neurons
OPRK1	Neurons
ORAI2	Neurons
OSBPL10	Neurons
OSBPL3	Neurons
OXCT1	Neurons
P4HA2	Neurons
PACSIN1	Neurons
PAFAH1B3	Neurons
PAK1	Neurons
PAK3	Neurons
PAK7	Neurons
PAM	Neurons
PAR5	Neurons
PARP8	Neurons
PCDH11X	Neurons
PCDH15	Neurons
PCDH18	Neurons
PCDH19	Neurons
PCDH20	Neurons
PCDH8	Neurons
PCLO	Neurons
PCNXL2	Neurons
PCP4L1	Neurons
PCSK2	Neurons
PCYOX1L	Neurons
PDE10A	Neurons
PDE2A	Neurons
PDIA2	Neurons
PDXP	Neurons
PDZD4	Neurons
PGBD5	Neurons
PGM2L1	Neurons
PHF15	Neurons
PHLPP2	Neurons
PHTF1	Neurons
PHYHIP	Neurons
PIGZ	Neurons
PILRB	Neurons
PIN1	Neurons
PIP5K1C	Neurons
PITPNM3	Neurons
PKD1	Neurons
PKD1P1	Neurons
PKIA	Neurons
PKIB	Neurons
PLCB1	Neurons
PLCL2	Neurons
PLCXD3	Neurons
PLD3	Neurons
PLD5	Neurons
PLEKHA5	Neurons
PLEKHA6	Neurons
PLK2	Neurons
PLS1	Neurons
PLXNA4	Neurons
PLXNC1	Neurons
PNMA2	Neurons
PNMA3	Neurons
PNMAL1	Neurons
PNMAL2	Neurons
PNOC	Neurons
PODXL2	Neurons
POLQ	Neurons
POLR3K	Neurons
POP7	Neurons
PPARGC1B	Neurons
PPFIA4	Neurons
PPL	Neurons
PPM1E	Neurons
PPOX	Neurons
PPP1R1A	Neurons
PRC1	Neurons
PRICKLE2	Neurons
PRKAA2	Neurons
PRKAR2A	Neurons
PRKCE	Neurons
PRMT8	Neurons
ProSAPiP1	Neurons
PRPS1	Neurons
PSMG4	Neurons
PTCHD4	Neurons
PTHLH	Neurons
PTPN4	Neurons
PTPN5	Neurons
PTPRN	Neurons
PTPRN2	Neurons
PTPRR	Neurons
PTPRT	Neurons
PWRN1	Neurons
PXDNL	Neurons
QTRT1	Neurons
R3HDM1	Neurons
RAB15	Neurons
RAB24	Neurons
RAB26	Neurons
RAB27B	Neurons
RAB3A	Neurons
RAB3B	Neurons
RAB3C	Neurons
RAB9B	Neurons
RAI1	Neurons
RANBP17	Neurons
RAPGEF4	Neurons
RAPGEFL1	Neurons
RASAL2	Neurons
RASD2	Neurons
RASGEF1A	Neurons
RASGRF1	Neurons
RBFOX2	Neurons
RBFOX3	Neurons
RBM24	Neurons
RBP4	Neurons
REEP1	Neurons
REEP2	Neurons
RELN	Neurons
RFK	Neurons
RFPL1-AS1	Neurons
RFX7	Neurons
RGMB	Neurons
RGNEF	Neurons
RGS12	Neurons
RGS4	Neurons
RGS6	Neurons
RGS7	Neurons
RGS7BP	Neurons
RIMBP2	Neurons
RIMKLA	Neurons
RIMS1	Neurons
RIMS2	Neurons
RIMS3	Neurons
RND2	Neurons
RNF112	Neurons
RNF113A	Neurons
RNF128	Neurons
RNF175	Neurons
RNF207	Neurons
ROBO2	Neurons
RP1-177G6.2	Neurons
RPH3A	Neurons
RPS6KA6	Neurons
RPS6KL1	Neurons
RSPH1	Neurons
RSPO2	Neurons
RTN1	Neurons
RUSC1	Neurons
RUSC2	Neurons
RYR2	Neurons
SCAI	Neurons
SCAMP5	Neurons
SCG2	Neurons
SCN1A	Neurons
SCN2A	Neurons
SCN2B	Neurons
SCN3A	Neurons
SCN3B	Neurons
SCN7A	Neurons
SCN8A	Neurons
SCN9A	Neurons
SCUBE2	Neurons
SDK2	Neurons
SEC61A2	Neurons
SEMA4F	Neurons
SEMA4G	Neurons
SEMA5B	Neurons
SEMA6C	Neurons
SERGEF	Neurons
SERTM1	Neurons
SETBP1	Neurons
SEZ6	Neurons
SEZ6L	Neurons
SEZ6L2	Neurons
SGK196	Neurons
SGK494	Neurons
SGSM1	Neurons
SGSM2	Neurons
SGTB	Neurons
SH2D5	Neurons
SH3GL2	Neurons
SHC3	Neurons
SHISA9	Neurons
SIAH3	Neurons
SIDT1	Neurons
SLBP	Neurons
SLC10A4	Neurons
SLC12A5	Neurons
SLC16A7	Neurons
SLC17A7	Neurons
SLC1A1	Neurons
SLC24A3	Neurons
SLC24A4	Neurons
SLC25A14	Neurons
SLC25A27	Neurons
SLC26A10	Neurons
SLC26A4	Neurons
SLC29A1	Neurons
SLC2A13	Neurons
SLC32A1	Neurons
SLC35F2	Neurons
SLC35F3	Neurons
SLC35F4	Neurons
SLC41A2	Neurons
SLC44A5	Neurons
SLC47A1	Neurons
SLC4A10	Neurons
SLC5A8	Neurons
SLC6A15	Neurons
SLC6A17	Neurons
SLC6A7	Neurons
SLC7A14	Neurons
SLC7A6	Neurons
SLC7A8	Neurons
SLC8A3	Neurons
SLC9A2	Neurons
SLC9B2	Neurons
SLIT1	Neurons
SLITRK3	Neurons
SLITRK4	Neurons
SLITRK5	Neurons
SMARCD3	Neurons
SNAP25	Neurons
SNAP91	Neurons
SNAPC5	Neurons
SNCB	Neurons
SNORD113-2	Neurons
SNORD114-25	Neurons
SNORD114-26	Neurons
SNORD114-3	Neurons
SNORD115-48	Neurons
SNORD116-26	Neurons
SNRPN	Neurons
SNTG1	Neurons
SORCS1	Neurons
SORCS3	Neurons
SOX11	Neurons
SP8	Neurons
SPAG1	Neurons
SPEF2	Neurons
SPHKAP	Neurons
SPIN3	Neurons
SPINT2	Neurons
SPRYD3	Neurons
SPTAN1	Neurons
SPTBN2	Neurons
SRM	Neurons
SRRM3	Neurons
SRRM4	Neurons
SRSF12	Neurons
SSBP3	Neurons
SSTR1	Neurons
ST8SIA1	Neurons
ST8SIA3	Neurons
ST8SIA5	Neurons
STAC2	Neurons
STAR	Neurons
STAT4	Neurons
STMN2	Neurons
STMN3	Neurons
STS	Neurons
STX1A	Neurons
STX3	Neurons
STXBP1	Neurons
STXBP5L	Neurons
SULT4A1	Neurons
SURF2	Neurons
SUSD4	Neurons
SV2A	Neurons
SV2B	Neurons
SVOP	Neurons
SYCE1	Neurons
SYN1	Neurons
SYN2	Neurons
SYN3	Neurons
SYNGR3	Neurons
SYNPR	Neurons
SYT1	Neurons
SYT12	Neurons
SYT13	Neurons
SYT16	Neurons
SYT17	Neurons
SYT4	Neurons
SYT6	Neurons
SYT7	Neurons
SYTL5	Neurons
TAC3	Neurons
TACC2	Neurons
TACR1	Neurons
TAGLN3	Neurons
TASP1	Neurons
TBC1D7	Neurons
TBC1D9	Neurons
TCEAL2	Neurons
TCEAL5	Neurons
TCEAL6	Neurons
THRB	Neurons
THY1	Neurons
TIAM2	Neurons
TIMM50	Neurons
TLE2	Neurons
TMEM106C	Neurons
TMEM130	Neurons
TMEM132B	Neurons
TMEM151B	Neurons
TMEM155	Neurons
TMEM178	Neurons
TMEM183A	Neurons
TMEM196	Neurons
TMEM232	Neurons
TMEM25	Neurons
TMEM59L	Neurons
TNFRSF25	Neurons
TP53I11	Neurons
TPTE2P1	Neurons
TRANK1	Neurons
TRAPPC2L	Neurons
TRIM24	Neurons
TRIM3	Neurons
TRIM32	Neurons
TRIM36	Neurons
TRIM37	Neurons
TRIM46	Neurons
TRPC4	Neurons
TSHZ3	Neurons
TSPAN13	Neurons
TSSC1	Neurons
TSTD1	Neurons
TTC39B	Neurons
TTC40	Neurons
TTC7B	Neurons
TTC9	Neurons
TTC9B	Neurons
TTLL1	Neurons
TUBA8	Neurons
TUBB3	Neurons
TUFT1	Neurons
TUSC3	Neurons
UBASH3B	Neurons
UBE2QL1	Neurons
UBE2T	Neurons
UBE3D	Neurons
UCHL1	Neurons
ULK3	Neurons
UNC13A	Neurons
UNC13C	Neurons
UNC5A	Neurons
UNC5D	Neurons
UNC80	Neurons
UPP1	Neurons
URGCP	Neurons
UROS	Neurons
USP32P2	Neurons
VAT1L	Neurons
VOPP1	Neurons
VSNL1	Neurons
VSTM2A	Neurons
VSTM2L	Neurons
VWA5B2	Neurons
VWC2	Neurons
VWC2L	Neurons
WASF1	Neurons
WBSCR17	Neurons
WDR19	Neurons
WIBG	Neurons
WIPF3	Neurons
WSCD2	Neurons
XKR4	Neurons
XKR6	Neurons
YJEFN3	Neurons
YTHDC2	Neurons
ZBBX	Neurons
ZCCHC12	Neurons
ZDHHC22	Neurons
ZER1	Neurons
ZFR2	Neurons
ZFYVE27	Neurons
ZFYVE9	Neurons
ZNF135	Neurons
ZNF142	Neurons
ZNF204P	Neurons
ZNF233	Neurons
ZNF385B	Neurons
ZNF385D	Neurons
ZNF512	Neurons
ZNF519	Neurons
ZNF540	Neurons
ZNF554	Neurons
ZNF567	Neurons
ZNF667	Neurons
ZNF711	Neurons
ZNF780B	Neurons
ZNF804A	Neurons
ADAMTS18	Oligodendrocytes
ADIPOR2	Oligodendrocytes
APOD	Oligodendrocytes
ATG4C	Oligodendrocytes
BOK	Oligodendrocytes
C10orf90	Oligodendrocytes
C18orf56	Oligodendrocytes
C21orf91	Oligodendrocytes
CA14	Oligodendrocytes
CAPN3	Oligodendrocytes
CARNS1	Oligodendrocytes
CDH1	Oligodendrocytes
CDH19	Oligodendrocytes
CERS2	Oligodendrocytes
CFL2	Oligodendrocytes
CLCA4	Oligodendrocytes
CLDN11	Oligodendrocytes
CLDND1	Oligodendrocytes
CLMN	Oligodendrocytes
CNDP1	Oligodendrocytes
CNP	Oligodendrocytes
COL9A3	Oligodendrocytes
CREB5	Oligodendrocytes
CRYAB	Oligodendrocytes
CTNNA3	Oligodendrocytes
DBNDD2	Oligodendrocytes
DFNB31	Oligodendrocytes
DUSP10	Oligodendrocytes
ELOVL1	Oligodendrocytes
ENPP2	Oligodendrocytes
ERBB3	Oligodendrocytes
FAM107B	Oligodendrocytes
FAM124A	Oligodendrocytes
FAM84B	Oligodendrocytes
FOLH1	Oligodendrocytes
FRMD4B	Oligodendrocytes
FRYL	Oligodendrocytes
GAB1	Oligodendrocytes
GALNT6	Oligodendrocytes
GJB1	Oligodendrocytes
GLTP	Oligodendrocytes
GOLGA7	Oligodendrocytes
GPR37	Oligodendrocytes
HHIP	Oligodendrocytes
HSD11B1	Oligodendrocytes
ICOSLG	Oligodendrocytes
INF2	Oligodendrocytes
IP6K3	Oligodendrocytes
JAM3	Oligodendrocytes
KCNH8	Oligodendrocytes
KCNJ2	Oligodendrocytes
KIF13B	Oligodendrocytes
KLF13	Oligodendrocytes
KLK6	Oligodendrocytes
KLRC3	Oligodendrocytes
LDB3	Oligodendrocytes
LHPP	Oligodendrocytes
LINC00263	Oligodendrocytes
LINC00320	Oligodendrocytes
LITAF	Oligodendrocytes
LOC286186	Oligodendrocytes
LPAR1	Oligodendrocytes
MARCKSL1	Oligodendrocytes
MAST3	Oligodendrocytes
MBP	Oligodendrocytes
MOBP	Oligodendrocytes
MOSPD2	Oligodendrocytes
NINJ2	Oligodendrocytes
NIPAL3	Oligodendrocytes
OLIG2	Oligodendrocytes
OPALIN	Oligodendrocytes
OTUD7B	Oligodendrocytes
PAQR4	Oligodendrocytes
PIP4K2A	Oligodendrocytes
PLCL1	Oligodendrocytes
PPAP2C	Oligodendrocytes
PRIMA1	Oligodendrocytes
PRR18	Oligodendrocytes
PRRG1	Oligodendrocytes
PXK	Oligodendrocytes
REEP3	Oligodendrocytes
RHBDL2	Oligodendrocytes
RHOU	Oligodendrocytes
RNF130	Oligodendrocytes
RTKN	Oligodendrocytes
SECISBP2L	Oligodendrocytes
SEMA6A	Oligodendrocytes
SERTAD3	Oligodendrocytes
SGK2	Oligodendrocytes
SH3TC2	Oligodendrocytes
SHC4	Oligodendrocytes
SLAIN1	Oligodendrocytes
SLC12A2	Oligodendrocytes
SLC31A2	Oligodendrocytes
SLC44A1	Oligodendrocytes
SLC5A11	Oligodendrocytes
SOX2-OT	Oligodendrocytes
SOX8	Oligodendrocytes
ST18	Oligodendrocytes
TF	Oligodendrocytes
TJAP1	Oligodendrocytes
TMEM123	Oligodendrocytes
TMEM144	Oligodendrocytes
TMEM165	Oligodendrocytes
TMEM206	Oligodendrocytes
TMTC4	Oligodendrocytes
UGT8	Oligodendrocytes
USP54	Oligodendrocytes
VEZF1	Oligodendrocytes
VWA1	Oligodendrocytes
ZDHHC9	Oligodendrocytes

## Sheet: Table S4a
Table S4a Differentially expressed genes (DEGs) identified in 19 brain regions for six clinical/neupathological traits. P value is computed from limma moderated t-test and FDR is computed from a permutation based approach.
ProbeID	GeneSymbol	log2(FC)	t	P.Value	FDR	Contrast	Trait	Region
204211_x_at	EIF2AK2	-0.8	-7.1	3.73743e-09	0	High-Low	PLQ_Mn	BM44-IFG
213229_at	DICER1	-1.6	-7	3.98824e-09	0	High-Low	PLQ_Mn	BM44-IFG
239296_at		-0.9	-6.8	8.48447e-09	0	High-Low	PLQ_Mn	BM44-IFG
221829_s_at	TNPO1	-1.4	-6.8	8.50486e-09	0	High-Low	PLQ_Mn	BM44-IFG
235577_at	ZNF652	-0.7	-6.5	3.40986e-08	0	High-Low	PLQ_Mn	BM44-IFG
223134_at	BBX	-1.4	-6.4	3.59664e-08	0	High-Low	PLQ_Mn	BM44-IFG
225624_at	SNX29	-0.6	-6.3	3.65171e-08	0	Low-Normal	CERAD	BM23-PCC
232008_s_at	BBX	-0.8	-6.4	3.73084e-08	0	High-Low	PLQ_Mn	BM44-IFG
217946_s_at	SAE1	0.7	6.3	5.54994e-08	0	High-Low	PLQ_Mn	BM44-IFG
207657_x_at	TNPO1	-1.1	-6.3	5.88422e-08	0	High-Low	PLQ_Mn	BM44-IFG
224559_at	MALAT1	-2	-6.3	6.02432e-08	0	High-Low	PLQ_Mn	BM44-IFG
238761_at	ELK4	-0.8	-6.2	8.33945e-08	0	High-Low	PLQ_Mn	BM44-IFG
239320_at	LRRC4B	0.6	6.2	1.00736e-07	0	Low-Normal	CERAD	BM7-SPL
239545_at		-0.8	-6.1	1.13687e-07	0	High-Low	PLQ_Mn	BM44-IFG
213742_at	SRSF11	-0.9	-6.1	1.25639e-07	0	High-Low	PLQ_Mn	BM44-IFG
230599_at		-0.8	-6	1.62736e-07	0	High-Low	PLQ_Mn	BM44-IFG
229353_s_at	NUCKS1	-1.2	-6	1.64169e-07	0	High-Low	PLQ_Mn	BM44-IFG
AFFX-CreX-3_at		2.1	6.1	1.68482e-07	0.0285714	High-Low	CERAD	BM7-SPL
228656_at	PROX1	-0.8	-6	1.70579e-07	0	High-Low	PLQ_Mn	BM44-IFG
203318_s_at	ZNF148	-1.1	-6	1.98551e-07	0	High-Low	PLQ_Mn	BM44-IFG
234949_at	FRG1B	-0.9	-6	2.04682e-07	0	High-Low	PLQ_Mn	BM44-IFG
201008_s_at	TXNIP	1.9	6	2.14203e-07	0	High-Low	CDR	BM44-IFG
234034_at		-0.8	-6	2.16566e-07	0	High-Low	PLQ_Mn	BM44-IFG
201730_s_at	TPR	-1.6	-6	2.16976e-07	0	High-Low	PLQ_Mn	BM44-IFG
227099_s_at	C11orf96	-1.7	-5.9	2.31577e-07	0	Low-Normal	Braak	BM23-PCC
210172_at	SF1	0.7	5.9	2.42979e-07	0	High-Low	CDR	BM17-OVC
203929_s_at	MAPT	-1.1	-5.8	2.45821e-07	0	High-Low	CERAD	BM36-PHG
227454_at	TAOK1	-1.2	-5.9	2.5687e-07	0	High-Low	PLQ_Mn	BM44-IFG
AFFX-r2-Bs-dap-5_at		1.9	6	2.61443e-07	0.0285714	High-Low	CERAD	BM7-SPL
211006_s_at	KCNB1	-1.1	-5.8	2.96836e-07	0	High-Low	CERAD	BM36-PHG
209579_s_at	MBD4	-1.2	-5.9	2.99507e-07	0	High-Low	PLQ_Mn	BM44-IFG
AFFX-r2-Bs-dap-3_at		1.6	5.9	3.33421e-07	0.0285714	High-Low	CERAD	BM7-SPL
209167_at	GPM6B	-0.8	-5.8	3.59408e-07	0	High-Low	PLQ_Mn	BM44-IFG
226386_at	C7orf30	0.8	5.8	3.76224e-07	0	High-Low	PLQ_Mn	BM44-IFG
222787_s_at	TMEM106B	-2.3	-5.8	3.78037e-07	0	High-Low	PLQ_Mn	BM44-IFG
205883_at	ZBTB16	-0.6	-5.8	3.81908e-07	0	High-Low	PLQ_Mn	BM8-SFG
214055_x_at	BAT2L2	-1.4	-5.8	3.93087e-07	0	High-Low	PLQ_Mn	BM44-IFG
AFFX-DapX-5_at		1.7	5.8	3.93145e-07	0.0285714	High-Low	CERAD	BM7-SPL
225810_at	MTMR10	0.8	5.7	3.94158e-07	0	Low-Normal	Braak	BM20-ITG
224462_s_at	CHCHD6	0.6	5.8	3.94321e-07	0	High-Low	PLQ_Mn	BM44-IFG
238536_at		-1.1	-5.8	4.04743e-07	0	High-Low	PLQ_Mn	BM44-IFG
203247_s_at	ZNF24	-1.3	-5.8	4.31575e-07	0	High-Low	PLQ_Mn	BM44-IFG
242856_at		-0.6	-5.8	4.35634e-07	0	High-Low	PLQ_Mn	BM44-IFG
AFFX-r2-Ec-bioC-5_at		1.8	5.8	4.57245e-07	0.0285714	High-Low	CERAD	BM7-SPL
225810_at	MTMR10	0.9	5.6	5.13807e-07	0	High-Normal	Braak	BM20-ITG
239487_at	FAM98A	-0.6	-5.7	5.16151e-07	0	High-Low	PLQ_Mn	BM44-IFG
235465_at	FAM123A	-1	-5.7	5.35762e-07	0	High-Low	PLQ_Mn	BM44-IFG
228485_s_at	SLC44A1	1.7	5.6	5.61447e-07	0	High-Normal	Braak	BM20-ITG
206848_at	FAM36A /// HOXA7	-0.6	-5.7	5.64817e-07	0	High-Low	PLQ_Mn	BM44-IFG
226763_at	SESTD1	-0.8	-5.7	5.65431e-07	0	High-Low	PLQ_Mn	BM44-IFG
203825_at	BRD3	-0.7	-5.7	6.23443e-07	0	High-Low	PLQ_Mn	BM44-IFG
235003_at	UHMK1	0.9	5.7	6.4615e-07	0	High-Low	CDR	BM7-SPL
200622_x_at	CALM3	-0.9	-5.6	6.98276e-07	0	High-Low	Braak	BM8-SFG
213015_at	BBX	-1.2	-5.6	7.55424e-07	0	High-Low	PLQ_Mn	BM44-IFG
225152_at	ZNF622	0.6	5.6	7.67653e-07	0	High-Low	PLQ_Mn	BM44-IFG
219221_at	ZBTB38	-1.5	-5.5	7.68355e-07	0.00727273	High-Low	PLQ_Mn	BM32-AC
201846_s_at	RYBP	1.5	5.6	8.12715e-07	0	High-Low	CDR	BM17-OVC
224948_at	MRPS24	0.9	5.6	8.36229e-07	0	High-Low	PLQ_Mn	BM44-IFG
227082_at		-0.8	-5.6	8.42619e-07	0	High-Low	PLQ_Mn	BM44-IFG
236251_at		-0.6	-5.6	8.68573e-07	0	High-Low	PLQ_Mn	BM44-IFG
226577_at	PSEN1	0.6	5.5	9.09709e-07	0	High-Normal	CERAD	BM20-ITG
228153_at	RNF144B	-0.6	-5.5	9.14087e-07	0	Low-Normal	Braak	BM23-PCC
209225_x_at	TNPO1	-0.7	-5.6	9.18277e-07	0	High-Low	PLQ_Mn	BM44-IFG
210650_s_at	PCLO	-1.3	-5.5	9.49061e-07	0.00727273	High-Low	PLQ_Mn	BM32-AC
201009_s_at	TXNIP	1.9	5.5	9.76976e-07	0	High-Low	CDR	BM44-IFG
203590_at	DYNC1LI2	-1.5	-5.5	9.7791e-07	0	High-Low	PLQ_Mn	BM44-IFG
201105_at	LGALS1	0.6	5.5	9.84117e-07	0	High-Low	CERAD	BM44-IFG
202935_s_at	SOX9	-1.3	-5.5	1.0146e-06	0	High-Low	PLQ_Mn	BM44-IFG
223190_s_at	MLL5	-0.9	-5.5	1.06054e-06	0	High-Low	PLQ_Mn	BM44-IFG
243533_x_at		-0.8	-5.5	1.0716e-06	0	High-Low	PLQ_Mn	BM44-IFG
208987_s_at	KDM2A	-0.8	-5.5	1.07465e-06	0	High-Low	PLQ_Mn	BM44-IFG
203627_at	IGF1R	-0.7	-5.5	1.09031e-06	0	High-Low	PLQ_Mn	BM44-IFG
208664_s_at	TTC3	0.9	5.5	1.11965e-06	0	Low-Normal	Braak	BM8-SFG
224569_s_at	IRF2BP2	-1.2	-5.5	1.15546e-06	0	High-Low	PLQ_Mn	BM44-IFG
212451_at	SECISBP2L	-1.3	-5.5	1.15981e-06	0	High-Low	PLQ_Mn	BM44-IFG
223138_s_at	DHX36	-0.9	-5.4	1.19888e-06	0.00727273	High-Low	PLQ_Mn	BM32-AC
243533_x_at		-0.9	-5.4	1.20904e-06	0.00727273	High-Low	PLQ_Mn	BM32-AC
226094_at	PIK3C2A	-0.9	-5.5	1.2098e-06	0	High-Low	Braak	BM4-PCG
202305_s_at	FEZ2	-1.1	-5.5	1.22132e-06	0	High-Low	PLQ_Mn	BM44-IFG
236621_at	RPS27	-0.6	-5.5	1.22398e-06	0	High-Low	PLQ_Mn	BM44-IFG
217802_s_at	NUCKS1	-0.8	-5.5	1.24493e-06	0	High-Low	PLQ_Mn	BM44-IFG
226252_at		-1	-5.5	1.26848e-06	0	High-Low	PLQ_Mn	BM44-IFG
204358_s_at	FLRT2	-0.9	-5.4	1.29882e-06	0.00727273	High-Low	PLQ_Mn	BM32-AC
226913_s_at	SOX8	1.1	5.4	1.35627e-06	0	Low-Normal	CERAD	BM20-ITG
236327_at		-0.6	-5.4	1.36072e-06	0	High-Low	PLQ_Mn	BM44-IFG
229406_at	RBFOX3	1.3	5.5	1.41474e-06	0	Low-Normal	CERAD	BM7-SPL
223033_s_at	SCYL1	0.6	5.4	1.46514e-06	0	High-Low	PLQ_Mn	BM44-IFG
202191_s_at	GAS7	-1.3	-5.4	1.51775e-06	0	High-Low	PLQ_Mn	BM44-IFG
224352_s_at	CFL2	0.6	5.4	1.52482e-06	0	Low-Normal	CERAD	BM20-ITG
208730_x_at	RAB2A	1	5.4	1.5387e-06	0	High-Low	CDR	BM8-SFG
202040_s_at	KDM5A	-0.8	-5.4	1.5675e-06	0	High-Low	PLQ_Mn	BM44-IFG
213158_at		-1.2	-5.4	1.5889e-06	0	High-Low	NPrSum	BM17-OVC
223209_s_at	SELS	0.9	5.3	1.6439e-06	0	High-Normal	CERAD	BM20-ITG
235072_s_at	KIF13A	1.1	5.3	1.65517e-06	0	Low-Normal	CERAD	BM20-ITG
224567_x_at	MALAT1	-1.7	-5.4	1.67174e-06	0	High-Low	PLQ_Mn	BM44-IFG
227775_at	CELF6	0.6	5.4	1.71078e-06	0	High-Low	PLQ_Mn	BM44-IFG
226184_at	FMNL2	1.3	5.3	1.73552e-06	0	Low-Normal	CERAD	BM20-ITG
226085_at	CBX5	-1.4	-5.4	1.76978e-06	0	High-Low	PLQ_Mn	BM44-IFG
210263_at	KCNF1	-0.6	-5.3	1.80775e-06	0	High-Low	CDR	BM21-MTG
230337_at	SOS1	-0.7	-5.3	1.81165e-06	0.00727273	High-Low	PLQ_Mn	BM32-AC
200831_s_at	SCD	1	5.3	1.8345e-06	0	Low-Normal	Braak	BM8-SFG
225393_at	GATAD2B	-0.6	-5.3	1.86052e-06	0.00727273	High-Low	PLQ_Mn	BM32-AC
236752_at		-1	-5.4	1.91886e-06	0	High-Low	PLQ_Mn	BM44-IFG
228156_at		-0.7	-5.3	1.9594e-06	0	High-Low	PLQ_Mn	BM44-IFG
225393_at	GATAD2B	-0.7	-5.3	1.97408e-06	0	High-Low	PLQ_Mn	BM44-IFG
239742_at	TULP4	-1.8	-5.3	1.9967e-06	0	High-Low	PLQ_Mn	BM44-IFG
209030_s_at	CADM1	-1.2	-5.3	2.06593e-06	0	High-Low	PLQ_Mn	BM44-IFG
230669_at	RASA2	-1.3	-5.3	2.08894e-06	0.00727273	High-Low	PLQ_Mn	BM32-AC
212386_at	TCF4	-0.6	-5.3	2.09086e-06	0	High-Low	PLQ_Mn	BM44-IFG
241938_at	QKI	-1.1	-5.3	2.10523e-06	0	High-Low	PLQ_Mn	BM44-IFG
201996_s_at	SPEN	-0.8	-5.3	2.10547e-06	0	High-Low	PLQ_Mn	BM44-IFG
231484_at		1.3	5.3	2.12011e-06	0	High-Low	CDR	BM17-OVC
227084_at	DTNA	0.9	5.3	2.12095e-06	0	High-Low	CDR	BM44-IFG
212048_s_at	YARS	-0.7	-5.3	2.12625e-06	0	High-Low	CDR	BM21-MTG
213729_at	PRPF40A	-0.9	-5.3	2.18139e-06	0	High-Low	PLQ_Mn	BM44-IFG
243868_at	RFX3	-0.7	-5.3	2.1922e-06	0	High-Low	PLQ_Mn	BM44-IFG
230085_at	PDK3	-1.3	-5.2	2.21641e-06	0.00727273	High-Low	PLQ_Mn	BM32-AC
201294_s_at	WSB1	1.3	5.3	2.24823e-06	0	High-Low	CDR	BM44-IFG
227632_at	TBC1D24	-0.8	-5.2	2.28382e-06	0.00727273	High-Low	PLQ_Mn	BM32-AC
234480_at	DKFZP761C1711	-0.7	-5.2	2.29349e-06	0.00727273	High-Low	PLQ_Mn	BM32-AC
222529_at	SLC25A37	-1	-5.2	2.31917e-06	0.00727273	High-Low	PLQ_Mn	BM32-AC
212492_s_at	KDM4B	-0.7	-5.3	2.333e-06	0	High-Low	PLQ_Mn	BM44-IFG
218740_s_at	CDK5RAP3	0.6	5.2	2.36575e-06	0	High-Low	CERAD	BM21-MTG
224933_s_at	JMJD1C	-0.9	-5.3	2.42039e-06	0	High-Low	PLQ_Mn	BM44-IFG
225388_at	TSPAN5	0.7	5.2	2.45217e-06	0	Low-Normal	Braak	BM8-SFG
202774_s_at	SFSWAP	-0.7	-5.3	2.48383e-06	0	High-Low	PLQ_Mn	BM44-IFG
212794_s_at	KIAA1033	-0.8	-5.3	2.56878e-06	0	High-Low	PLQ_Mn	BM44-IFG
224159_x_at	TRIM4	-1	-5.3	2.66979e-06	0	High-Low	PLQ_Mn	BM44-IFG
204771_s_at	TTF1	-0.7	-5.3	2.73384e-06	0	High-Low	PLQ_Mn	BM44-IFG
233952_s_at	ZNF295	0.8	5.2	2.76385e-06	0.00909091	High-Low	CDR	BM38-TP
215338_s_at	NKTR	-0.8	-5.2	2.90254e-06	0	High-Low	PLQ_Mn	BM44-IFG
227931_at	INO80D	-0.8	-5.2	2.95294e-06	0	High-Low	PLQ_Mn	BM44-IFG
225827_at	EIF2C2	-1.3	-5.2	2.97597e-06	0.00727273	High-Low	PLQ_Mn	BM32-AC
226054_at	BRD4	-0.6	-5.2	3.02447e-06	0	High-Low	PLQ_Mn	BM44-IFG
202379_s_at	NKTR	-1.5	-5.2	3.0425e-06	0	High-Low	PLQ_Mn	BM44-IFG
201810_s_at	SH3BP5	1.2	5.2	3.09888e-06	0	High-Low	CDR	BM17-OVC
229724_at	GABRB3	-2.3	-5.1	3.21931e-06	0.00727273	High-Low	PLQ_Mn	BM32-AC
230972_at	ANKRD9	-0.6	-5.1	3.30633e-06	0	High-Low	CDR	BM21-MTG
230135_at	HHIP	1.3	5.1	3.354e-06	0	High-Normal	PLQ_Mn	BM20-ITG
224991_at	CMIP	-0.9	-5.1	3.3809e-06	0.00727273	High-Low	PLQ_Mn	BM32-AC
231484_at		1.2	5.2	3.40258e-06	0.0214286	High-Low	CDR	BM44-IFG
205425_at	HIP1	0.6	5.2	3.44969e-06	0.0214286	High-Low	CDR	BM44-IFG
228315_at	ZMAT3	-1	-5.1	3.45655e-06	0.00727273	High-Low	PLQ_Mn	BM32-AC
214843_s_at	USP33	-1	-5.1	3.48682e-06	0.00727273	High-Low	PLQ_Mn	BM32-AC
230669_at	RASA2	-1.3	-5.2	3.51892e-06	0	High-Low	PLQ_Mn	BM44-IFG
204722_at	SCN3B	-1.1	-5.1	3.54424e-06	0	High-Low	Braak	BM8-SFG
230326_s_at	C11orf73	0.6	5.2	3.55797e-06	0	High-Low	PLQ_Mn	BM44-IFG
212249_at	PIK3R1	-0.8	-5.1	3.56764e-06	0.00727273	High-Low	PLQ_Mn	BM32-AC
217729_s_at	AES	0.8	5.2	3.58194e-06	0	Low-Normal	CERAD	BM7-SPL
212742_at	RNF115	-1	-5.1	3.59086e-06	0.00727273	High-Low	PLQ_Mn	BM32-AC
209199_s_at	MEF2C	-1.4	-5.1	3.63147e-06	0	High-Low	Braak	BM8-SFG
221815_at	ABHD2	-0.6	-5.1	3.68844e-06	0.00727273	High-Low	PLQ_Mn	BM32-AC
214352_s_at	KRAS	-1.5	-5.1	3.69191e-06	0.00727273	High-Low	PLQ_Mn	BM32-AC
210418_s_at	IDH3B	0.7	5.2	3.71341e-06	0	High-Low	PLQ_Mn	BM44-IFG
212629_s_at	PKN2	-1	-5.2	3.71503e-06	0	High-Low	PLQ_Mn	BM44-IFG
229273_at	SALL1	0.9	5.1	3.77466e-06	0	High-Normal	CERAD	BM20-ITG
242769_at		-1	-5.2	3.80817e-06	0	High-Low	PLQ_Mn	BM44-IFG
222544_s_at	WHSC1L1	-1.5	-5.2	3.82064e-06	0	High-Low	PLQ_Mn	BM44-IFG
208993_s_at	PPIG	-1.2	-5.2	3.84215e-06	0	High-Low	PLQ_Mn	BM44-IFG
234985_at	LDLRAD3	0.7	5.1	3.85699e-06	0	High-Normal	CERAD	BM20-ITG
221006_s_at	SNX27	-1.1	-5.2	3.88772e-06	0	High-Low	PLQ_Mn	BM44-IFG
213517_at	PCBP2	-0.8	-5.2	3.90417e-06	0	High-Low	PLQ_Mn	BM44-IFG
208430_s_at	DTNA	1	5.2	3.91376e-06	0.0214286	High-Low	CDR	BM44-IFG
224250_s_at	SECISBP2	-1.2	-5.1	3.92676e-06	0	High-Low	PLQ_Mn	BM44-IFG
224569_s_at	IRF2BP2	1.4	5.1	4.00369e-06	0.00909091	Low-Normal	CERAD	BM20-ITG
240939_x_at		-0.6	-5.1	4.00894e-06	0	High-Low	PLQ_Mn	BM44-IFG
208610_s_at	SRRM2	-1.6	-5.1	4.03587e-06	0	High-Low	PLQ_Mn	BM44-IFG
204881_s_at	UGCG	-1	-5.1	4.05803e-06	0	High-Low	PLQ_Mn	BM46-PFC
228582_x_at	MALAT1	-2.8	-5.1	4.09729e-06	0.00727273	High-Low	PLQ_Mn	BM32-AC
212193_s_at	LARP1	0.9	5.1	4.11626e-06	0	High-Low	CDR	CD
203265_s_at	MAP2K4	0.9	5.1	4.13017e-06	0	Low-Normal	Braak	BM8-SFG
224559_at	MALAT1	1.8	5.1	4.26357e-06	0.0214286	High-Low	CDR	BM44-IFG
209226_s_at	TNPO1	-1.2	-5.1	4.29498e-06	0	High-Low	PLQ_Mn	BM44-IFG
224948_at	MRPS24	0.9	5.1	4.29745e-06	0.0096	High-Low	NPrSum	BM44-IFG
212386_at	TCF4	-0.6	-5.1	4.29929e-06	0.0105263	High-Low	CERAD	BM36-PHG
213026_at	ATG12	0.9	5.1	4.31701e-06	0	High-Low	CDR	BM17-OVC
226913_s_at	SOX8	1	5.1	4.32234e-06	0	High-Normal	CERAD	BM20-ITG
203129_s_at	KIF5C	-1.7	-5.1	4.34039e-06	0.00727273	High-Low	PLQ_Mn	BM32-AC
223059_s_at	FAM107B	1.6	5.1	4.34455e-06	0.00909091	Low-Normal	CERAD	BM20-ITG
204020_at	PURA	0.8	5.1	4.35461e-06	0	High-Low	CDR	BM21-MTG
219855_at	NUDT11	-0.8	-5.1	4.37513e-06	0.00487805	High-Low	Braak	BM21-MTG
224607_s_at	SRP68	0.7	5.1	4.37772e-06	0	High-Low	PLQ_Mn	BM44-IFG
201730_s_at	TPR	-1.3	-5.1	4.49692e-06	0.00727273	High-Low	PLQ_Mn	BM32-AC
211547_s_at	PAFAH1B1	1.2	5.1	4.51864e-06	0	Low-Normal	Braak	BM8-SFG
209945_s_at	GSK3B	-0.7	-5.1	4.51936e-06	0.00727273	High-Low	PLQ_Mn	BM32-AC
224736_at	CCAR1	-1.2	-5.1	4.52887e-06	0	High-Low	PLQ_Mn	BM44-IFG
227740_at	UHMK1	-1.2	-5.1	4.54495e-06	0	High-Low	PLQ_Mn	BM44-IFG
226572_at	SOCS7	-0.7	-5	4.55687e-06	0.0105263	High-Low	CERAD	BM36-PHG
227084_at	DTNA	1.2	5.1	4.57279e-06	0	High-Low	CDR	BM21-MTG
208714_at	NDUFV1	0.7	5.1	4.62609e-06	0	High-Low	NPrSum	BM17-OVC
204048_s_at	PHACTR2	-0.9	-5.1	4.65179e-06	0	High-Low	PLQ_Mn	BM44-IFG
213850_s_at	SRSF2IP	-0.6	-5.1	4.67264e-06	0	High-Low	PLQ_Mn	BM44-IFG
202737_s_at	LSM4	-0.6	-5.1	4.68978e-06	0	High-Low	CDR	PT
212468_at	SPAG9	1	5.1	4.80948e-06	0.0214286	High-Low	CDR	BM44-IFG
201810_s_at	SH3BP5	-0.8	-5	4.85426e-06	0.00727273	High-Low	PLQ_Mn	BM32-AC
218493_at	SNRNP25	0.8	5.1	4.88378e-06	0	High-Low	PLQ_Mn	BM44-IFG
209024_s_at	SYNCRIP	0.7	5.1	4.89939e-06	0.0214286	High-Low	CDR	BM44-IFG
230229_at	DLG1	1.2	5	4.94767e-06	0.00909091	Low-Normal	CERAD	BM20-ITG
235146_at	TMCC3	1	5	4.95351e-06	0.00909091	Low-Normal	CERAD	BM20-ITG
239049_at		-0.7	-5.1	4.96391e-06	0	High-Low	PLQ_Mn	BM44-IFG
210125_s_at	BANF1	0.6	5	4.99346e-06	0.00909091	Low-Normal	CERAD	BM20-ITG
238563_at		-0.7	-5.1	5.02041e-06	0	High-Low	PLQ_Mn	BM44-IFG
218142_s_at	CRBN	0.6	5	5.09982e-06	0.00909091	Low-Normal	CERAD	BM20-ITG
211454_x_at	FKSG49	-1	-5.1	5.14048e-06	0	High-Low	PLQ_Mn	BM44-IFG
227740_at	UHMK1	-1.2	-5	5.14545e-06	0.00727273	High-Low	PLQ_Mn	BM32-AC
209204_at	LMO4	0.9	5.1	5.15757e-06	0.0333333	Low-Normal	CERAD	BM17-OVC
225657_at	LOC152217	0.6	5.1	5.28212e-06	0	High-Low	PLQ_Mn	BM44-IFG
208120_x_at	FKSG49	-0.9	-5.1	5.29929e-06	0	High-Low	PLQ_Mn	BM44-IFG
235775_at	TMTC2	1	5.1	5.36144e-06	0	High-Low	CDR	BM17-OVC
200630_x_at	SET	1.1	5	5.38558e-06	0.00909091	Low-Normal	CERAD	BM20-ITG
231207_at		-0.7	-5	5.39576e-06	0.00727273	High-Low	PLQ_Mn	BM32-AC
219426_at	EIF2C3	-0.6	-5.1	5.42899e-06	0	High-Low	PLQ_Mn	BM44-IFG
232138_at	MBNL2	-1.1	-5.1	5.45489e-06	0	High-Low	PLQ_Mn	BM44-IFG
204881_s_at	UGCG	-1.1	-5	5.49964e-06	0.00727273	High-Low	PLQ_Mn	BM32-AC
211992_at	WNK1	-1.7	-5	5.60313e-06	0	High-Low	PLQ_Mn	BM44-IFG
204364_s_at	REEP1	-1.2	-5	5.6686e-06	0	High-Low	Braak	BM8-SFG
227601_at	METTL14	-0.6	-5	5.6954e-06	0	High-Low	PLQ_Mn	BM44-IFG
203335_at	PHYH	0.7	5	5.72546e-06	0	High-Low	PLQ_Mn	BM44-IFG
224879_at	C9orf123	0.7	5	5.74178e-06	0	High-Low	PLQ_Mn	BM44-IFG
225339_at	SPAG9	0.8	5	5.75667e-06	0	High-Normal	CERAD	BM20-ITG
226340_x_at	WASH1 /// WASH2P /// WASH3P /// WASH7P	0.6	5	5.82792e-06	0	High-Low	CERAD	BM21-MTG
227156_at	CASK	-0.7	-5	5.8765e-06	0	High-Low	CDR	BM8-SFG
203929_s_at	MAPT	0.8	5	5.94728e-06	0	High-Low	CDR	BM21-MTG
202102_s_at	BRD4	-1	-5	5.96559e-06	0.00727273	High-Low	PLQ_Mn	BM32-AC
202619_s_at	PLOD2	-0.7	-5	6.01499e-06	0	High-Low	PLQ_Mn	BM44-IFG
221487_s_at	ENSA	0.6	5	6.12624e-06	0	Low-Normal	Braak	BM8-SFG
211126_s_at	CSRP2	0.6	5	6.22265e-06	0	High-Low	CDR	BM36-PHG
201670_s_at	MARCKS	0.9	5	6.2499e-06	0	High-Low	CDR	CD
224559_at	MALAT1	2	5	6.28692e-06	0	High-Low	CDR	BM32-AC
222413_s_at	MLL3	-0.8	-5	6.29552e-06	0	High-Low	PLQ_Mn	BM44-IFG
200914_x_at	KTN1	-1.6	-5	6.29929e-06	0	High-Low	PLQ_Mn	BM44-IFG
212125_at	RANGAP1	0.6	5	6.32048e-06	0	Low-Normal	Braak	BM8-SFG
226482_s_at	TSTD1	0.7	5	6.35492e-06	0	High-Low	PLQ_Mn	BM44-IFG
224851_at	CDK6	-0.6	-5	6.36701e-06	0	High-Low	PLQ_Mn	BM44-IFG
212468_at	SPAG9	-1	-5	6.36957e-06	0	High-Low	PLQ_Mn	BM44-IFG
225660_at	SEMA6A	1.1	5	6.45038e-06	0.00909091	Low-Normal	CERAD	BM20-ITG
221645_s_at	ZNF83	0.7	5	6.46137e-06	0.00727273	High-Low	PLQ_Mn	BM32-AC
229841_at		0.7	5	6.46181e-06	0	High-Low	CDR	PT
202616_s_at	MECP2	-0.6	-4.9	6.4698e-06	0.0105263	High-Low	CERAD	BM36-PHG
214305_s_at	SF3B1	-0.8	-5	6.47768e-06	0	High-Low	PLQ_Mn	BM44-IFG
202619_s_at	PLOD2	1	5	6.49268e-06	0.025	High-Low	CDR	BM17-OVC
222540_s_at	RSF1	-0.8	-5	6.56392e-06	0	High-Low	PLQ_Mn	BM44-IFG
225571_at	LIFR	1.1	5	6.57558e-06	0	High-Low	CDR	BM7-SPL
235926_at		-0.8	-5	6.61367e-06	0	High-Low	PLQ_Mn	BM44-IFG
207574_s_at	GADD45B	-1.7	-5	6.63024e-06	0	Low-Normal	Braak	BM23-PCC
234723_x_at		-0.7	-5	6.64189e-06	0	High-Low	PLQ_Mn	BM44-IFG
225827_at	EIF2C2	-1.2	-5	6.66809e-06	0	High-Low	PLQ_Mn	BM44-IFG
201051_at	ANP32A	0.7	5	6.69279e-06	0.0214286	High-Low	CDR	BM44-IFG
222771_s_at	MYEF2	-1.1	-5	6.7625e-06	0	High-Low	PLQ_Mn	BM44-IFG
230973_at	SH2D5	0.8	5	6.76618e-06	0	High-Low	PLQ_Mn	BM44-IFG
201846_s_at	RYBP	0.6	4.9	6.795e-06	0.00909091	High-Low	CDR	BM38-TP
212306_at	CLASP2	0.9	5	6.9526e-06	0	Low-Normal	Braak	BM8-SFG
223276_at	C5orf62	-0.7	-4.9	6.95632e-06	0	Low-Normal	Braak	BM23-PCC
203129_s_at	KIF5C	-2	-5	7.07044e-06	0	High-Low	PLQ_Mn	BM44-IFG
36553_at	ASMTL	-0.7	-4.9	7.10877e-06	0	High-Low	CDR	BM21-MTG
204762_s_at	GNAO1	1.5	5	7.20167e-06	0	Low-Normal	CERAD	BM7-SPL
242476_at		-1.2	-4.9	7.24466e-06	0.0153846	High-Low	Braak	BM36-PHG
201340_s_at	ENC1	-1.8	-4.9	7.25077e-06	0.00761905	High-Low	PLQ_Mn	BM32-AC
215236_s_at	PICALM	1	4.9	7.25288e-06	0	Low-Normal	Braak	BM8-SFG
235581_at		0.7	4.9	7.25858e-06	0	High-Low	CDR	BM32-AC
224559_at	MALAT1	-2	-4.9	7.26549e-06	0.00761905	High-Low	PLQ_Mn	BM32-AC
229151_at	SLC14A1	-1.3	-5	7.27055e-06	0	Low-Normal	CERAD	BM7-SPL
242862_x_at		-0.6	-5	7.30867e-06	0	High-Low	PLQ_Mn	BM44-IFG
226975_at	RNPC3	-1.1	-5	7.35649e-06	0	High-Low	PLQ_Mn	BM44-IFG
222679_s_at	DCUN1D1	1.3	5	7.4423e-06	0.0292683	High-Low	CDR	BM17-OVC
229586_at	CHD9	-0.6	-5	7.60218e-06	0	High-Low	PLQ_Mn	BM44-IFG
208629_s_at	HADHA	0.6	5	7.6036e-06	0.0214286	High-Low	CDR	BM44-IFG
229830_at	PDGFA	0.8	4.9	7.60984e-06	0.00909091	Low-Normal	CERAD	BM20-ITG
226742_at	SAR1B	-0.6	-4.9	7.7005e-06	0	High-Low	CDR	BM8-SFG
244881_at	LMLN	-0.8	-4.9	7.75454e-06	0.00761905	High-Low	PLQ_Mn	BM32-AC
213954_at	FAM169A	-1.1	-4.9	7.78165e-06	0.00761905	High-Low	PLQ_Mn	BM32-AC
229858_at		-0.6	-5	7.8346e-06	0	High-Low	PLQ_Mn	BM44-IFG
219221_at	ZBTB38	-1.6	-5	7.86083e-06	0	High-Low	PLQ_Mn	BM44-IFG
230270_at	PRPF38B	-0.8	-5	7.87173e-06	0	High-Low	PLQ_Mn	BM44-IFG
211948_x_at	BAT2L2	-1.3	-5	7.91771e-06	0	High-Low	PLQ_Mn	BM44-IFG
202069_s_at	IDH3A	1.1	4.9	7.91855e-06	0	Low-Normal	Braak	BM8-SFG
231914_at	NUDT14	0.6	4.9	7.95039e-06	0	High-Low	PLQ_Mn	BM44-IFG
222364_at	SLC44A1	-1	-4.9	8.03422e-06	0	High-Low	PLQ_Mn	BM44-IFG
222787_s_at	TMEM106B	-2.2	-4.9	8.0395e-06	0.00761905	High-Low	PLQ_Mn	BM32-AC
223654_s_at	CELF4	-0.7	-4.9	8.0563e-06	0.0105263	High-Low	CERAD	BM36-PHG
224512_s_at	LSMD1	0.7	4.9	8.17187e-06	0	High-Low	PLQ_Mn	BM44-IFG
244026_at		-0.8	-4.9	8.20975e-06	0	High-Low	PLQ_Mn	BM44-IFG
208693_s_at	GARS	-0.6	-4.9	8.22992e-06	0.00487805	High-Low	Braak	BM21-MTG
201304_at	NDUFA5	-0.7	-5	8.25478e-06	0	High-Low	Braak	BM4-PCG
244546_at	CYCS	0.6	4.9	8.26402e-06	0.0292683	High-Low	CDR	BM17-OVC
228132_at	ABLIM2	0.7	4.9	8.35727e-06	0	High-Low	PLQ_Mn	BM44-IFG
230599_at		0.9	4.9	8.36451e-06	0.0292683	High-Low	CDR	BM17-OVC
228501_at	GALNTL2	1.6	4.9	8.3945e-06	0	High-Normal	CERAD	BM20-ITG
236154_at	QKI	1.2	4.9	8.42581e-06	0	High-Normal	CERAD	BM20-ITG
212014_x_at	CD44	0.7	4.9	8.45376e-06	0.04	High-Low	CDR	BM36-PHG
226538_at	MAN2A1	1.2	4.9	8.52996e-06	0	High-Normal	CERAD	BM20-ITG
224352_s_at	CFL2	0.6	4.9	8.53609e-06	0	High-Normal	CERAD	BM20-ITG
222395_s_at	UBE2Z	0.9	4.9	8.5928e-06	0.0292683	High-Low	CDR	BM17-OVC
235409_at	MGA	-0.6	-4.9	8.63752e-06	0	High-Low	PLQ_Mn	BM44-IFG
206434_at	SPOCK3	0.9	4.9	8.67932e-06	0	Low-Normal	Braak	BM8-SFG
235028_at	#N/A	-0.9	-4.9	8.68397e-06	0	High-Low	NTrSum	BM36-PHG
229841_at		-0.7	-4.9	8.71237e-06	0	High-Low	PLQ_Mn	BM46-PFC
225719_s_at	MRPL55	0.6	4.9	8.7582e-06	0.0096	High-Low	NPrSum	BM44-IFG
221984_s_at	FAM134A	-0.8	-4.9	8.76585e-06	0	High-Low	CDR	BM21-MTG
230337_at	SOS1	-0.7	-4.9	8.76905e-06	0	High-Low	PLQ_Mn	BM44-IFG
226497_s_at	FLT1	-1.1	-4.9	8.84623e-06	0	Low-Normal	Braak	BM23-PCC
234975_at	GSPT1	0.6	4.9	8.87471e-06	0	Low-Normal	Braak	BM8-SFG
214792_x_at	VAMP2	-1.2	-4.9	9.05574e-06	0.0105263	High-Low	CERAD	BM36-PHG
213925_at	C1orf95	-1.3	-4.9	9.0728e-06	0	High-Normal	CDR	PT
224677_x_at	C11orf31	0.6	4.9	9.16376e-06	0	High-Low	PLQ_Mn	BM44-IFG
224685_at	LOC100505818 /// MLLT4	-0.6	-4.9	9.2018e-06	0	Low-Normal	Braak	BM23-PCC
226979_at	MAP3K2	0.7	4.9	9.24282e-06	0.00909091	Low-Normal	CERAD	BM20-ITG
226690_at	ADCYAP1R1	0.6	4.9	9.37388e-06	0.0096	High-Low	NPrSum	BM44-IFG
244181_at		0.6	4.9	9.43935e-06	0.0292683	High-Low	CDR	BM17-OVC
231969_at	STOX2	-0.9	-4.8	9.44492e-06	0.0105263	High-Low	CERAD	BM36-PHG
221829_s_at	TNPO1	-1.1	-4.9	9.46727e-06	0.0096	High-Low	NPrSum	BM44-IFG
224872_at	DIP2B	0.9	4.9	9.55295e-06	0	High-Normal	CERAD	BM20-ITG
210686_x_at	SLC25A16	-0.9	-4.9	9.57607e-06	0	High-Low	PLQ_Mn	BM44-IFG
212291_at	HIPK1	-1.3	-4.9	9.65353e-06	0	High-Low	PLQ_Mn	BM44-IFG
204324_s_at	GOLIM4	0.7	4.9	9.73473e-06	0.00526316	High-Low	CDR	BM8-SFG
226650_at	ZFAND2A	0.8	4.9	9.74876e-06	0	High-Low	PLQ_Mn	BM44-IFG
212188_at	KCTD12	1.3	4.9	9.75857e-06	0.0214286	High-Low	CDR	BM44-IFG
202972_s_at	FAM13A	-0.7	-4.9	9.85905e-06	0.000446429	High-Low	PLQ_Mn	BM44-IFG
224971_at	MRPL30	-0.6	-4.9	1.01858e-05	0.00526316	High-Low	CDR	BM8-SFG
212291_at	HIPK1	-1.3	-4.8	1.02146e-05	0.00761905	High-Low	PLQ_Mn	BM32-AC
201036_s_at	HADH	0.6	4.8	1.02192e-05	0.00761905	High-Low	PLQ_Mn	BM32-AC
204380_s_at	FGFR3	0.8	4.9	1.02659e-05	0.0222222	High-Low	CDR	CD
217028_at	CXCR4	0.7	4.8	1.02761e-05	0	High-Low	NTrSum	BM46-PFC
211493_x_at	DTNA	0.9	4.9	1.0283e-05	0.0214286	High-Low	CDR	BM44-IFG
241872_at		-1.2	-4.8	1.04205e-05	0.00761905	High-Low	PLQ_Mn	BM32-AC
204744_s_at	IARS	-0.9	-4.8	1.04485e-05	0.00487805	High-Low	Braak	BM21-MTG
224933_s_at	JMJD1C	-0.9	-4.8	1.04738e-05	0.00761905	High-Low	PLQ_Mn	BM32-AC
224516_s_at	CXXC5	0.8	4.8	1.04955e-05	0.00909091	Low-Normal	CERAD	BM20-ITG
230748_at	SLC16A6	-1	-4.8	1.05091e-05	0	Low-Normal	Braak	BM23-PCC
225441_x_at	LSMD1	0.7	4.9	1.05825e-05	0.000446429	High-Low	PLQ_Mn	BM44-IFG
208358_s_at	UGT8	1.2	4.8	1.05893e-05	0	Low-Normal	Braak	BM8-SFG
219117_s_at	FKBP11	-0.7	-4.8	1.06241e-05	0	High-Low	Braak	BM8-SFG
207186_s_at	BPTF	-1.2	-4.9	1.06605e-05	0.000446429	High-Low	PLQ_Mn	BM44-IFG
214352_s_at	KRAS	-1.6	-4.9	1.07119e-05	0.000446429	High-Low	PLQ_Mn	BM44-IFG
225946_at	RASSF8	0.8	4.8	1.08827e-05	0	High-Normal	CERAD	BM20-ITG
221006_s_at	SNX27	-1	-4.8	1.08837e-05	0.00761905	High-Low	PLQ_Mn	BM32-AC
226572_at	SOCS7	-0.6	-4.8	1.0903e-05	0	High-Low	PLQ_Mn	BM8-SFG
228315_at	ZMAT3	-1.1	-4.9	1.09506e-05	0.000446429	High-Low	PLQ_Mn	BM44-IFG
224726_at	MIB1	1.1	4.9	1.09818e-05	0	High-Low	CDR	BM7-SPL
242343_x_at		-1.1	-4.9	1.10596e-05	0.000446429	High-Low	PLQ_Mn	BM44-IFG
225116_at	HIPK2	-1.8	-4.9	1.10685e-05	0.000446429	High-Low	PLQ_Mn	BM44-IFG
223711_s_at	THYN1	0.6	4.9	1.10775e-05	0.000446429	High-Low	PLQ_Mn	BM44-IFG
218751_s_at	FBXW7	-1.4	-4.8	1.10786e-05	0.0105263	High-Low	CERAD	BM36-PHG
203448_s_at	TERF1	-1	-4.9	1.10878e-05	0.000446429	High-Low	PLQ_Mn	BM44-IFG
201847_at	LIPA	1.1	4.8	1.10885e-05	0.00909091	Low-Normal	CERAD	BM20-ITG
226051_at	SELM	0.7	4.9	1.11191e-05	0.0096	High-Low	NPrSum	BM44-IFG
243357_at	NEGR1	-1	-4.8	1.11531e-05	0	High-Low	Braak	BM8-SFG
222529_at	SLC25A37	-0.7	-4.9	1.12353e-05	0.000446429	High-Low	PLQ_Mn	BM44-IFG
236752_at		1.2	4.9	1.12522e-05	0.0292683	High-Low	CDR	BM17-OVC
220940_at	ANKRD36B	-1.5	-4.8	1.12773e-05	0.000446429	High-Low	PLQ_Mn	BM44-IFG
206433_s_at	SPOCK3	0.6	4.8	1.13344e-05	0	Low-Normal	Braak	BM8-SFG
214843_s_at	USP33	-1.2	-4.8	1.13516e-05	0.000446429	High-Low	PLQ_Mn	BM44-IFG
213016_at	BBX	-1.4	-4.8	1.13537e-05	0.000446429	High-Low	PLQ_Mn	BM44-IFG
201946_s_at	CCT2	1	4.8	1.13567e-05	0	Low-Normal	Braak	BM8-SFG
226085_at	CBX5	-1.4	-4.8	1.14396e-05	0.00761905	High-Low	PLQ_Mn	BM32-AC
203355_s_at	PSD3	-1.6	-4.8	1.14756e-05	0.0105263	High-Low	CERAD	BM36-PHG
236738_at	LOC401097	0.8	4.8	1.15363e-05	0	High-Low	NPrSum	BM17-OVC
239837_at	ADAM11	0.7	4.8	1.15503e-05	0.000446429	High-Low	PLQ_Mn	BM44-IFG
211965_at	ZFP36L1	-0.8	-4.8	1.15672e-05	0.000446429	High-Low	PLQ_Mn	BM44-IFG
224572_s_at	IRF2BP2	0.7	4.9	1.15939e-05	0	High-Low	CDR	BM7-SPL
225100_at	FBXO45	0.9	4.8	1.16156e-05	0.0292683	High-Low	CDR	BM17-OVC
221088_s_at	PPP1R9A	-0.7	-4.8	1.16444e-05	0.000446429	High-Low	PLQ_Mn	BM44-IFG
236814_at	MDM4	0.8	4.8	1.17256e-05	0.00909091	Low-Normal	CERAD	BM20-ITG
223117_s_at	USP47	0.7	4.8	1.175e-05	0	High-Normal	CERAD	BM20-ITG
214722_at	NOTCH2NL	0.6	4.8	1.17717e-05	0	High-Low	CDR	HIPP
236621_at	RPS27	0.6	4.8	1.18129e-05	0.0214286	High-Low	CDR	BM44-IFG
219858_s_at	MFSD6	0.8	4.8	1.18133e-05	0	Low-Normal	Braak	BM8-SFG
225932_s_at	HNRNPA2B1	0.7	4.8	1.18446e-05	0	High-Normal	CERAD	BM20-ITG
210854_x_at	SLC6A8	0.7	4.8	1.18968e-05	0.0214286	High-Low	CDR	BM44-IFG
201847_at	LIPA	1.2	4.8	1.19905e-05	0	High-Normal	CERAD	BM20-ITG
228480_at	VAPA	0.7	4.8	1.2008e-05	0.000446429	High-Low	PLQ_Mn	BM44-IFG
228485_s_at	SLC44A1	1.4	4.8	1.20396e-05	0	High-Normal	CERAD	BM20-ITG
201021_s_at	DSTN	0.7	4.8	1.20867e-05	0	High-Low	NPrSum	BM8-SFG
222528_s_at	SLC25A37	-0.9	-4.8	1.20951e-05	0.00761905	High-Low	PLQ_Mn	BM32-AC
200804_at	TMBIM6	0.8	4.8	1.2175e-05	0	High-Low	CDR	BM21-MTG
219757_s_at	C14orf101	-0.8	-4.8	1.22015e-05	0.000446429	High-Low	PLQ_Mn	BM44-IFG
208909_at	UQCRFS1	0.8	4.8	1.22253e-05	0.000446429	High-Low	PLQ_Mn	BM44-IFG
213623_at	KIF3A	1.3	4.8	1.22532e-05	0.0292683	High-Low	CDR	BM17-OVC
213002_at	MARCKS	0.6	4.8	1.22675e-05	0.0292683	High-Low	CDR	BM17-OVC
212251_at	MTDH	-0.7	-4.8	1.23503e-05	0.000446429	High-Low	PLQ_Mn	BM44-IFG
225377_at	C9orf86	0.7	4.8	1.24162e-05	0.0333333	Low-Normal	CERAD	BM17-OVC
225662_at	ZAK	-0.6	-4.9	1.24416e-05	0.0470588	High-Low	NPrSum	BM7-SPL
225220_at	SNHG8	0.8	4.8	1.24459e-05	0.000446429	High-Low	PLQ_Mn	BM44-IFG
215342_s_at	RABGAP1L	0.9	4.8	1.25492e-05	0.0292683	High-Low	CDR	BM17-OVC
218332_at	BEX1	-0.9	-4.8	1.26296e-05	0.00487805	High-Low	Braak	BM21-MTG
201996_s_at	SPEN	0.9	4.8	1.26308e-05	0	High-Low	CDR	BM7-SPL
229799_s_at	NCAM1	1.1	4.8	1.26458e-05	0	High-Normal	CERAD	BM20-ITG
225205_at	KIF3B	0.6	4.8	1.26649e-05	0.000446429	High-Low	PLQ_Mn	BM44-IFG
202742_s_at	PRKACB	1.5	4.8	1.27644e-05	0	Low-Normal	Braak	BM8-SFG
232027_at	SYNE1	-0.6	-4.8	1.27778e-05	0.00526316	High-Low	CDR	BM8-SFG
235072_s_at	KIF13A	1	4.8	1.28725e-05	0	High-Normal	CERAD	BM20-ITG
206401_s_at	MAPT	0.6	4.8	1.29084e-05	0.04	Low-Normal	CERAD	BM44-IFG
202379_s_at	NKTR	-1.3	-4.8	1.29447e-05	0.00761905	High-Low	PLQ_Mn	BM32-AC
209290_s_at	NFIB	0.6	4.8	1.2984e-05	0	High-Low	CDR	HIPP
201816_s_at	GBAS	-0.6	-4.8	1.29894e-05	0.00526316	High-Low	CDR	BM8-SFG
237216_at		0.9	4.8	1.30596e-05	0.0292683	High-Low	CDR	BM17-OVC
243296_at	NAMPT	-0.6	-4.8	1.31297e-05	0.000446429	High-Low	PLQ_Mn	BM44-IFG
218957_s_at	PAAF1	0.6	4.8	1.31445e-05	0.00761905	High-Low	PLQ_Mn	BM32-AC
201688_s_at	TPD52	1.3	4.8	1.31601e-05	0	Low-Normal	Braak	BM8-SFG
224666_at	NSMCE1	0.6	4.8	1.31641e-05	0	High-Low	PLQ_Mn	BM46-PFC
226547_at	MYST3	0.9	4.8	1.32153e-05	0	High-Normal	CERAD	BM20-ITG
208731_at	RAB2A	-0.6	-4.8	1.32857e-05	0	High-Low	Braak	BM4-PCG
233437_at	GABRA4	-1.6	-4.8	1.33128e-05	0.00761905	High-Low	PLQ_Mn	BM32-AC
235626_at	CAMK1D	-0.9	-4.8	1.33939e-05	0.00761905	High-Low	PLQ_Mn	BM32-AC
242059_at		-0.7	-4.8	1.33968e-05	0.000446429	High-Low	PLQ_Mn	BM44-IFG
226547_at	MYST3	0.9	4.8	1.34156e-05	0.00909091	Low-Normal	CERAD	BM20-ITG
225440_at	AGPAT3	0.9	4.8	1.3449e-05	0	High-Low	CDR	BM21-MTG
222810_s_at	RASAL2	-0.6	-4.8	1.34673e-05	0.00761905	High-Low	PLQ_Mn	BM32-AC
211965_at	ZFP36L1	0.8	4.8	1.35881e-05	0.0214286	High-Low	CDR	BM44-IFG
223210_at	CHURC1	-0.7	-4.7	1.36078e-05	0.00761905	High-Low	PLQ_Mn	BM32-AC
230135_at	HHIP	1.1	4.8	1.36607e-05	0	High-Normal	CERAD	BM20-ITG
214543_x_at	QKI	0.7	4.8	1.36853e-05	0	High-Low	CDR	PT
208835_s_at	LUC7L3	1.1	4.8	1.37281e-05	0.0214286	High-Low	CDR	BM44-IFG
224992_s_at	CMIP	-0.6	-4.7	1.38169e-05	0.0105263	High-Low	CERAD	BM36-PHG
230071_at	SEPT11	-0.6	-4.8	1.38319e-05	0.000446429	High-Low	PLQ_Mn	BM44-IFG
210014_x_at	IDH3B	0.7	4.8	1.38799e-05	0	High-Low	NPrSum	BM17-OVC
224793_s_at	TGFBR1	0.8	4.7	1.39038e-05	0.00909091	High-Low	CDR	BM38-TP
224994_at	CAMK2D	-0.8	-4.8	1.39809e-05	0	High-Low	Braak	BM8-SFG
224212_s_at	PCDHA1 /// PCDHA10 /// PCDHA11 /// PCDHA12 /// PCDHA13 /// PCDHA2 /// PCDHA3 /// PCDHA4 /// PCDHA5 /// PCDHA6 /// PCDHA7 /// PCDHA8 /// PCDHA9 /// PCDHAC1 /// PCDHAC2	-0.8	-4.8	1.41665e-05	0.00689655	High-Low	CERAD	BM44-IFG
200803_s_at	TMBIM6	0.8	4.8	1.41735e-05	0	High-Low	CDR	PT
201991_s_at	KIF5B	-1	-4.8	1.42124e-05	0.000446429	High-Low	PLQ_Mn	BM44-IFG
202124_s_at	TRAK2	-1.2	-4.8	1.42546e-05	0.000446429	High-Low	PLQ_Mn	BM44-IFG
229145_at	ANAPC16	-0.8	-4.7	1.43127e-05	0	Low-Normal	Braak	BM23-PCC
218679_s_at	VPS28	0.7	4.8	1.43434e-05	0	High-Low	NPrSum	BM17-OVC
201520_s_at	GRSF1	0.8	4.8	1.43787e-05	0	Low-Normal	Braak	BM8-SFG
204246_s_at	DCTN3	0.6	4.8	1.44375e-05	0.000446429	High-Low	PLQ_Mn	BM44-IFG
206330_s_at	SHC3	-1.4	-4.7	1.45548e-05	0.00761905	High-Low	PLQ_Mn	BM32-AC
204524_at	PDPK1	-0.8	-4.8	1.45779e-05	0	High-Low	PLQ_Mn	BM8-SFG
228582_x_at	MALAT1	2.5	4.8	1.4585e-05	0	High-Low	CDR	PT
209655_s_at	TMEM47	1.2	4.8	1.46179e-05	0.0214286	High-Low	CDR	BM44-IFG
242385_at	RORB	-1.4	-4.8	1.46303e-05	0.00689655	High-Low	CERAD	BM44-IFG
209678_s_at	PRKCI	1.6	4.8	1.4689e-05	0.0292683	High-Low	CDR	BM17-OVC
222679_s_at	DCUN1D1	0.9	4.8	1.48446e-05	0	High-Low	CDR	BM7-SPL
224676_at	TMED4	-0.9	-4.7	1.48906e-05	0.00761905	High-Low	PLQ_Mn	BM32-AC
203355_s_at	PSD3	-1.5	-4.7	1.49575e-05	0	High-Low	NTrSum	BM36-PHG
227620_at	SLC44A1	1.1	4.7	1.49942e-05	0	High-Normal	CERAD	BM20-ITG
225368_at	HIPK2	0.6	4.7	1.50638e-05	0	High-Low	CDR	BM21-MTG
218456_at	CAPRIN2	-0.7	-4.7	1.5094e-05	0.00526316	High-Low	CDR	BM8-SFG
216153_x_at	RECK	-0.7	-4.8	1.50941e-05	0.000446429	High-Low	PLQ_Mn	BM44-IFG
225061_at	DNAJA4	1	4.8	1.53057e-05	0.000446429	High-Low	PLQ_Mn	BM44-IFG
242385_at	RORB	-1	-4.7	1.53885e-05	0.00761905	High-Low	PLQ_Mn	BM32-AC
221507_at	TNPO2	0.7	4.8	1.5513e-05	0.0117647	Low-Normal	CERAD	BM7-SPL
222415_at	MLL3	0.8	4.7	1.55434e-05	0.00582524	High-Normal	CERAD	BM20-ITG
212468_at	SPAG9	1.1	4.8	1.55846e-05	0.0292683	High-Low	CDR	BM17-OVC
209304_x_at	GADD45B	-1.4	-4.7	1.56263e-05	0	Low-Normal	Braak	BM23-PCC
239742_at	TULP4	-1.9	-4.7	1.57428e-05	0.00761905	High-Low	PLQ_Mn	BM32-AC
221088_s_at	PPP1R9A	-0.7	-4.8	1.57596e-05	0.00689655	High-Low	CERAD	BM44-IFG
244464_at		0.6	4.8	1.57878e-05	0.0292683	High-Low	CDR	BM17-OVC
210966_x_at	LARP1	-0.6	-4.7	1.58074e-05	0	High-Low	PLQ_Mn	BM8-SFG
226895_at	NFIC	-0.8	-4.7	1.58478e-05	0	High-Low	NPrSum	BM8-SFG
218721_s_at	C1orf27	-0.6	-4.7	1.60124e-05	0.000446429	High-Low	PLQ_Mn	BM44-IFG
200782_at	ANXA5	0.7	4.7	1.60124e-05	0	High-Low	CDR	BM21-MTG
233955_x_at	CXXC5	1.3	4.7	1.60529e-05	0.00909091	Low-Normal	CERAD	BM20-ITG
229841_at		-0.7	-4.7	1.60538e-05	0.00761905	High-Low	PLQ_Mn	BM32-AC
235977_at	LONRF2	-1.2	-4.7	1.60633e-05	0.00761905	High-Low	PLQ_Mn	BM32-AC
204165_at	WASF1	-0.9	-4.7	1.60828e-05	0.02	High-Low	CERAD	BM22-STG
237333_at	RBBP4	0.6	4.8	1.613e-05	0	High-Low	CDR	BM7-SPL
224909_s_at	PREX1	1.4	4.7	1.61585e-05	0.00909091	Low-Normal	CERAD	BM20-ITG
201668_x_at	MARCKS	-0.9	-4.7	1.61695e-05	0.000446429	High-Low	PLQ_Mn	BM44-IFG
203146_s_at	GABBR1	-0.7	-4.7	1.63375e-05	0	High-Low	Braak	BM8-SFG
229765_at	ZNF207	-0.9	-4.7	1.63781e-05	0.000766284	High-Low	PLQ_Mn	BM44-IFG
227510_x_at	MALAT1	-1.6	-4.7	1.63795e-05	0.00833333	High-Low	PLQ_Mn	BM32-AC
213026_at	ATG12	-0.6	-4.7	1.64081e-05	0.02	High-Low	CERAD	BM22-STG
225728_at	SORBS2	-0.7	-4.7	1.64754e-05	0.00526316	High-Low	CDR	BM8-SFG
220175_s_at	CBWD1 /// CBWD2 /// CBWD3 /// CBWD5 /// CBWD6 /// CBWD7 /// LOC100507355	0.7	4.7	1.6513e-05	0	High-Low	NPrSum	BM17-OVC
200802_at	SARS	0.7	4.7	1.65554e-05	0.000766284	High-Low	PLQ_Mn	BM44-IFG
226913_s_at	SOX8	0.9	4.7	1.65702e-05	0.0285714	Low-Normal	Braak	BM20-ITG
211503_s_at	RAB14	1.9	4.7	1.65907e-05	0.0292683	High-Low	CDR	BM17-OVC
224972_at	ROMO1	0.6	4.7	1.65994e-05	0.000766284	High-Low	PLQ_Mn	BM44-IFG
233499_at	LRRC7	-0.7	-4.7	1.66638e-05	0	High-Low	Braak	BM8-SFG
208744_x_at	HSPH1	1.1	4.7	1.66929e-05	0	Low-Normal	Braak	BM8-SFG
220188_at	JPH3	0.7	4.8	1.67435e-05	0.0117647	Low-Normal	CERAD	BM7-SPL
224592_x_at	HP1BP3	0.6	4.7	1.67436e-05	0.00909091	Low-Normal	CERAD	BM20-ITG
229115_at	DYNC1H1	-0.7	-4.7	1.68849e-05	0.00689655	High-Low	CERAD	BM44-IFG
228725_x_at	PRMT2	0.8	4.7	1.69176e-05	0	Low-Normal	Braak	BM8-SFG
214680_at	NTRK2	1.3	4.7	1.69333e-05	0.0266667	High-Low	CDR	CD
230839_at	PRMT8	-0.6	-4.7	1.70495e-05	0.0056338	High-Low	CDR	BM8-SFG
216933_x_at	APC	0.6	4.8	1.70687e-05	0	High-Low	CDR	BM7-SPL
202921_s_at	ANK2	1.1	4.7	1.70723e-05	0	Low-Normal	Braak	BM8-SFG
203346_s_at	MTF2	-0.6	-4.7	1.71972e-05	0.000766284	High-Low	PLQ_Mn	BM44-IFG
203265_s_at	MAP2K4	-0.8	-4.7	1.72334e-05	0	High-Low	Braak	BM8-SFG
209059_s_at	EDF1	0.8	4.7	1.72798e-05	0	High-Low	NPrSum	BM17-OVC
235977_at	LONRF2	-1.4	-4.7	1.73405e-05	0.00689655	High-Low	CERAD	BM44-IFG
204141_at	TUBB2A	-0.7	-4.7	1.73614e-05	0.00487805	High-Low	Braak	BM21-MTG
210686_x_at	SLC25A16	0.9	4.7	1.737e-05	0.0214286	High-Low	CDR	BM44-IFG
201577_at	NME1	1	4.7	1.74684e-05	0	High-Low	NPrSum	BM17-OVC
209945_s_at	GSK3B	-0.9	-4.7	1.7472e-05	0.000766284	High-Low	PLQ_Mn	BM44-IFG
218751_s_at	FBXW7	-1.3	-4.7	1.75064e-05	0.0117647	High-Low	NTrSum	BM36-PHG
214949_at		-0.9	-4.7	1.75868e-05	0	High-Low	Braak	BM8-SFG
201070_x_at	SF3B1	-0.7	-4.7	1.76632e-05	0.000766284	High-Low	PLQ_Mn	BM44-IFG
212159_x_at	AP2A2	-0.7	-4.7	1.76807e-05	0.00487805	High-Low	Braak	BM21-MTG
208389_s_at	SLC1A2	-1.3	-4.7	1.76852e-05	0.00833333	High-Low	PLQ_Mn	BM32-AC
213015_at	BBX	1.3	4.7	1.78519e-05	0.0292683	High-Low	CDR	BM17-OVC
201846_s_at	RYBP	-1.1	-4.7	1.78765e-05	0.000766284	High-Low	PLQ_Mn	BM44-IFG
212188_at	KCTD12	-1.2	-4.7	1.79487e-05	0.000766284	High-Low	PLQ_Mn	BM44-IFG
236329_at	FLJ33996	0.6	4.7	1.80186e-05	0.0117647	Low-Normal	CERAD	BM7-SPL
232852_at		-0.6	-4.7	1.80337e-05	0	High-Low	PLQ_Mn	BM46-PFC
226177_at	GLTP	0.9	4.7	1.81643e-05	0.00582524	High-Normal	CERAD	BM20-ITG
224568_x_at	MALAT1	1.3	4.7	1.81716e-05	0	High-Low	CDR	BM7-SPL
220725_x_at	DNAH3	-0.6	-4.7	1.8178e-05	0.000766284	High-Low	PLQ_Mn	BM44-IFG
218251_at	MID1IP1	0.9	4.7	1.82387e-05	0	High-Normal	Braak	HIPP
225150_s_at	RTKN	-1	-4.7	1.8243e-05	0.04	Low-Normal	CERAD	BM23-PCC
203181_x_at	SRPK2	-0.9	-4.7	1.83609e-05	0.000766284	High-Low	PLQ_Mn	BM44-IFG
239301_at		-0.8	-4.7	1.83751e-05	0.000766284	High-Low	PLQ_Mn	BM44-IFG
202975_s_at	RHOBTB3	2.3	4.7	1.84407e-05	0.0292683	High-Low	CDR	BM17-OVC
228582_x_at	MALAT1	2.8	4.7	1.84848e-05	0.0214286	High-Low	CDR	BM44-IFG
203067_at	PDHX	-0.6	-4.7	1.85448e-05	0.0056338	High-Low	CDR	BM8-SFG
229800_at	DCLK1	1.5	4.7	1.855e-05	0.00582524	High-Normal	CERAD	BM20-ITG
206834_at	HBD	-0.6	-4.7	1.86015e-05	0	High-Normal	PLQ_Mn	HIPP
209048_s_at	ZMYND8	-0.9	-4.7	1.86142e-05	0	High-Low	PLQ_Mn	BM8-SFG
234734_s_at	TNRC6A	0.7	4.7	1.86946e-05	0.0266667	High-Low	CDR	CD
224872_at	DIP2B	0.8	4.7	1.87282e-05	0.00909091	Low-Normal	CERAD	BM20-ITG
238701_x_at	C11orf92	-0.8	-4.7	1.87894e-05	0.000766284	High-Low	PLQ_Mn	BM44-IFG
227987_at	VPS13A	-0.7	-4.7	1.87904e-05	0	High-Low	PLQ_Mn	BM46-PFC
227776_at	ACER3	1	4.7	1.88024e-05	0.00582524	High-Normal	CERAD	BM20-ITG
225199_at		-0.6	-4.7	1.88536e-05	0	High-Low	Braak	BM8-SFG
222810_s_at	RASAL2	-0.7	-4.7	1.8855e-05	0.00689655	High-Low	CERAD	BM44-IFG
202305_s_at	FEZ2	-1.2	-4.7	1.88906e-05	0.00833333	High-Low	PLQ_Mn	BM32-AC
220477_s_at	C20orf30	1	4.7	1.89116e-05	0	Low-Normal	Braak	BM8-SFG
222453_at	CYBRD1	-0.8	-4.7	1.89144e-05	0.0117647	Low-Normal	CERAD	BM7-SPL
211836_s_at	MOG	1.2	4.7	1.90325e-05	0	Low-Normal	Braak	BM8-SFG
208899_x_at	ATP6V1D	-0.9	-4.7	1.90695e-05	0	High-Low	Braak	BM8-SFG
202975_s_at	RHOBTB3	-2	-4.7	1.92155e-05	0.000766284	High-Low	PLQ_Mn	BM44-IFG
235438_at		-0.6	-4.7	1.92177e-05	0.0117647	Low-Normal	CERAD	BM7-SPL
226035_at	USP31	2	4.7	1.92298e-05	0.0292683	High-Low	CDR	BM17-OVC
224726_at	MIB1	-0.9	-4.7	1.92355e-05	0.000766284	High-Low	PLQ_Mn	BM44-IFG
236841_at	LOC100134445	-0.7	-4.7	1.92774e-05	0.000766284	High-Low	PLQ_Mn	BM44-IFG
220232_at	SCD5	-1.3	-4.7	1.93111e-05	0.000766284	High-Low	PLQ_Mn	BM44-IFG
225284_at	DNAJC3	-0.8	-4.7	1.93698e-05	0.0117647	Low-Normal	CERAD	BM7-SPL
AFFX-r2-Ec-bioB-M_at		0.6	4.7	1.95422e-05	0	High-Low	PLQ_Mn	BM8-SFG
228315_at	ZMAT3	-1.1	-4.7	1.95516e-05	0	High-Low	PLQ_Mn	BM46-PFC
212751_at	UBE2N	-1	-4.7	1.95642e-05	0.00487805	High-Low	Braak	BM21-MTG
221830_at	RAP2A	-1.7	-4.6	1.96952e-05	0.00833333	High-Low	PLQ_Mn	BM32-AC
210337_s_at	ACLY	0.6	4.7	1.97231e-05	0	Low-Normal	Braak	BM8-SFG
226932_at	SSPN	0.9	4.6	1.97449e-05	0.00582524	High-Normal	CERAD	BM20-ITG
202206_at	ARL4C	0.7	4.7	1.98891e-05	0	Low-Normal	Braak	BM8-SFG
225823_at	C19orf70	0.6	4.7	1.99591e-05	0.000766284	High-Low	PLQ_Mn	BM44-IFG
211944_at	BAT2L2	-0.6	-4.7	2.00638e-05	0.000766284	High-Low	PLQ_Mn	BM44-IFG
233173_x_at	GTF3C5	-0.7	-4.6	2.01167e-05	0.0444444	Low-Normal	CERAD	BM23-PCC
212193_s_at	LARP1	-1	-4.7	2.02368e-05	0	High-Low	PLQ_Mn	BM8-SFG
200604_s_at	PRKAR1A	1.1	4.7	2.02502e-05	0	Low-Normal	Braak	BM8-SFG
235110_at	PLA2G16	-0.8	-4.7	2.03284e-05	0.000766284	High-Low	PLQ_Mn	BM44-IFG
227367_at	SLCO3A1	0.7	4.6	2.03321e-05	0.00909091	Low-Normal	CERAD	BM20-ITG
219737_s_at	PCDH9	-1	-4.7	2.03641e-05	0.0010772	High-Low	PLQ_Mn	BM44-IFG
226035_at	USP31	-1.6	-4.7	2.03905e-05	0.0010772	High-Low	PLQ_Mn	BM44-IFG
227383_at	LOC727820	-0.8	-4.7	2.04747e-05	0.0010772	High-Low	PLQ_Mn	BM44-IFG
240655_at		0.8	4.6	2.04767e-05	0.00909091	Low-Normal	CERAD	BM20-ITG
208320_at	CABP1	-0.7	-4.7	2.04833e-05	0.0214286	High-Low	CDR	BM44-IFG
225269_s_at	RBMS1	0.9	4.7	2.04944e-05	0.0292683	High-Low	CDR	BM17-OVC
225388_at	TSPAN5	-0.6	-4.7	2.05239e-05	0	High-Low	Braak	BM8-SFG
229694_at	WDR11	0.9	4.7	2.05767e-05	0.0214286	High-Low	CDR	BM44-IFG
224596_at	SLC44A1	0.7	4.6	2.07073e-05	0.00582524	High-Normal	CERAD	BM20-ITG
202082_s_at	SEC14L1	-0.8	-4.7	2.07337e-05	0.0010772	High-Low	PLQ_Mn	BM44-IFG
202143_s_at	COPS8	0.8	4.6	2.07496e-05	0	Low-Normal	Braak	BM8-SFG
218422_s_at	RBM26	-0.7	-4.7	2.07576e-05	0.0470588	High-Low	NPrSum	BM7-SPL
213850_s_at	SRSF2IP	0.6	4.7	2.08012e-05	0.0214286	High-Low	CDR	BM44-IFG
235028_at		-1	-4.6	2.08073e-05	0	High-Normal	Braak	BM36-PHG
223466_x_at	COL4A3BP	-0.7	-4.6	2.08559e-05	0.00833333	High-Low	PLQ_Mn	BM32-AC
206061_s_at	DICER1	-1.4	-4.7	2.08947e-05	0.0010772	High-Low	PLQ_Mn	BM44-IFG
224786_at	SCOC	-0.7	-4.7	2.10111e-05	0.0157895	High-Low	Braak	BM4-PCG
203542_s_at	KLF9	-1.1	-4.6	2.10805e-05	0.00833333	High-Low	PLQ_Mn	BM32-AC
229116_at	CNKSR2	-1.2	-4.6	2.1125e-05	0.025	High-Low	CERAD	BM36-PHG
209579_s_at	MBD4	-1	-4.6	2.11298e-05	0.00833333	High-Low	PLQ_Mn	BM32-AC
227084_at	DTNA	1.4	4.6	2.12053e-05	0.00909091	Low-Normal	CERAD	BM20-ITG
222529_at	SLC25A37	0.7	4.7	2.12771e-05	0.0214286	High-Low	CDR	BM44-IFG
211494_s_at	SLC4A4	1	4.7	2.1306e-05	0.0214286	High-Low	CDR	BM44-IFG
228656_at	PROX1	0.6	4.7	2.14683e-05	0.0292683	High-Low	CDR	BM17-OVC
226880_at		1.7	4.6	2.15725e-05	0.00909091	Low-Normal	CERAD	BM20-ITG
225810_at	MTMR10	0.8	4.6	2.16135e-05	0.00582524	High-Normal	CERAD	BM20-ITG
233814_at	EFNA5	1.1	4.6	2.17106e-05	0	Low-Normal	Braak	BM8-SFG
216834_at	RGS1	-1.7	-4.6	2.17742e-05	0	High-Low	NPrSum	BM21-MTG
214055_x_at	BAT2L2	1.2	4.7	2.18056e-05	0	High-Low	CDR	BM7-SPL
201635_s_at	FXR1	0.7	4.7	2.18756e-05	0.0214286	High-Low	CDR	BM44-IFG
222484_s_at	CXCL14	1	4.7	2.19435e-05	0.0010772	High-Low	PLQ_Mn	BM44-IFG
202439_s_at	IDS	1	4.6	2.19718e-05	0.0444444	Low-Normal	CERAD	BM23-PCC
235457_at	MAML2	0.6	4.6	2.20014e-05	0.00909091	High-Low	CDR	BM38-TP
213156_at		0.9	4.6	2.20206e-05	0	High-Low	CDR	HIPP
234675_x_at		-0.8	-4.7	2.21054e-05	0.0010772	High-Low	PLQ_Mn	BM44-IFG
211074_at	FOLR1	1.1	4.7	2.22842e-05	0	High-Low	CDR	BM7-SPL
214464_at	CDC42BPA	-0.6	-4.7	2.23102e-05	0.0010772	High-Low	PLQ_Mn	BM44-IFG
214762_at	ATP6V1G2	-1.1	-4.6	2.23487e-05	0	High-Low	Braak	BM8-SFG
224991_at	CMIP	-0.8	-4.6	2.23657e-05	0	High-Low	PLQ_Mn	BM46-PFC
214843_s_at	USP33	-1.2	-4.7	2.23766e-05	0.01	High-Low	CERAD	BM44-IFG
217820_s_at	ENAH	-1	-4.6	2.24318e-05	0	High-Low	CERAD	BM21-MTG
212551_at	CAP2	1.4	4.7	2.24522e-05	0.0117647	Low-Normal	CERAD	BM7-SPL
200600_at	MSN	0.9	4.6	2.2578e-05	0.00714286	High-Low	CDR	BM21-MTG
227524_at	FZD3	-0.9	-4.6	2.25967e-05	0.00833333	High-Low	PLQ_Mn	BM32-AC
232615_at		-0.8	-4.6	2.26076e-05	0.0010772	High-Low	PLQ_Mn	BM44-IFG
222771_s_at	MYEF2	-1	-4.6	2.26179e-05	0.00833333	High-Low	PLQ_Mn	BM32-AC
201048_x_at	RAB6A	0.8	4.6	2.27384e-05	0	Low-Normal	Braak	BM8-SFG
225310_at	RBMX	0.8	4.6	2.27544e-05	0.00582524	High-Normal	CERAD	BM20-ITG
212732_at	MEG3	-1.2	-4.6	2.28151e-05	0.00134228	High-Low	PLQ_Mn	BM44-IFG
204467_s_at	SNCA	1.2	4.7	2.30056e-05	0.0117647	Low-Normal	CERAD	BM7-SPL
200008_s_at	GDI2	0.9	4.6	2.31798e-05	0	Low-Normal	Braak	BM8-SFG
202619_s_at	PLOD2	0.7	4.6	2.31801e-05	0.0214286	High-Low	CDR	BM44-IFG
212104_s_at	RBFOX2	-1.2	-4.6	2.31953e-05	0.00833333	High-Low	PLQ_Mn	BM32-AC
242098_at	KIAA1244	0.7	4.6	2.32058e-05	0	Low-Normal	Braak	BM8-SFG
227012_at	SLC25A40	-0.7	-4.6	2.32232e-05	0.0056338	High-Low	CDR	BM8-SFG
204094_s_at	TSC22D2	-0.7	-4.6	2.33098e-05	0.025	High-Low	CERAD	BM36-PHG
201951_at	ALCAM	1	4.6	2.333e-05	0.0292683	High-Low	CDR	BM17-OVC
219426_at	EIF2C3	0.6	4.6	2.34288e-05	0.0214286	High-Low	CDR	BM44-IFG
209030_s_at	CADM1	1.1	4.6	2.3457e-05	0.0214286	High-Low	CDR	BM44-IFG
201294_s_at	WSB1	-1.1	-4.6	2.35219e-05	0.00134228	High-Low	PLQ_Mn	BM44-IFG
207507_s_at	ATP5G3	-0.7	-4.6	2.35492e-05	0.00487805	High-Low	Braak	BM21-MTG
224797_at	ARRDC3	-0.9	-4.6	2.35914e-05	0	Low-Normal	Braak	BM23-PCC
214375_at	PPFIBP1	-0.6	-4.6	2.3612e-05	0.00134228	High-Low	PLQ_Mn	BM44-IFG
209355_s_at	PPAP2B	2.3	4.6	2.37297e-05	0.0292683	High-Low	CDR	BM17-OVC
226001_at	KLHL5	0.8	4.6	2.37853e-05	0.00909091	Low-Normal	CERAD	BM20-ITG
213593_s_at	TRA2A	-1.3	-4.6	2.38025e-05	0.00134228	High-Low	PLQ_Mn	BM44-IFG
214735_at	IPCEF1	-1.1	-4.6	2.38593e-05	0.0380952	High-Normal	CDR	PT
235926_at		1.1	4.6	2.38872e-05	0.00909091	Low-Normal	CERAD	BM20-ITG
223213_s_at	ZHX1	-0.9	-4.7	2.392e-05	0.0470588	High-Low	NPrSum	BM7-SPL
206915_at	NKX2-2	0.7	4.6	2.40378e-05	0.00714286	High-Low	CDR	BM21-MTG
228581_at	KCNJ10	0.6	4.6	2.40664e-05	0.0285714	Low-Normal	Braak	BM20-ITG
201341_at	ENC1	-1.4	-4.6	2.40733e-05	0.00487805	High-Low	Braak	BM21-MTG
224559_at	MALAT1	1.6	4.6	2.40973e-05	0.00606061	High-Low	CDR	PT
202895_s_at	SIRPA	0.6	4.7	2.41082e-05	0.0117647	Low-Normal	CERAD	BM7-SPL
234969_s_at	EPC1	0.8	4.6	2.41486e-05	0.0285714	Low-Normal	Braak	BM20-ITG
230972_at	ANKRD9	-0.6	-4.6	2.4157e-05	0.0214286	High-Low	CDR	BM44-IFG
206061_s_at	DICER1	1.5	4.6	2.42841e-05	0.0292683	High-Low	CDR	BM17-OVC
218037_at	FAM134A	0.7	4.6	2.43095e-05	0.00134228	High-Low	PLQ_Mn	BM44-IFG
224462_s_at	CHCHD6	0.6	4.6	2.43328e-05	0.0292683	High-Low	NPrSum	BM32-AC
227082_at		0.7	4.6	2.43839e-05	0.0214286	High-Low	CDR	BM44-IFG
241632_x_at		-0.7	-4.6	2.44023e-05	0.00134228	High-Low	PLQ_Mn	BM44-IFG
227510_x_at	MALAT1	-1.6	-4.6	2.4422e-05	0.00134228	High-Low	PLQ_Mn	BM44-IFG
212216_at	PREPL	1.6	4.6	2.44593e-05	0	Low-Normal	Braak	BM8-SFG
235146_at	TMCC3	1	4.6	2.44627e-05	0.00582524	High-Normal	CERAD	BM20-ITG
244112_x_at		-0.7	-4.6	2.44792e-05	0.00134228	High-Low	PLQ_Mn	BM44-IFG
207088_s_at	SLC25A11	0.7	4.6	2.45025e-05	0	Low-Normal	Braak	BM8-SFG
214680_at	NTRK2	-2.3	-4.6	2.45406e-05	0.00909091	High-Low	PLQ_Mn	BM32-AC
208871_at	ATN1	0.6	4.6	2.4553e-05	0.0056338	High-Low	CDR	BM8-SFG
208029_s_at	LAPTM4B	0.7	4.6	2.45577e-05	0.00134228	High-Low	PLQ_Mn	BM44-IFG
201367_s_at	ZFP36L2	0.8	4.6	2.46833e-05	0.00714286	High-Low	CDR	BM21-MTG
225507_at	SFRS18	0.7	4.6	2.47522e-05	0	High-Low	CDR	BM7-SPL
219156_at	SYNJ2BP	-0.8	-4.6	2.47683e-05	0.00134228	High-Low	PLQ_Mn	BM44-IFG
202854_at	HPRT1	-1.4	-4.6	2.47786e-05	0.00487805	High-Low	Braak	BM21-MTG
213940_s_at	FNBP1	-0.7	-4.6	2.48712e-05	0.00134228	High-Low	PLQ_Mn	BM44-IFG
204849_at	TCFL5	-0.7	-4.6	2.4894e-05	0.0363636	High-Low	NPrSum	BM22-STG
225727_at	PLEKHH1	1.2	4.6	2.48968e-05	0.00582524	High-Normal	CERAD	BM20-ITG
213016_at	BBX	1.4	4.6	2.49561e-05	0.0292683	High-Low	CDR	BM17-OVC
212732_at	MEG3	-1.3	-4.6	2.50325e-05	0.01	High-Low	CERAD	BM44-IFG
226134_s_at		-0.7	-4.7	2.50479e-05	0.0157895	High-Low	Braak	BM4-PCG
226002_at	GAB1	1.1	4.6	2.5067e-05	0.00582524	High-Normal	CERAD	BM20-ITG
219557_s_at	NRIP3	-0.9	-4.6	2.50839e-05	0.00909091	High-Low	PLQ_Mn	BM32-AC
227001_at	NIPAL2	-0.8	-4.6	2.52817e-05	0.0056338	High-Low	CDR	BM8-SFG
213938_at	ERC2	-0.9	-4.6	2.52986e-05	0.0056338	High-Low	CDR	BM8-SFG
212742_at	RNF115	-0.8	-4.6	2.55673e-05	0	High-Low	PLQ_Mn	BM46-PFC
236814_at	MDM4	0.8	4.6	2.57066e-05	0.00582524	High-Normal	CERAD	BM20-ITG
202600_s_at	NRIP1	-1.6	-4.6	2.5728e-05	0.0015748	High-Low	PLQ_Mn	BM44-IFG
222420_s_at	UBE2H	-1.1	-4.6	2.58394e-05	0.00909091	High-Low	PLQ_Mn	BM32-AC
211009_s_at	ZNF271	0.8	4.6	2.59235e-05	0.00909091	Low-Normal	CERAD	BM20-ITG
202191_s_at	GAS7	-0.9	-4.6	2.60144e-05	0.00909091	High-Low	PLQ_Mn	BM32-AC
205018_s_at	MBNL2	1.3	4.6	2.60624e-05	0	Low-Normal	Braak	BM8-SFG
234969_s_at	EPC1	0.8	4.6	2.60958e-05	0.00909091	Low-Normal	CERAD	BM20-ITG
202784_s_at	NNT	0.7	4.6	2.62026e-05	0	Low-Normal	Braak	BM8-SFG
201602_s_at	PPP1R12A	-0.9	-4.6	2.62137e-05	0.0015748	High-Low	PLQ_Mn	BM44-IFG
223699_at	CNDP1	1.4	4.6	2.62563e-05	0.0285714	Low-Normal	Braak	BM20-ITG
222410_s_at	SNX6	0.8	4.6	2.63343e-05	0.00909091	Low-Normal	CERAD	BM20-ITG
214279_s_at	NDRG2	2.1	4.6	2.63553e-05	0.0214286	High-Low	CDR	BM44-IFG
202118_s_at	CPNE3	1	4.6	2.63707e-05	0.0214286	High-Low	CDR	BM44-IFG
201917_s_at	SLC25A36	-1	-4.6	2.66317e-05	0.0015748	High-Low	PLQ_Mn	BM44-IFG
211965_at	ZFP36L1	1.1	4.6	2.66358e-05	0.03	High-Low	CDR	CD
241874_at	C5orf53	0.7	4.6	2.66559e-05	0	Low-Normal	Braak	BM8-SFG
225178_at	TTC14	-1	-4.6	2.66716e-05	0.0015748	High-Low	PLQ_Mn	BM44-IFG
208860_s_at	ATRX	0.7	4.6	2.67063e-05	0.0015748	High-Low	PLQ_Mn	BM44-IFG
224162_s_at	FBXO31	-0.6	-4.6	2.6812e-05	0.0056338	High-Low	CDR	BM8-SFG
203540_at	GFAP	0.6	4.6	2.68171e-05	0	High-Normal	CDR	BM20-ITG
242196_at	ARHGAP32	-0.6	-4.5	2.71089e-05	0	High-Normal	CDR	BM36-PHG
228656_at	PROX1	0.7	4.6	2.71149e-05	0.0214286	High-Low	CDR	BM44-IFG
220462_at	CSRNP3	-0.8	-4.6	2.71451e-05	0.0015748	High-Low	PLQ_Mn	BM44-IFG
242665_at	FMNL2	-0.7	-4.6	2.71834e-05	0.0015748	High-Low	PLQ_Mn	BM44-IFG
222996_s_at	CXXC5	1.3	4.6	2.71952e-05	0.00909091	Low-Normal	CERAD	BM20-ITG
204992_s_at	PFN2	-0.7	-4.6	2.7203e-05	0.00487805	High-Low	Braak	BM21-MTG
204973_at	GJB1	0.6	4.6	2.74348e-05	0.0285714	Low-Normal	Braak	BM20-ITG
204345_at	COL16A1	0.7	4.6	2.74728e-05	0	High-Low	CERAD	BM21-MTG
210561_s_at	WSB1	1.1	4.6	2.74882e-05	0.0214286	High-Low	CDR	BM44-IFG
223161_at	KIAA1147	1	4.6	2.7645e-05	0.00606061	High-Low	CDR	PT
209570_s_at	D4S234E	-1.1	-4.6	2.76855e-05	0.00714286	High-Low	CDR	BM21-MTG
225504_at		0.6	4.6	2.77407e-05	0.00582524	High-Normal	CERAD	BM20-ITG
210966_x_at	LARP1	-0.6	-4.5	2.7774e-05	0.0357143	High-Low	CERAD	BM36-PHG
213605_s_at		1.1	4.6	2.78937e-05	0.00714286	High-Low	CDR	BM21-MTG
204953_at	SNAP91	-1.3	-4.6	2.80403e-05	0.00487805	High-Low	Braak	BM21-MTG
225689_at	C3orf39	0.6	4.6	2.80433e-05	0.0015748	High-Low	PLQ_Mn	BM44-IFG
223210_at	CHURC1	-0.8	-4.6	2.81052e-05	0.0015748	High-Low	PLQ_Mn	BM44-IFG
212928_at	TSPYL4	-0.9	-4.5	2.81615e-05	0.0153846	High-Low	Braak	BM36-PHG
211813_x_at	DCN	0.9	4.6	2.82609e-05	0.04	High-Low	Braak	BM7-SPL
212922_s_at	SMYD2	-1	-4.5	2.83391e-05	0.00487805	High-Low	Braak	BM21-MTG
201294_s_at	WSB1	1.1	4.6	2.83418e-05	0.0339623	High-Low	CDR	BM17-OVC
203410_at	AP3M2	0.7	4.6	2.84867e-05	0.0015748	High-Low	PLQ_Mn	BM44-IFG
201999_s_at	DYNLT1	-0.7	-4.6	2.85697e-05	0.0117647	Low-Normal	CERAD	BM7-SPL
201972_at	ATP6V1A	-1	-4.5	2.86263e-05	0.00487805	High-Low	Braak	BM21-MTG
240180_at		-0.7	-4.6	2.89924e-05	0.00169252	High-Low	PLQ_Mn	BM44-IFG
243868_at	RFX3	0.7	4.6	2.90191e-05	0	High-Low	CDR	BM7-SPL
244111_at	KRT222	-0.9	-4.6	2.90681e-05	0	High-Low	Braak	BM8-SFG
213729_at	PRPF40A	0.9	4.6	2.90904e-05	0.0339623	High-Low	CDR	BM17-OVC
209890_at	TSPAN5	0.8	4.6	2.92791e-05	0.0339623	High-Low	CDR	BM17-OVC
230846_at	AKAP5	-0.8	-4.6	2.93112e-05	0	High-Normal	Braak	HIPP
214577_at	MAP1B	1.5	4.5	2.94826e-05	0.016	Low-Normal	Braak	BM23-PCC
225095_at	SPTLC2	1.1	4.5	2.94874e-05	0.00909091	Low-Normal	CERAD	BM20-ITG
218930_s_at	TMEM106B	-1.4	-4.6	2.95411e-05	0.00169252	High-Low	PLQ_Mn	BM44-IFG
215918_s_at	SPTBN1	0.9	4.5	2.96109e-05	0.0149254	High-Low	CDR	BM21-MTG
203817_at	GUCY1B3	-1.1	-4.5	2.96856e-05	0.00487805	High-Low	Braak	BM21-MTG
226002_at	GAB1	0.6	4.5	2.98863e-05	0.00277778	Low-Normal	Braak	BM8-SFG
228996_at	RC3H1	-0.6	-4.6	2.9891e-05	0.00169252	High-Low	PLQ_Mn	BM44-IFG
227632_at	TBC1D24	-0.8	-4.6	2.99214e-05	0.01	High-Low	CERAD	BM44-IFG
211494_s_at	SLC4A4	0.8	4.6	2.99377e-05	0.03	High-Low	CDR	CD
208750_s_at	ARF1	1.2	4.5	2.99669e-05	0.00277778	Low-Normal	Braak	BM8-SFG
213676_at	TMEM151B	-1.3	-4.6	2.99706e-05	0.0380952	High-Normal	CDR	PT
201070_x_at	SF3B1	0.7	4.6	3.00456e-05	0.00606061	High-Low	CDR	PT
235577_at	ZNF652	0.8	4.6	3.00508e-05	0.00606061	High-Low	CDR	PT
212749_s_at	RCHY1	0.6	4.5	3.0073e-05	0.00277778	Low-Normal	Braak	BM8-SFG
226318_at	TBRG1	-0.7	-4.6	3.01025e-05	0.0214286	High-Low	CDR	BM44-IFG
221830_at	RAP2A	-1.7	-4.6	3.01367e-05	0.00169252	High-Low	PLQ_Mn	BM44-IFG
202432_at	PPP3CB	-0.9	-4.5	3.0167e-05	0.00487805	High-Low	Braak	BM21-MTG
241872_at		-1	-4.6	3.02041e-05	0.00169252	High-Low	PLQ_Mn	BM44-IFG
235213_at	ITPKB	-0.6	-4.6	3.03304e-05	0.00169252	High-Low	PLQ_Mn	BM44-IFG
225178_at	TTC14	1	4.6	3.03647e-05	0.0214286	High-Low	CDR	BM44-IFG
201742_x_at	SRSF1	0.9	4.5	3.03678e-05	0.00277778	Low-Normal	Braak	BM8-SFG
200772_x_at	PTMA	1	4.5	3.03771e-05	0.00909091	Low-Normal	CERAD	BM20-ITG
204348_s_at	AK4	-1.1	-4.6	3.04124e-05	0.00169252	High-Low	PLQ_Mn	BM44-IFG
238706_at	PAPD4	-1	-4.6	3.05485e-05	0.00169252	High-Low	PLQ_Mn	BM44-IFG
223161_at	KIAA1147	0.8	4.6	3.05575e-05	0.0214286	High-Low	CDR	BM44-IFG
226581_at	ZFYVE20	0.8	4.6	3.06142e-05	0.00169252	High-Low	PLQ_Mn	BM44-IFG
200875_s_at	NOP56	0.6	4.6	3.0647e-05	0.00169252	High-Low	PLQ_Mn	BM44-IFG
226460_at	FNIP2	1	4.5	3.08095e-05	0.00909091	Low-Normal	CERAD	BM20-ITG
209204_at	LMO4	0.8	4.6	3.08988e-05	0.0117647	Low-Normal	CERAD	BM7-SPL
212177_at	SFRS18	-1	-4.6	3.08993e-05	0.00169252	High-Low	PLQ_Mn	BM44-IFG
212398_at	RDX	1	4.6	3.09342e-05	0.0214286	High-Low	CDR	BM44-IFG
235775_at	TMTC2	1.2	4.6	3.11083e-05	0.0214286	High-Low	CDR	BM44-IFG
227952_at		-1.4	-4.5	3.11929e-05	0.0292683	High-Low	NPrSum	BM32-AC
217964_at	TTC19	0.8	4.6	3.13133e-05	0.00169252	High-Low	PLQ_Mn	BM44-IFG
218260_at	DDA1	0.7	4.5	3.14267e-05	0.00277778	Low-Normal	Braak	BM8-SFG
224630_at	ERLEC1	0.7	4.6	3.14885e-05	0.00169252	High-Low	PLQ_Mn	BM44-IFG
202587_s_at	AK1	0.6	4.6	3.14956e-05	0.0096	High-Low	NPrSum	BM44-IFG
233139_at		-1.3	-4.5	3.16235e-05	0.0097561	High-Low	PLQ_Mn	BM32-AC
213016_at	BBX	1.2	4.6	3.18696e-05	0	High-Low	CDR	BM7-SPL
226422_at	ERGIC2	-0.8	-4.5	3.18745e-05	0.0153846	High-Low	Braak	BM36-PHG
222442_s_at	ARL8B	1.2	4.5	3.19623e-05	0.00470588	Low-Normal	Braak	BM8-SFG
226084_at	MAP1B	-0.8	-4.5	3.19868e-05	0.0413793	High-Low	CERAD	BM36-PHG
209043_at	PAPSS1	-0.7	-4.5	3.20766e-05	0	High-Low	Braak	BM8-SFG
238706_at	PAPD4	-1.1	-4.5	3.21751e-05	0.0097561	High-Low	PLQ_Mn	BM32-AC
242665_at	FMNL2	0.6	4.6	3.21752e-05	0	High-Low	CDR	BM7-SPL
212229_s_at	FBXO21	2	4.5	3.23578e-05	0.0339623	High-Low	CDR	BM17-OVC
203000_at	STMN2	-1.7	-4.5	3.24177e-05	0.00487805	High-Low	Braak	BM21-MTG
222850_s_at	DNAJB14	-1.6	-4.5	3.24763e-05	0.0097561	High-Low	PLQ_Mn	BM32-AC
212249_at	PIK3R1	1	4.5	3.26797e-05	0.0339623	High-Low	CDR	BM17-OVC
200640_at	YWHAZ	-0.6	-4.5	3.28278e-05	0	High-Low	Braak	BM8-SFG
226347_at		0.7	4.5	3.2884e-05	0.00909091	Low-Normal	CERAD	BM20-ITG
233595_at	USP34	-0.8	-4.5	3.28945e-05	0.00169252	High-Low	PLQ_Mn	BM44-IFG
202670_at	MAP2K1	-1	-4.5	3.29078e-05	0.00487805	High-Low	Braak	BM21-MTG
219737_s_at	PCDH9	1.4	4.5	3.31447e-05	0.0149254	High-Low	CDR	BM21-MTG
213763_at	HIPK2	1.1	4.5	3.31609e-05	0.0217822	High-Low	CDR	BM44-IFG
201668_x_at	MARCKS	0.6	4.6	3.35587e-05	0	High-Low	CDR	BM7-SPL
242736_at		-0.8	-4.5	3.35665e-05	0.0097561	High-Low	PLQ_Mn	BM32-AC
226285_at	CAPRIN1	-0.7	-4.5	3.3818e-05	0.00487805	High-Low	Braak	BM21-MTG
202124_s_at	TRAK2	1.5	4.5	3.38192e-05	0.0339623	High-Low	CDR	BM17-OVC
228266_s_at	HDGFRP3	0.9	4.5	3.38307e-05	0.00470588	Low-Normal	Braak	BM8-SFG
200955_at	IMMT	0.7	4.5	3.38312e-05	0	High-Low	NPrSum	BM17-OVC
225772_s_at	C12orf62	0.8	4.5	3.38626e-05	0.00169252	High-Low	PLQ_Mn	BM44-IFG
224570_s_at	IRF2BP2	0.6	4.5	3.39424e-05	0.00582524	High-Normal	CERAD	BM20-ITG
216933_x_at	APC	0.8	4.6	3.40124e-05	0	High-Normal	CDR	BM7-SPL
204358_s_at	FLRT2	-1	-4.5	3.41083e-05	0.0146341	High-Low	CERAD	BM44-IFG
209894_at	LEPR	0.9	4.5	3.41243e-05	0	High-Low	Braak	BM8-SFG
228485_s_at	SLC44A1	1.3	4.5	3.41347e-05	0.00909091	Low-Normal	CERAD	BM20-ITG
223940_x_at	MALAT1	1.4	4.6	3.42258e-05	0	High-Low	CDR	BM7-SPL
227454_at	TAOK1	-0.9	-4.5	3.43881e-05	0.0097561	High-Low	PLQ_Mn	BM32-AC
212240_s_at	PIK3R1	-1.3	-4.5	3.44036e-05	0.0097561	High-Low	PLQ_Mn	BM32-AC
223161_at	KIAA1147	0.7	4.5	3.47835e-05	0.0339623	High-Low	CDR	BM17-OVC
202411_at	IFI27	-0.7	-4.5	3.48206e-05	0.0117647	Low-Normal	CERAD	BM7-SPL
219237_s_at	DNAJB14	-0.8	-4.5	3.48397e-05	0.0097561	High-Low	PLQ_Mn	BM32-AC
203354_s_at	PSD3	-1.9	-4.5	3.49432e-05	0.0097561	High-Low	PLQ_Mn	BM32-AC
207564_x_at	OGT	0.7	4.5	3.50484e-05	0.00470588	Low-Normal	Braak	BM8-SFG
210338_s_at	HSPA8	1.1	4.5	3.50839e-05	0.00470588	Low-Normal	Braak	BM8-SFG
226227_x_at	NCRNA00275	0.6	4.5	3.51092e-05	0.0096	High-Low	NPrSum	BM44-IFG
243589_at	KIAA1267 /// LOC100294337	-0.7	-4.5	3.51795e-05	0.00169252	High-Low	PLQ_Mn	BM44-IFG
214596_at	CHRM3	-1.2	-4.5	3.51926e-05	0.0163265	High-Low	CERAD	BM44-IFG
224377_s_at	RAB18	-0.9	-4.5	3.51971e-05	0	High-Low	Braak	BM8-SFG
206730_at	GRIA3	0.7	4.5	3.52102e-05	0.0117647	Low-Normal	CERAD	BM7-SPL
209186_at	ATP2A2	0.7	4.5	3.52115e-05	0.00470588	Low-Normal	Braak	BM8-SFG
224896_s_at	TTL	0.7	4.5	3.52577e-05	0.00169252	High-Low	PLQ_Mn	BM44-IFG
205230_at	RPH3A	-1.1	-4.5	3.53929e-05	0.0208333	High-Low	CDR	BM38-TP
201917_s_at	SLC25A36	1.1	4.5	3.54277e-05	0.0339623	High-Low	CDR	BM17-OVC
235716_at		-1.4	-4.5	3.55876e-05	0.00169252	High-Low	PLQ_Mn	BM44-IFG
222414_at	MLL3	0.9	4.5	3.57229e-05	0.0217822	High-Low	CDR	BM44-IFG
230669_at	RASA2	1.3	4.5	3.58129e-05	0.0339623	High-Low	CDR	BM17-OVC
221815_at	ABHD2	-0.6	-4.5	3.58381e-05	0.00169252	High-Low	PLQ_Mn	BM44-IFG
241632_x_at		-0.7	-4.5	3.59139e-05	0.0096	High-Low	NPrSum	BM44-IFG
230839_at	PRMT8	0.6	4.5	3.60709e-05	0.00169252	High-Low	PLQ_Mn	BM44-IFG
202118_s_at	CPNE3	0.7	4.5	3.6138e-05	0.00606061	High-Low	CDR	PT
225640_at	LOC401504	1	4.5	3.61924e-05	0	High-Low	CDR	BM7-SPL
211006_s_at	KCNB1	-1.2	-4.5	3.6206e-05	0.0097561	High-Low	PLQ_Mn	BM32-AC
221569_at	AHI1	-0.8	-4.5	3.62168e-05	0.0149254	High-Low	CDR	BM21-MTG
227960_s_at	FAHD1	-0.6	-4.5	3.65499e-05	0.0056338	High-Low	CDR	BM8-SFG
213938_at	ERC2	-1	-4.5	3.67782e-05	0.00487805	High-Low	Braak	BM21-MTG
206323_x_at	OPHN1	-0.8	-4.5	3.67971e-05	0.00188172	High-Low	PLQ_Mn	BM44-IFG
229313_at	ANO5	-0.6	-4.5	3.68188e-05	0.0056338	High-Low	CDR	BM8-SFG
212897_at	CDK19	0.6	4.5	3.68432e-05	0.00606061	High-Low	CDR	PT
210315_at	SYN2	1.1	4.5	3.68719e-05	0.00470588	Low-Normal	Braak	BM8-SFG
213558_at	PCLO	-0.9	-4.5	3.68743e-05	0.00487805	High-Low	Braak	BM21-MTG
210371_s_at	RBBP4	-0.6	-4.5	3.7134e-05	0.0210526	High-Low	Braak	BM4-PCG
206330_s_at	SHC3	-1.3	-4.5	3.72566e-05	0.00188172	High-Low	PLQ_Mn	BM44-IFG
228834_at	TOB1	1.2	4.5	3.72944e-05	0.0363636	High-Low	CDR	CD
205151_s_at	TRIL	0.7	4.5	3.73615e-05	0.00582524	High-Normal	CERAD	BM20-ITG
217958_at	TRAPPC4	0.7	4.5	3.74182e-05	0.00188172	High-Low	PLQ_Mn	BM44-IFG
224569_s_at	IRF2BP2	1.6	4.5	3.74399e-05	0.0339623	High-Low	CDR	BM17-OVC
227817_at	PRKCB	-1.1	-4.5	3.74583e-05	0	High-Low	Braak	BM8-SFG
204722_at	SCN3B	1.1	4.5	3.76289e-05	0.0117647	Low-Normal	CERAD	BM7-SPL
200820_at	PSMD8	0.6	4.5	3.7663e-05	0.00188172	High-Low	PLQ_Mn	BM44-IFG
201662_s_at	ACSL3	0.7	4.5	3.77116e-05	0.00470588	Low-Normal	Braak	BM8-SFG
202102_s_at	BRD4	-1	-4.5	3.78401e-05	0.00188172	High-Low	PLQ_Mn	BM44-IFG
204557_s_at	DZIP1	-0.8	-4.5	3.79112e-05	0.02	High-Low	CERAD	BM22-STG
202572_s_at	DLGAP4	-0.6	-4.5	3.81492e-05	0.0097561	High-Low	PLQ_Mn	BM32-AC
202600_s_at	NRIP1	-1.4	-4.5	3.81711e-05	0.0097561	High-Low	PLQ_Mn	BM32-AC
208694_at	PRKDC	-0.6	-4.5	3.82859e-05	0.0210526	High-Low	Braak	BM4-PCG
242652_at		-0.6	-4.5	3.82989e-05	0.0097561	High-Low	PLQ_Mn	BM32-AC
208730_x_at	RAB2A	-0.9	-4.5	3.83532e-05	0.0097561	High-Low	PLQ_Mn	BM32-AC
227384_s_at	LOC727820	-0.7	-4.5	3.83594e-05	0.00188172	High-Low	PLQ_Mn	BM44-IFG
226975_at	RNPC3	1.1	4.5	3.84925e-05	0.0217822	High-Low	CDR	BM44-IFG
201668_x_at	MARCKS	0.9	4.5	3.85527e-05	0.0217822	High-Low	CDR	BM44-IFG
235028_at		-1	-4.5	3.86023e-05	0.0097561	High-Low	PLQ_Mn	BM32-AC
203628_at	IGF1R	-1.2	-4.5	3.86196e-05	0.00188172	High-Low	PLQ_Mn	BM44-IFG
215157_x_at	PABPC1	1	4.5	3.8632e-05	0.0149254	High-Low	CDR	BM21-MTG
209024_s_at	SYNCRIP	0.6	4.5	3.86397e-05	0.0357143	High-Low	CDR	BM17-OVC
226895_at	NFIC	-0.7	-4.5	3.87391e-05	0.0470588	High-Low	NPrSum	BM7-SPL
224899_s_at	MAGT1	0.9	4.5	3.87562e-05	0.00582524	High-Normal	CERAD	BM20-ITG
230071_at	SEPT11	0.6	4.5	3.88342e-05	0.0357143	High-Low	CDR	BM17-OVC
203553_s_at	MAP4K5	0.9	4.5	3.89415e-05	0.00470588	Low-Normal	Braak	BM8-SFG
212451_at	SECISBP2L	1	4.5	3.90809e-05	0	High-Low	CDR	BM7-SPL
227559_at	NDUFAF4	-0.6	-4.5	3.91496e-05	0.0056338	High-Low	CDR	BM8-SFG
230100_x_at	PAK1	-1	-4.4	3.91762e-05	0.0117647	High-Low	Braak	BM10-FP
200782_at	ANXA5	-0.6	-4.5	3.92063e-05	0.00465116	High-Low	NPrSum	BM17-OVC
204066_s_at	AGAP1	-1.3	-4.5	3.92627e-05	0.00188172	High-Low	PLQ_Mn	BM44-IFG
212325_at	LIMCH1	0.9	4.5	3.93349e-05	0.00470588	Low-Normal	Braak	BM8-SFG
224694_at	ANTXR1	1.1	4.5	3.94573e-05	0.00582524	High-Normal	CERAD	BM20-ITG
208003_s_at	NFAT5	-0.6	-4.5	3.94636e-05	0.00188172	High-Low	PLQ_Mn	BM44-IFG
223341_s_at	SCOC	1.4	4.5	3.9476e-05	0.00470588	Low-Normal	Braak	BM8-SFG
218037_at	FAM134A	0.7	4.5	3.94918e-05	0.00465116	High-Low	NPrSum	BM17-OVC
205902_at	KCNN3	0.9	4.5	3.9566e-05	0.0149254	High-Low	CDR	BM21-MTG
243768_at		-0.7	-4.5	3.97054e-05	0.00188172	High-Low	PLQ_Mn	BM44-IFG
222900_at	NRIP3	0.7	4.5	3.97297e-05	0.00188172	High-Low	PLQ_Mn	BM44-IFG
201088_at	KPNA2	-0.6	-4.4	3.98119e-05	0.0363636	High-Low	NPrSum	BM22-STG
223603_at	RNF112	0.6	4.5	3.98142e-05	0.00465116	High-Low	NPrSum	BM17-OVC
226979_at	MAP3K2	0.7	4.4	4.00477e-05	0.00582524	High-Normal	CERAD	BM20-ITG
208871_at	ATN1	-0.7	-4.4	4.00617e-05	0.0097561	High-Low	PLQ_Mn	BM32-AC
225507_at	SFRS18	-0.7	-4.5	4.02314e-05	0.00188172	High-Low	PLQ_Mn	BM44-IFG
229824_at	SHC3	1.2	4.5	4.0264e-05	0.00465116	High-Low	NPrSum	BM17-OVC
223261_at	POLK	0.6	4.4	4.02866e-05	0.0125	Low-Normal	CERAD	BM20-ITG
202341_s_at	TRIM2	-1	-4.5	4.0319e-05	0.0470588	High-Low	NPrSum	BM7-SPL
209655_s_at	TMEM47	0.9	4.5	4.03287e-05	0.0367347	High-Low	CDR	CD
224994_at	CAMK2D	0.8	4.5	4.06501e-05	0.00618557	Low-Normal	Braak	BM8-SFG
208850_s_at	THY1	-1.2	-4.5	4.06898e-05	0	High-Low	Braak	BM8-SFG
224212_s_at	PCDHA1 /// PCDHA10 /// PCDHA11 /// PCDHA12 /// PCDHA13 /// PCDHA2 /// PCDHA3 /// PCDHA4 /// PCDHA5 /// PCDHA6 /// PCDHA7 /// PCDHA8 /// PCDHA9 /// PCDHAC1 /// PCDHAC2	-0.7	-4.4	4.07063e-05	0.0097561	High-Low	PLQ_Mn	BM32-AC
223892_s_at	TMBIM4	0.8	4.4	4.10793e-05	0.0125	Low-Normal	CERAD	BM20-ITG
218628_at	CCDC53	0.6	4.4	4.1184e-05	0.0292683	High-Low	NPrSum	BM32-AC
225441_x_at	LSMD1	0.7	4.5	4.12013e-05	0.0096	High-Low	NPrSum	BM44-IFG
217862_at	PIAS1	0.9	4.5	4.12064e-05	0.0357143	High-Low	CDR	BM17-OVC
212117_at	RHOQ	0.7	4.5	4.13203e-05	0.0217822	High-Low	CDR	BM44-IFG
203663_s_at	COX5A	-0.7	-4.4	4.13436e-05	0.0149254	High-Low	CDR	BM21-MTG
209226_s_at	TNPO1	-1.1	-4.4	4.15981e-05	0.0097561	High-Low	PLQ_Mn	BM32-AC
203919_at	TCEA2	0.9	4.5	4.16159e-05	0.00465116	High-Low	NPrSum	BM17-OVC
223005_s_at	C9orf5	0.9	4.4	4.16782e-05	0.00618557	Low-Normal	Braak	BM8-SFG
205691_at	SYNGR3	-0.9	-4.4	4.17436e-05	0.00487805	High-Low	Braak	BM21-MTG
40489_at	ATN1	-0.6	-4.4	4.17551e-05	0.0097561	High-Low	PLQ_Mn	BM32-AC
243184_at		-0.6	-4.5	4.17759e-05	0.00207612	High-Low	PLQ_Mn	BM44-IFG
202085_at	TJP2	1.3	4.4	4.18028e-05	0.00582524	High-Normal	CERAD	BM20-ITG
203218_at	MAPK9	-0.9	-4.4	4.18275e-05	0.0056338	High-Low	CDR	BM8-SFG
204849_at	TCFL5	0.6	4.4	4.18276e-05	0.0097561	High-Low	PLQ_Mn	BM32-AC
205097_at	SLC26A2	-0.7	-4.5	4.19487e-05	0.0096	High-Low	NPrSum	BM44-IFG
227337_at	ANKRD37	-0.8	-4.4	4.21814e-05	0.016	Low-Normal	Braak	BM23-PCC
228545_at	ZNF148	-1.2	-4.5	4.22665e-05	0.00207612	High-Low	PLQ_Mn	BM44-IFG
212226_s_at	PPAP2B	1.8	4.4	4.23555e-05	0.0149254	High-Low	CDR	BM21-MTG
228248_at	RICTOR	-0.9	-4.5	4.24308e-05	0.00207612	High-Low	PLQ_Mn	BM44-IFG
211503_s_at	RAB14	-1.4	-4.5	4.25762e-05	0.00207612	High-Low	PLQ_Mn	BM44-IFG
225849_s_at	SFT2D1	0.8	4.4	4.26062e-05	0.0140351	Low-Normal	CERAD	BM20-ITG
214596_at	CHRM3	-1.1	-4.4	4.26173e-05	0.0097561	High-Low	PLQ_Mn	BM32-AC
229858_at		0.8	4.5	4.27612e-05	0.0357143	High-Low	CDR	BM17-OVC
229116_at	CNKSR2	-0.9	-4.4	4.27934e-05	0.02	High-Low	CERAD	BM22-STG
229012_at	C9orf24	0.6	4.4	4.29056e-05	0.0097561	High-Low	PLQ_Mn	BM32-AC
223885_at	CALN1	-0.9	-4.4	4.29428e-05	0.0097561	High-Low	PLQ_Mn	BM32-AC
228248_at	RICTOR	0.9	4.4	4.34406e-05	0.0140351	Low-Normal	CERAD	BM20-ITG
211948_x_at	BAT2L2	1.1	4.5	4.34679e-05	0	High-Low	CDR	BM7-SPL
226184_at	FMNL2	0.8	4.5	4.35791e-05	0.0232558	High-Low	CDR	BM44-IFG
223559_s_at	C9orf80	-0.9	-4.4	4.35857e-05	0	High-Low	CERAD	BM21-MTG
214007_s_at	TWF1	0.8	4.5	4.36453e-05	0.0232558	High-Low	CDR	BM44-IFG
214041_x_at	RPL37A	-0.9	-4.5	4.37302e-05	0.00207612	High-Low	PLQ_Mn	BM44-IFG
223263_s_at	FGFR1OP2	1	4.4	4.3793e-05	0.00618557	Low-Normal	Braak	BM8-SFG
211074_at	FOLR1	1	4.4	4.38067e-05	0.0056338	High-Low	CDR	BM8-SFG
212291_at	HIPK1	1.4	4.5	4.40339e-05	0.0357143	High-Low	CDR	BM17-OVC
238673_at		-0.9	-4.4	4.40726e-05	0.0037037	High-Low	Braak	BM8-SFG
AFFX-BioB-M_at		0.6	4.4	4.41903e-05	0	High-Low	PLQ_Mn	BM8-SFG
224331_s_at	MRPL36	0.6	4.5	4.42265e-05	0.00207612	High-Low	PLQ_Mn	BM44-IFG
242059_at		1	4.5	4.4237e-05	0.0357143	High-Low	CDR	BM17-OVC
227075_at	ELP3	-0.6	-4.4	4.43581e-05	0.0149254	High-Low	CDR	BM21-MTG
221310_at	FGF14	0.8	4.4	4.43913e-05	0.00618557	Low-Normal	Braak	BM8-SFG
201951_at	ALCAM	0.8	4.5	4.44287e-05	0.0232558	High-Low	CDR	BM44-IFG
208811_s_at	DNAJB6 /// TMEM135	0.8	4.4	4.44347e-05	0.00618557	Low-Normal	Braak	BM8-SFG
235123_at		1.2	4.4	4.44685e-05	0.0140351	Low-Normal	CERAD	BM20-ITG
223170_at	TMEM98	0.9	4.4	4.44699e-05	0.0140351	Low-Normal	CERAD	BM20-ITG
212677_s_at	CEP68	-0.9	-4.5	4.44952e-05	0.00207612	High-Low	PLQ_Mn	BM44-IFG
212062_at	ATP9A	0.6	4.5	4.45996e-05	0.00465116	High-Low	NPrSum	BM17-OVC
231220_at	CELF4	-1.2	-4.4	4.46091e-05	0.0097561	High-Low	PLQ_Mn	BM32-AC
222816_s_at	ZCCHC2	-0.8	-4.4	4.46873e-05	0.0097561	High-Low	PLQ_Mn	BM32-AC
213956_at	CEP350	-0.8	-4.4	4.48667e-05	0.00207612	High-Low	PLQ_Mn	BM44-IFG
208503_s_at	GATAD1	0.8	4.4	4.49507e-05	0.0232558	High-Low	CDR	BM44-IFG
212529_at	LSM12	-0.6	-4.4	4.50706e-05	0.0163265	High-Low	CERAD	BM44-IFG
213015_at	BBX	1.3	4.5	4.51784e-05	0.0097561	High-Low	CDR	PT
218546_at	C1orf115	-0.8	-4.4	4.52498e-05	0.00487805	High-Low	Braak	BM21-MTG
224716_at	SLC35B2	0.6	4.4	4.52689e-05	0.00582524	High-Normal	CERAD	BM20-ITG
229115_at	DYNC1H1	0.7	4.5	4.5321e-05	0	High-Low	CDR	BM7-SPL
227334_at	USP54	0.9	4.4	4.53378e-05	0.00582524	High-Normal	CERAD	BM20-ITG
204148_s_at	POMZP3 /// ZP3	0.6	4.4	4.55848e-05	0.0097561	High-Low	PLQ_Mn	BM32-AC
238454_at	ZNF540	-0.6	-4.4	4.5655e-05	0.0056338	High-Low	CDR	BM8-SFG
222478_at	VPS36	-0.8	-4.4	4.56587e-05	0.0056338	High-Low	CDR	BM8-SFG
212038_s_at	VDAC1	-1	-4.4	4.57593e-05	0.00487805	High-Low	Braak	BM21-MTG
233401_at		-0.6	-4.4	4.57743e-05	0.0232558	High-Low	CDR	BM44-IFG
221485_at	B4GALT5	-0.6	-4.4	4.58138e-05	0.0056338	High-Low	CDR	BM8-SFG
238761_at	ELK4	0.7	4.4	4.59056e-05	0.0097561	High-Low	CDR	PT
220892_s_at	PSAT1	1.2	4.4	4.6086e-05	0.00618557	Low-Normal	Braak	BM8-SFG
224151_s_at	AK3	-0.8	-4.4	4.62242e-05	0	High-Low	CERAD	BM21-MTG
231484_at		-1	-4.4	4.63734e-05	0.00207612	High-Low	PLQ_Mn	BM44-IFG
226336_at	PPIA	-0.8	-4.4	4.63778e-05	0.0056338	High-Low	CDR	BM8-SFG
226972_s_at	CCDC136	0.8	4.4	4.64023e-05	0.00207612	High-Low	PLQ_Mn	BM44-IFG
224572_s_at	IRF2BP2	0.7	4.4	4.64284e-05	0.0232558	High-Low	CDR	BM44-IFG
228996_at	RC3H1	0.6	4.4	4.67532e-05	0.0232558	High-Low	CDR	BM44-IFG
231986_at	RIMS1	-0.7	-4.4	4.68146e-05	0.0232558	High-Low	CDR	BM44-IFG
224970_at	NFIA	0.9	4.4	4.68973e-05	0.0140351	Low-Normal	CERAD	BM20-ITG
214352_s_at	KRAS	1.6	4.4	4.69814e-05	0.0357143	High-Low	CDR	BM17-OVC
212239_at	PIK3R1	0.8	4.5	4.70169e-05	0.015	Low-Normal	CERAD	BM7-SPL
227454_at	TAOK1	1	4.4	4.71056e-05	0.0232558	High-Low	CDR	BM44-IFG
212229_s_at	FBXO21	-1.5	-4.4	4.74016e-05	0.0097561	High-Low	PLQ_Mn	BM32-AC
225427_s_at	APOA1BP	0.6	4.4	4.75396e-05	0.00582524	High-Normal	CERAD	BM20-ITG
218090_s_at	WDR11	0.6	4.4	4.77402e-05	0.0097561	High-Low	PLQ_Mn	BM32-AC
225571_at	LIFR	1.1	4.4	4.79648e-05	0.0232558	High-Low	CDR	BM44-IFG
235431_s_at	PELI3	-0.6	-4.4	4.80589e-05	0.0232558	High-Low	CDR	BM44-IFG
214305_s_at	SF3B1	0.8	4.4	4.84173e-05	0.0232558	High-Low	CDR	BM44-IFG
213507_s_at	KPNB1	-0.6	-4.4	4.84611e-05	0.047619	High-Low	NPrSum	BM7-SPL
201846_s_at	RYBP	1.1	4.4	4.84735e-05	0.0232558	High-Low	CDR	BM44-IFG
212731_at	ANKRD46	-0.9	-4.4	4.85709e-05	0.00487805	High-Low	Braak	BM21-MTG
207966_s_at	GLG1	-1.1	-4.4	4.85901e-05	0.00207612	High-Low	PLQ_Mn	BM44-IFG
203264_s_at	ARHGEF9	-1	-4.4	4.85917e-05	0.00487805	High-Low	Braak	BM21-MTG
206253_at	DLG2	-0.8	-4.4	4.87056e-05	0.0163265	High-Low	CERAD	BM44-IFG
205079_s_at	MPDZ	0.6	4.4	4.87711e-05	0.0232558	High-Low	CDR	BM44-IFG
203999_at	SYT1	-1.3	-4.4	4.89742e-05	0.00487805	High-Low	Braak	BM21-MTG
212806_at	PRUNE2	0.9	4.4	4.90245e-05	0.00618557	Low-Normal	Braak	BM8-SFG
243184_at		0.9	4.4	4.90404e-05	0.0357143	High-Low	CDR	BM17-OVC
226763_at	SESTD1	1.1	4.4	4.90861e-05	0.0357143	High-Low	CDR	BM17-OVC
225594_at	CREBZF	0.7	4.4	4.92225e-05	0.00582524	High-Normal	CERAD	BM20-ITG
225095_at	SPTLC2	1.1	4.4	4.92438e-05	0.00582524	High-Normal	CERAD	BM20-ITG
228582_x_at	MALAT1	2.2	4.4	4.92638e-05	0.0367347	High-Low	CDR	CD
219557_s_at	NRIP3	1.2	4.4	4.93181e-05	0.0357143	High-Low	CDR	BM17-OVC
204348_s_at	AK4	1	4.4	4.94325e-05	0.0357143	High-Low	CDR	BM17-OVC
202118_s_at	CPNE3	1	4.4	4.94844e-05	0.0357143	High-Low	CDR	BM17-OVC
227562_at	MAPKSP1	-0.6	-4.4	4.94962e-05	0.0056338	High-Low	CDR	BM8-SFG
236621_at	RPS27	0.7	4.4	4.96903e-05	0.0357143	High-Low	CDR	BM17-OVC
225957_at	C5orf41	-1	-4.4	4.98179e-05	0.00207612	High-Low	PLQ_Mn	BM44-IFG
224968_at	CCDC104	-0.7	-4.4	4.98541e-05	0.0056338	High-Low	CDR	BM8-SFG
222540_s_at	RSF1	-0.8	-4.4	4.99457e-05	0.0181818	High-Low	CERAD	BM44-IFG
209069_s_at	H3F3B	0.7	4.4	5.00485e-05	0.0246479	High-Low	CDR	BM44-IFG
228060_at	SLC35F1	-0.6	-4.4	5.00586e-05	0.0246479	High-Low	CDR	BM44-IFG
239144_at	B3GAT2	0.8	4.4	5.00991e-05	0.00582524	High-Normal	CERAD	BM20-ITG
223155_at	HDHD2	0.7	4.4	5.02359e-05	0.00207612	High-Low	PLQ_Mn	BM44-IFG
221590_s_at	ALDH6A1	-0.7	-4.4	5.03034e-05	0.00207612	High-Low	PLQ_Mn	BM44-IFG
224572_s_at	IRF2BP2	0.7	4.4	5.03263e-05	0.0357143	High-Low	CDR	BM17-OVC
209991_x_at	GABBR2	-1.1	-4.4	5.03499e-05	0.0037037	High-Low	Braak	BM8-SFG
203608_at	ALDH5A1	-0.6	-4.4	5.10635e-05	0.0242424	High-Low	Braak	BM4-PCG
214120_at	RFPL1S	-1	-4.4	5.10898e-05	0.0246479	High-Low	CDR	BM44-IFG
229781_at	LOC100506725	1	4.4	5.1116e-05	0.00582524	High-Normal	CERAD	BM20-ITG
214730_s_at	GLG1	-0.8	-4.4	5.1329e-05	0.00207612	High-Low	PLQ_Mn	BM44-IFG
224933_s_at	JMJD1C	0.8	4.4	5.14962e-05	0.0246479	High-Low	CDR	BM44-IFG
208637_x_at	ACTN1	0.6	4.4	5.15386e-05	0.015	Low-Normal	CERAD	BM7-SPL
228582_x_at	MALAT1	-2.5	-4.4	5.17316e-05	0.00207612	High-Low	PLQ_Mn	BM44-IFG
228478_at		-1	-4.4	5.18216e-05	0.00207612	High-Low	PLQ_Mn	BM44-IFG
201295_s_at	WSB1	1.1	4.4	5.19788e-05	0.00769231	Low-Normal	Braak	BM8-SFG
229830_at	PDGFA	0.8	4.4	5.19843e-05	0.0357143	High-Low	CDR	BM17-OVC
214730_s_at	GLG1	0.9	4.4	5.20306e-05	0.0246479	High-Low	CDR	BM44-IFG
202620_s_at	PLOD2	-0.6	-4.4	5.21595e-05	0.00465116	High-Low	NPrSum	BM17-OVC
217959_s_at	TRAPPC4	-0.6	-4.4	5.21884e-05	0.0242424	High-Low	Braak	BM4-PCG
233139_at		-1.3	-4.4	5.22196e-05	0.00207612	High-Low	PLQ_Mn	BM44-IFG
219221_at	ZBTB38	1.7	4.4	5.22695e-05	0.0357143	High-Low	CDR	BM17-OVC
224562_at	WASF2	0.6	4.4	5.24161e-05	0.0149254	High-Low	CDR	BM21-MTG
203841_x_at	MAPRE3	0.8	4.4	5.24733e-05	0.00769231	Low-Normal	Braak	BM8-SFG
211986_at	AHNAK	0.7	4.4	5.24749e-05	0.0037037	High-Low	Braak	BM8-SFG
209167_at	GPM6B	0.6	4.4	5.25107e-05	0.0140351	Low-Normal	CERAD	BM20-ITG
220145_at	MAP9	-0.6	-4.4	5.26667e-05	0.0111111	High-Low	PLQ_Mn	BM32-AC
213014_at	MAPK8IP1	0.7	4.4	5.27108e-05	0.0119403	High-Low	CDR	PT
214680_at	NTRK2	1.8	4.4	5.277e-05	0.0357143	High-Low	CDR	BM17-OVC
218748_s_at	EXOC5	0.7	4.4	5.29422e-05	0.00769231	Low-Normal	Braak	BM8-SFG
213041_s_at	ATP5D	0.8	4.4	5.31217e-05	0.00465116	High-Low	NPrSum	BM17-OVC
223263_s_at	FGFR1OP2	-1	-4.4	5.32832e-05	0.0037037	High-Low	Braak	BM8-SFG
229841_at		-0.7	-4.4	5.32916e-05	0.00207612	High-Low	PLQ_Mn	BM44-IFG
227454_at	TAOK1	1	4.4	5.34709e-05	0.00327869	High-Low	CDR	BM7-SPL
200596_s_at	EIF3A	0.7	4.4	5.35368e-05	0.0357143	High-Low	CDR	BM17-OVC
232523_at	MEGF10	1	4.4	5.3552e-05	0.00582524	High-Normal	CERAD	BM20-ITG
204035_at	SCG2	-1.1	-4.4	5.35647e-05	0.00487805	High-Low	Braak	BM21-MTG
208859_s_at	ATRX	-0.6	-4.4	5.3571e-05	0.00207612	High-Low	PLQ_Mn	BM44-IFG
223084_s_at	CCNDBP1	0.7	4.4	5.37122e-05	0.00207612	High-Low	PLQ_Mn	BM44-IFG
222212_s_at	LASS2	0.8	4.4	5.37207e-05	0.00582524	High-Normal	CERAD	BM20-ITG
222787_s_at	TMEM106B	2.2	4.4	5.37211e-05	0.0357143	High-Low	CDR	BM17-OVC
217860_at	NDUFA10	-0.6	-4.4	5.38932e-05	0.0056338	High-Low	CDR	BM8-SFG
227740_at	UHMK1	-1.2	-4.4	5.39449e-05	0.0181818	High-Low	CERAD	BM44-IFG
228315_at	ZMAT3	1	4.4	5.40257e-05	0.0246479	High-Low	CDR	BM44-IFG
224596_at	SLC44A1	0.7	4.4	5.40366e-05	0.0140351	Low-Normal	CERAD	BM20-ITG
204260_at	CHGB	-1.3	-4.4	5.42734e-05	0.00487805	High-Low	Braak	BM21-MTG
238454_at	ZNF540	0.6	4.4	5.44774e-05	0.00207612	High-Low	PLQ_Mn	BM44-IFG
221268_s_at	SGPP1	0.6	4.4	5.46804e-05	0.00769231	Low-Normal	Braak	BM8-SFG
211890_x_at	CAPN3	1	4.4	5.47002e-05	0.00769231	Low-Normal	Braak	BM8-SFG
232095_at	LOC100509683	-0.7	-4.4	5.50263e-05	0.00207612	High-Low	PLQ_Mn	BM44-IFG
222810_s_at	RASAL2	-0.6	-4.4	5.50532e-05	0.00207612	High-Low	PLQ_Mn	BM44-IFG
203763_at	DYNC2LI1	-0.7	-4.4	5.52226e-05	0.0056338	High-Low	CDR	BM8-SFG
211067_s_at	GAS7	0.6	4.4	5.52666e-05	0.0163265	Low-Normal	Braak	BM23-PCC
229553_at	PGM2L1	-1.8	-4.3	5.52802e-05	0.0118182	High-Low	PLQ_Mn	BM32-AC
238536_at		-1	-4.3	5.5324e-05	0.0118182	High-Low	PLQ_Mn	BM32-AC
201901_s_at	YY1	-1.3	-4.4	5.53335e-05	0.00207612	High-Low	PLQ_Mn	BM44-IFG
221479_s_at	BNIP3L	1.1	4.4	5.53452e-05	0.0357143	High-Low	CDR	BM17-OVC
213200_at	SYP	-0.7	-4.4	5.53492e-05	0.00487805	High-Low	Braak	BM21-MTG
230255_at	GABRD	-0.7	-4.4	5.5449e-05	0.0149254	High-Low	CDR	BM21-MTG
230085_at	PDK3	-1.1	-4.4	5.54513e-05	0.0181818	High-Low	CERAD	BM44-IFG
218306_s_at	HERC1	-0.6	-4.4	5.55622e-05	0.0056338	High-Low	CDR	BM8-SFG
200813_s_at	PAFAH1B1	-0.7	-4.4	5.55808e-05	0.0037037	High-Low	Braak	BM8-SFG
212226_s_at	PPAP2B	2	4.4	5.55888e-05	0.0357143	High-Low	CDR	BM17-OVC
224687_at	ANKIB1	-1.2	-4.4	5.56199e-05	0.00207612	High-Low	PLQ_Mn	BM44-IFG
201120_s_at	PGRMC1	1	4.4	5.5652e-05	0.00769231	Low-Normal	Braak	BM8-SFG
213015_at	BBX	0.9	4.4	5.56913e-05	0.00327869	High-Low	CDR	BM7-SPL
224896_s_at	TTL	-0.7	-4.4	5.56979e-05	0.0246479	High-Low	CDR	BM44-IFG
214352_s_at	KRAS	1.4	4.4	5.5704e-05	0.00327869	High-Low	CDR	BM7-SPL
226534_at	KITLG	0.7	4.4	5.57252e-05	0.00207612	High-Low	PLQ_Mn	BM44-IFG
227988_s_at	VPS13A	-0.8	-4.4	5.58535e-05	0.00714286	High-Low	PLQ_Mn	BM46-PFC
226575_at	ZNF462	0.6	4.4	5.58695e-05	0.0367347	High-Low	CDR	CD
224567_x_at	MALAT1	1.5	4.4	5.58843e-05	0.0246479	High-Low	CDR	BM44-IFG
224209_s_at	GDA	-1	-4.4	5.59047e-05	0.00487805	High-Low	Braak	BM21-MTG
208767_s_at	LAPTM4B	0.6	4.4	5.59469e-05	0.00769231	Low-Normal	Braak	BM8-SFG
203582_s_at	RAB4A	0.6	4.4	5.60986e-05	0.00769231	Low-Normal	Braak	BM8-SFG
231986_at	RIMS1	-0.6	-4.4	5.61537e-05	0.0056338	High-Low	CDR	BM8-SFG
218334_at	THOC7	-0.7	-4.4	5.62572e-05	0.0246479	High-Low	CDR	BM44-IFG
233305_at	NECAB1	0.7	4.4	5.63422e-05	0.00769231	Low-Normal	Braak	BM8-SFG
213921_at	SST	-1.2	-4.3	5.64053e-05	0.00487805	High-Low	Braak	BM21-MTG
207124_s_at	GNB5	-0.7	-4.4	5.64748e-05	0.0037037	High-Low	Braak	BM8-SFG
203797_at	VSNL1	-1.2	-4.3	5.64801e-05	0.00487805	High-Low	Braak	BM21-MTG
201732_s_at	CLCN3	0.6	4.4	5.65716e-05	0.0246479	High-Low	CDR	BM44-IFG
220462_at	CSRNP3	-0.8	-4.3	5.67509e-05	0.0125	High-Low	PLQ_Mn	BM32-AC
224939_at	NUFIP2	-0.7	-4.4	5.68386e-05	0.00207612	High-Low	PLQ_Mn	BM44-IFG
213998_s_at	DDX17	0.8	4.4	5.68864e-05	0.0357143	High-Low	CDR	BM17-OVC
228716_at	THRB	-0.9	-4.3	5.69128e-05	0	High-Low	CERAD	BM21-MTG
212263_at	QKI	1.2	4.3	5.69629e-05	0.0149254	High-Low	CDR	BM21-MTG
227698_s_at	RAB40C	-0.8	-4.4	5.70367e-05	0.0246479	High-Low	CDR	BM44-IFG
235977_at	LONRF2	1.6	4.4	5.73076e-05	0.00327869	High-Low	CDR	BM7-SPL
210139_s_at	PMP22	1	4.3	5.73638e-05	0.00582524	High-Normal	CERAD	BM20-ITG
225640_at	LOC401504	-0.9	-4.3	5.74067e-05	0.0125	High-Low	PLQ_Mn	BM32-AC
212794_s_at	KIAA1033	0.7	4.4	5.75131e-05	0.0246479	High-Low	CDR	BM44-IFG
202170_s_at	AASDHPPT	0.9	4.4	5.75414e-05	0.00769231	Low-Normal	Braak	BM8-SFG
202378_s_at	LEPROT	1.2	4.4	5.76334e-05	0.0246479	High-Low	CDR	BM44-IFG
204466_s_at	SNCA	-1	-4.4	5.76678e-05	0.0037037	High-Low	Braak	BM8-SFG
229765_at	ZNF207	-0.8	-4.3	5.76993e-05	0.0132743	High-Low	PLQ_Mn	BM32-AC
212840_at	UBXN7	-0.7	-4.4	5.79152e-05	0.00207612	High-Low	PLQ_Mn	BM44-IFG
206253_at	DLG2	0.8	4.4	5.79169e-05	0.00327869	High-Low	CDR	BM7-SPL
208615_s_at	PTP4A2	1.3	4.4	5.79924e-05	0.0357143	High-Low	CDR	BM17-OVC
236752_at		0.9	4.4	5.8006e-05	0.0246479	High-Low	CDR	BM44-IFG
227740_at	UHMK1	1.2	4.4	5.8401e-05	0.00327869	High-Low	CDR	BM7-SPL
211965_at	ZFP36L1	0.6	4.3	5.85746e-05	0.0208333	High-Low	CDR	BM38-TP
218930_s_at	TMEM106B	1.4	4.4	5.86644e-05	0.0367816	High-Low	CDR	BM17-OVC
212204_at	TMEM87A	0.8	4.3	5.87299e-05	0.00582524	High-Normal	CERAD	BM20-ITG
224549_x_at		-0.8	-4.4	5.89121e-05	0.00207612	High-Low	PLQ_Mn	BM44-IFG
203498_at	RCAN2	-1.1	-4.4	5.91475e-05	0.0214286	High-Low	CDR	HIPP
213721_at	SOX2	0.8	4.4	5.9154e-05	0.0367347	High-Low	CDR	CD
221504_s_at	ATP6V1H	-1	-4.3	5.91834e-05	0.00487805	High-Low	Braak	BM21-MTG
226208_at	ZSWIM6	0.8	4.3	5.93744e-05	0.0166667	Low-Normal	CERAD	BM20-ITG
224429_x_at		-0.7	-4.4	5.95678e-05	0.00207612	High-Low	PLQ_Mn	BM44-IFG
204735_at	PDE4A	-0.7	-4.3	5.9574e-05	0.0149254	High-Low	CDR	BM21-MTG
206973_at	PPFIA2	0.6	4.3	5.96959e-05	0.00769231	Low-Normal	Braak	BM8-SFG
205257_s_at	AMPH	-1.3	-4.3	5.99546e-05	0.00487805	High-Low	Braak	BM21-MTG
229963_at	BEX5	-1.3	-4.3	6.00664e-05	0.00487805	High-Low	Braak	BM21-MTG
213307_at	SHANK2	-0.8	-4.3	6.0104e-05	0	High-Normal	Braak	HIPP
214680_at	NTRK2	2.2	4.4	6.01129e-05	0.0246479	High-Low	CDR	BM44-IFG
229553_at	PGM2L1	1.9	4.4	6.03927e-05	0.0150943	Low-Normal	CERAD	BM7-SPL
206061_s_at	DICER1	1.3	4.4	6.08685e-05	0.0246479	High-Low	CDR	BM44-IFG
217771_at	GOLM1	0.8	4.3	6.09826e-05	0.0379747	High-Low	NPrSum	BM32-AC
226365_at		-1	-4.4	6.09827e-05	0.00207612	High-Low	PLQ_Mn	BM44-IFG
228690_s_at	NDUFA11	0.7	4.4	6.10403e-05	0.00207612	High-Low	PLQ_Mn	BM44-IFG
211948_x_at	BAT2L2	0.9	4.4	6.10458e-05	0.0119403	High-Low	CDR	PT
212742_at	RNF115	-0.9	-4.4	6.1114e-05	0.00207612	High-Low	PLQ_Mn	BM44-IFG
205529_s_at	RUNX1T1	-0.8	-4.3	6.1138e-05	0	High-Low	PLQ_Mn	BM8-SFG
203998_s_at	SYT1	2.6	4.4	6.1176e-05	0.0150943	Low-Normal	CERAD	BM7-SPL
200842_s_at	EPRS	-0.6	-4.4	6.1466e-05	0.00207612	High-Low	PLQ_Mn	BM44-IFG
226184_at	FMNL2	-0.7	-4.4	6.15489e-05	0.00207612	High-Low	PLQ_Mn	BM44-IFG
209167_at	GPM6B	0.6	4.3	6.16151e-05	0.0149254	High-Low	CDR	BM21-MTG
225269_s_at	RBMS1	0.6	4.3	6.16184e-05	0.0208333	High-Low	CDR	BM38-TP
235977_at	LONRF2	-1.3	-4.4	6.17931e-05	0.00207612	High-Low	PLQ_Mn	BM44-IFG
212263_at	QKI	0.9	4.3	6.18982e-05	0.0208333	High-Low	CDR	BM38-TP
201779_s_at	RNF13	1.1	4.4	6.21229e-05	0.0246479	High-Low	CDR	BM44-IFG
224900_at	ANKFY1	0.8	4.3	6.2274e-05	0.00582524	High-Normal	CERAD	BM20-ITG
234261_at		-0.8	-4.3	6.23805e-05	0.00207612	High-Low	PLQ_Mn	BM44-IFG
229067_at	SRGAP2P1	0.9	4.4	6.24025e-05	0.0367347	High-Low	CDR	CD
202500_at	DNAJB2	0.7	4.3	6.24151e-05	0.0145923	High-Low	PLQ_Mn	BM32-AC
217717_s_at	YWHAB	1.6	4.4	6.25902e-05	0.0150943	Low-Normal	CERAD	BM7-SPL
235589_s_at	MDM4	1.1	4.3	6.27135e-05	0.00582524	High-Normal	CERAD	BM20-ITG
219896_at	CALY	1.1	4.3	6.29515e-05	0.00465116	High-Low	NPrSum	BM17-OVC
201364_s_at	OAZ2	0.7	4.3	6.31065e-05	0.00769231	Low-Normal	Braak	BM8-SFG
219679_s_at	WAC	1.1	4.3	6.33483e-05	0.00769231	Low-Normal	Braak	BM8-SFG
213954_at	FAM169A	-1.2	-4.3	6.3363e-05	0.00207612	High-Low	PLQ_Mn	BM44-IFG
212008_at	UBXN4	0.6	4.3	6.34548e-05	0.00769231	Low-Normal	Braak	BM8-SFG
226480_at		0.7	4.3	6.3547e-05	0.00582524	High-Normal	CERAD	BM20-ITG
202206_at	ARL4C	-0.6	-4.3	6.35783e-05	0.0037037	High-Low	Braak	BM8-SFG
213921_at	SST	-0.7	-4.3	6.3591e-05	0.0208333	High-Low	CDR	BM38-TP
219825_at	CYP26B1	-0.8	-4.3	6.36104e-05	0	High-Normal	Braak	HIPP
224829_at	CPEB4	-2.1	-4.3	6.36296e-05	0.0161017	High-Low	PLQ_Mn	BM32-AC
205549_at	PCP4	-1	-4.3	6.36885e-05	0.0149254	High-Low	CDR	BM21-MTG
225237_s_at	MSI2	-0.6	-4.4	6.37155e-05	0.0302267	High-Low	Braak	BM4-PCG
218181_s_at	MAP4K4	-0.6	-4.3	6.38867e-05	0.00465116	High-Low	NPrSum	BM17-OVC
203973_s_at	CEBPD	-1.3	-4.3	6.39528e-05	0.0163265	Low-Normal	Braak	BM23-PCC
203339_at	SLC25A12	-1.1	-4.3	6.41694e-05	0.0149254	High-Low	CDR	BM21-MTG
203355_s_at	PSD3	-1.4	-4.3	6.43837e-05	0	High-Low	CERAD	BM21-MTG
229012_at	C9orf24	0.6	4.3	6.43955e-05	0.0379747	High-Low	NPrSum	BM32-AC
242769_at		1.1	4.3	6.44864e-05	0.0395833	High-Low	CDR	BM17-OVC
233219_at		-0.6	-4.3	6.47283e-05	0.00207612	High-Low	PLQ_Mn	BM44-IFG
222005_s_at	GNG3	-0.9	-4.3	6.48029e-05	0.00487805	High-Low	Braak	BM21-MTG
204467_s_at	SNCA	-1.1	-4.3	6.48077e-05	0.0163265	High-Low	PLQ_Mn	BM32-AC
222544_s_at	WHSC1L1	-1.3	-4.3	6.48794e-05	0.0163265	High-Low	PLQ_Mn	BM32-AC
203263_s_at	ARHGEF9	-0.7	-4.3	6.48915e-05	0.0181818	High-Low	CERAD	BM44-IFG
209442_x_at	ANK3	1.1	4.3	6.49252e-05	0.0149254	High-Low	CDR	BM21-MTG
209678_s_at	PRKCI	-1.3	-4.3	6.49731e-05	0.00207612	High-Low	PLQ_Mn	BM44-IFG
204630_s_at	GOSR1	-0.8	-4.3	6.49798e-05	0.00207612	High-Low	PLQ_Mn	BM44-IFG
228600_x_at	C7orf46	0.6	4.3	6.50593e-05	0.0193548	Low-Normal	CERAD	BM20-ITG
239296_at		0.7	4.3	6.50656e-05	0.0246479	High-Low	CDR	BM44-IFG
216971_s_at	PLEC	-0.7	-4.3	6.50817e-05	0.0163265	High-Low	PLQ_Mn	BM32-AC
204735_at	PDE4A	-0.7	-4.3	6.50883e-05	0.0246479	High-Low	CDR	BM44-IFG
201935_s_at	EIF4G3	-0.8	-4.3	6.51457e-05	0.0037037	High-Low	Braak	BM8-SFG
233893_s_at	KIAA1530	0.6	4.3	6.52451e-05	0.0208333	High-Low	CDR	BM38-TP
204722_at	SCN3B	0.9	4.3	6.53228e-05	0.00769231	Low-Normal	Braak	BM8-SFG
227510_x_at	MALAT1	1.6	4.3	6.53311e-05	0.0246479	High-Low	CDR	BM44-IFG
217813_s_at	SPIN1	-1.1	-4.3	6.54165e-05	0.0181818	High-Low	CERAD	BM44-IFG
227121_at		1.2	4.3	6.5449e-05	0.0149254	High-Low	CDR	BM21-MTG
205318_at	KIF5A	-0.7	-4.3	6.56636e-05	0.00207612	High-Low	PLQ_Mn	BM44-IFG
231866_at	LNPEP	1.2	4.3	6.57553e-05	0.0395833	High-Low	CDR	BM17-OVC
224377_s_at	RAB18	0.9	4.3	6.5787e-05	0.00769231	Low-Normal	Braak	BM8-SFG
214730_s_at	GLG1	0.9	4.3	6.61936e-05	0.0395833	High-Low	CDR	BM17-OVC
200769_s_at	MAT2A	0.6	4.3	6.62847e-05	0.00769231	Low-Normal	Braak	BM8-SFG
208859_s_at	ATRX	0.6	4.3	6.62884e-05	0.0395833	High-Low	CDR	BM17-OVC
223361_at	C6orf115	-0.6	-4.3	6.64629e-05	0.0117647	High-Low	Braak	BM10-FP
208899_x_at	ATP6V1D	0.9	4.3	6.65288e-05	0.00769231	Low-Normal	Braak	BM8-SFG
214305_s_at	SF3B1	0.9	4.3	6.65897e-05	0.0395833	High-Low	CDR	BM17-OVC
200973_s_at	TSPAN3	0.8	4.3	6.70446e-05	0.00769231	Low-Normal	Braak	BM8-SFG
229799_s_at	NCAM1	0.9	4.3	6.71594e-05	0.0193548	Low-Normal	CERAD	BM20-ITG
225986_x_at	CPSF2	-0.7	-4.3	6.72006e-05	0.00207612	High-Low	PLQ_Mn	BM44-IFG
224939_at	NUFIP2	-0.7	-4.3	6.72364e-05	0.017004	High-Low	PLQ_Mn	BM32-AC
203542_s_at	KLF9	1.6	4.3	6.76521e-05	0.0395833	High-Low	CDR	BM17-OVC
219855_at	NUDT11	-0.8	-4.3	6.77299e-05	0	High-Normal	Braak	HIPP
209226_s_at	TNPO1	1.3	4.3	6.77316e-05	0.0395833	High-Low	CDR	BM17-OVC
225430_at	GATC	0.6	4.3	6.77761e-05	0.00714286	High-Low	PLQ_Mn	BM46-PFC
227669_at	BRP44	0.9	4.3	6.79656e-05	0.00207612	High-Low	PLQ_Mn	BM44-IFG
207014_at	GABRA2	1.9	4.3	6.81794e-05	0.0395833	High-Low	CDR	BM17-OVC
216033_s_at	FYN	0.7	4.3	6.82027e-05	0.0246479	High-Low	CDR	BM44-IFG
229905_at	RAP1GDS1	0.9	4.3	6.88839e-05	0.00769231	Low-Normal	Braak	BM8-SFG
239043_at	ZNF404	0.6	4.3	6.92267e-05	0.00207612	High-Low	PLQ_Mn	BM44-IFG
212762_s_at	TCF7L2	-0.9	-4.3	6.92418e-05	0	High-Low	CERAD	BM21-MTG
205178_s_at	RBBP6	0.7	4.3	6.93393e-05	0.0164384	High-Low	CDR	BM21-MTG
210427_x_at	ANXA2	-0.7	-4.3	6.94489e-05	0.0150943	Low-Normal	CERAD	BM7-SPL
228218_at	LSAMP	-0.8	-4.3	6.96423e-05	0.0302267	High-Low	Braak	BM4-PCG
200842_s_at	EPRS	0.8	4.3	6.97235e-05	0.0415094	High-Low	CDR	BM17-OVC
208633_s_at	MACF1	0.8	4.3	6.97878e-05	0.0246479	High-Low	CDR	BM44-IFG
209570_s_at	D4S234E	1	4.3	6.98253e-05	0.0117647	High-Low	NPrSum	BM17-OVC
201668_x_at	MARCKS	0.6	4.3	7.0062e-05	0.0415094	High-Low	CDR	BM17-OVC
201593_s_at	ZC3H15	2	4.3	7.01713e-05	0.0415094	High-Low	CDR	BM17-OVC
238761_at	ELK4	0.8	4.3	7.02117e-05	0.0415094	High-Low	CDR	BM17-OVC
227931_at	INO80D	0.6	4.3	7.02285e-05	0.0235294	High-Low	CDR	BM38-TP
204793_at	GPRASP1	-0.9	-4.3	7.03075e-05	0.0037037	High-Low	Braak	BM8-SFG
223027_at	SNX9	0.7	4.3	7.04008e-05	0.00582524	High-Normal	CERAD	BM20-ITG
218013_x_at	DCTN4	0.6	4.3	7.04583e-05	0.00769231	Low-Normal	Braak	BM8-SFG
242476_at		-1	-4.3	7.05923e-05	0	High-Normal	Braak	BM36-PHG
203909_at	SLC9A6	-0.8	-4.3	7.08444e-05	0.00487805	High-Low	Braak	BM21-MTG
219437_s_at	ANKRD11	0.6	4.3	7.08846e-05	0.0047619	High-Low	CDR	BM7-SPL
225665_at	ZAK	-0.7	-4.3	7.11187e-05	0.0150943	Low-Normal	CERAD	BM7-SPL
244042_x_at		-1	-4.3	7.11297e-05	0.00207612	High-Low	PLQ_Mn	BM44-IFG
225534_at	C8orf40	0.7	4.3	7.11423e-05	0.0105263	High-Low	NPrSum	BM44-IFG
202975_s_at	RHOBTB3	-1.9	-4.3	7.12116e-05	0.0173913	High-Low	PLQ_Mn	BM32-AC
225188_at	RAPH1	-0.8	-4.3	7.15198e-05	0.0117647	High-Low	Braak	BM10-FP
201387_s_at	UCHL1	-1.4	-4.3	7.15493e-05	0.00487805	High-Low	Braak	BM21-MTG
243495_s_at		1.4	4.3	7.15727e-05	0.0246479	High-Low	CDR	BM44-IFG
202207_at	ARL4C	-0.7	-4.3	7.15734e-05	0.0056338	High-Low	CDR	BM8-SFG
214359_s_at	HSP90AB1	0.8	4.3	7.15807e-05	0.00769231	Low-Normal	Braak	BM8-SFG
219724_s_at	KIAA0748	-0.6	-4.3	7.16253e-05	0.0246479	High-Low	CDR	BM44-IFG
200623_s_at	CALM3	-0.9	-4.3	7.17711e-05	0.00487805	High-Low	Braak	BM21-MTG
212226_s_at	PPAP2B	-1.6	-4.3	7.18008e-05	0.00207612	High-Low	PLQ_Mn	BM44-IFG
201552_at	LAMP1	0.6	4.3	7.18775e-05	0.00582524	High-Normal	CERAD	BM20-ITG
202439_s_at	IDS	-1	-4.3	7.20284e-05	0.0181818	High-Low	CERAD	BM44-IFG
208663_s_at	TTC3	-1.8	-4.3	7.23527e-05	0.0173913	High-Low	PLQ_Mn	BM32-AC
204591_at	CHL1	-1.1	-4.3	7.23616e-05	0.00487805	High-Low	Braak	BM21-MTG
201259_s_at	SYPL1	0.7	4.3	7.23912e-05	0.00769231	Low-Normal	Braak	BM8-SFG
242789_at	PDE1A	0.9	4.3	7.2393e-05	0.00769231	Low-Normal	Braak	BM8-SFG
201039_s_at	RAD23A	0.7	4.3	7.24289e-05	0.00769231	Low-Normal	Braak	BM8-SFG
236029_at	FAT3	-0.9	-4.3	7.25477e-05	0.0405063	High-Low	Braak	BM36-PHG
202557_at	HSPA13	-0.6	-4.3	7.28454e-05	0.0344828	High-Low	CERAD	BM22-STG
233814_at	EFNA5	-1	-4.3	7.3527e-05	0.0037037	High-Low	Braak	BM8-SFG
223046_at	EGLN1	0.6	4.3	7.35606e-05	0.00582524	High-Normal	CERAD	BM20-ITG
205230_at	RPH3A	-1	-4.3	7.36093e-05	0.0246479	High-Low	CDR	BM44-IFG
201732_s_at	CLCN3	0.7	4.3	7.40328e-05	0.0415094	High-Low	CDR	BM17-OVC
203295_s_at	ATP1A2	0.9	4.3	7.40969e-05	0.0246479	High-Low	CDR	BM44-IFG
226831_at		-0.9	-4.3	7.41495e-05	0.0056338	High-Low	CDR	BM8-SFG
228927_at	ZNF397	-0.6	-4.3	7.41601e-05	0.00207612	High-Low	PLQ_Mn	BM44-IFG
208321_s_at	CABP1	-0.8	-4.3	7.43458e-05	0.025	High-Low	CDR	BM38-TP
214494_s_at	SPG7	0.7	4.3	7.43464e-05	0.0117647	High-Low	NPrSum	BM17-OVC
228046_at	ZNF827	-0.6	-4.3	7.45847e-05	0.0344828	High-Low	CERAD	BM22-STG
221502_at	KPNA3	-0.6	-4.3	7.47288e-05	0.0056338	High-Low	CDR	BM8-SFG
227473_at	CTTN	0.9	4.3	7.48009e-05	0.0367347	High-Low	CDR	CD
224829_at	CPEB4	-1.9	-4.3	7.49186e-05	0.00207612	High-Low	PLQ_Mn	BM44-IFG
200978_at	MDH1	-1.1	-4.3	7.49508e-05	0.00487805	High-Low	Braak	BM21-MTG
214911_s_at	BRD2	-0.7	-4.3	7.51034e-05	0.00207612	High-Low	PLQ_Mn	BM44-IFG
242579_at	BMPR1B	0.9	4.3	7.5632e-05	0.0047619	High-Low	CDR	BM7-SPL
219288_at	C3orf14	-0.6	-4.3	7.57355e-05	0.0037037	High-Low	Braak	BM8-SFG
224726_at	MIB1	0.9	4.3	7.57483e-05	0.0246479	High-Low	CDR	BM44-IFG
233929_x_at	WASH3P	0.7	4.3	7.58446e-05	0	High-Low	CERAD	BM21-MTG
200914_x_at	KTN1	1.8	4.3	7.59096e-05	0.0415094	High-Low	CDR	BM17-OVC
234989_at		1.6	4.3	7.59134e-05	0.024	Low-Normal	CERAD	BM20-ITG
242410_s_at	CACNA1E	-1	-4.3	7.59189e-05	0.0181818	High-Low	CERAD	BM44-IFG
203129_s_at	KIF5C	2.2	4.3	7.59855e-05	0.0425926	High-Low	CDR	BM17-OVC
218930_s_at	TMEM106B	1.2	4.3	7.61964e-05	0.0047619	High-Low	CDR	BM7-SPL
227698_s_at	RAB40C	-0.6	-4.3	7.63451e-05	0.0056338	High-Low	CDR	BM8-SFG
212188_at	KCTD12	1	4.3	7.63859e-05	0.0047619	High-Low	CDR	BM7-SPL
201991_s_at	KIF5B	1.1	4.3	7.63875e-05	0.0205128	High-Low	CDR	BM21-MTG
211996_s_at	LOC100132247 /// LOC348162 /// LOC613037 /// LOC728888 /// NPIPL3	0.6	4.3	7.64749e-05	0	High-Low	CERAD	BM21-MTG
224549_x_at		-0.8	-4.3	7.65633e-05	0.0109756	High-Low	NPrSum	BM44-IFG
212291_at	HIPK1	0.8	4.3	7.65673e-05	0.0119403	High-Low	CDR	PT
231972_at		1.1	4.3	7.65926e-05	0.0100629	Low-Normal	Braak	BM8-SFG
211494_s_at	SLC4A4	-0.9	-4.3	7.66329e-05	0.00207612	High-Low	PLQ_Mn	BM44-IFG
201986_at	MED13	0.7	4.3	7.6644e-05	0.024	Low-Normal	CERAD	BM20-ITG
212897_at	CDK19	0.7	4.3	7.66822e-05	0.0425926	High-Low	CDR	BM17-OVC
213015_at	BBX	1	4.3	7.69357e-05	0.0246479	High-Low	CDR	BM44-IFG
235147_at	LOC100288092	-0.6	-4.3	7.69406e-05	0.0056338	High-Low	CDR	BM8-SFG
236154_at	QKI	1	4.3	7.71431e-05	0.024	Low-Normal	CERAD	BM20-ITG
211006_s_at	KCNB1	-0.9	-4.2	7.72015e-05	0.0235294	High-Low	NTrSum	BM36-PHG
201578_at	PODXL	-0.6	-4.3	7.7227e-05	0.0163265	Low-Normal	Braak	BM23-PCC
209059_s_at	EDF1	-0.6	-4.3	7.72343e-05	0.0367347	High-Low	CDR	CD
242301_at	CBLN2	0.9	4.3	7.76569e-05	0.00207612	High-Low	PLQ_Mn	BM44-IFG
227547_at		-0.6	-4.3	7.77435e-05	0.0246479	High-Low	CDR	BM44-IFG
201901_s_at	YY1	1.5	4.3	7.79412e-05	0.0434783	High-Low	CDR	BM17-OVC
221853_s_at	NOMO1 /// NOMO2 /// NOMO3	0.9	4.3	7.79472e-05	0.0117647	High-Low	NPrSum	BM17-OVC
222540_s_at	RSF1	-0.7	-4.2	7.79574e-05	0.0184615	High-Low	PLQ_Mn	BM32-AC
201167_x_at	ARHGDIA	0.6	4.3	7.79894e-05	0.0246479	High-Low	CDR	BM44-IFG
211992_at	WNK1	1.5	4.3	7.80624e-05	0.0246479	High-Low	CDR	BM44-IFG
203608_at	ALDH5A1	0.6	4.2	7.80917e-05	0.0379747	High-Low	NPrSum	BM32-AC
241255_at		-0.7	-4.3	7.81441e-05	0.00207612	High-Low	PLQ_Mn	BM44-IFG
205751_at	SH3GL2	-1.2	-4.3	7.8291e-05	0.00487805	High-Low	Braak	BM21-MTG
225888_at	NAA25	0.6	4.3	7.85093e-05	0.024	Low-Normal	CERAD	BM20-ITG
222005_s_at	GNG3	1	4.3	7.87563e-05	0.0117647	High-Low	NPrSum	BM17-OVC
201730_s_at	TPR	1.6	4.3	7.89411e-05	0.0434783	High-Low	CDR	BM17-OVC
213938_at	ERC2	-1.6	-4.3	7.915e-05	0.0380952	High-Normal	CDR	PT
242652_at		0.7	4.3	7.92727e-05	0.0047619	High-Low	CDR	BM7-SPL
208308_s_at	GPI	-0.7	-4.3	7.93419e-05	0.00615385	High-Low	Braak	BM8-SFG
218053_at	PRPF40A	-0.6	-4.3	7.952e-05	0.00207612	High-Low	PLQ_Mn	BM44-IFG
205551_at	SV2B	-1.1	-4.2	7.9626e-05	0.00487805	High-Low	Braak	BM21-MTG
225864_at	FAM84B	0.7	4.2	7.98151e-05	0.00582524	High-Normal	CERAD	BM20-ITG
233499_at	LRRC7	0.7	4.3	8.00102e-05	0.0100629	Low-Normal	Braak	BM8-SFG
222667_s_at	ASH1L	-0.8	-4.3	8.00543e-05	0.0181818	High-Low	CERAD	BM44-IFG
227425_at	REPS2	0.9	4.3	8.00701e-05	0.00207612	High-Low	PLQ_Mn	BM44-IFG
213326_at	VAMP1	-1.4	-4.2	8.04429e-05	0.0205128	High-Low	CDR	BM21-MTG
235308_at	ZBTB20	-0.8	-4.3	8.0477e-05	0.00207612	High-Low	PLQ_Mn	BM44-IFG
241906_at		0.6	4.2	8.06193e-05	0.024	Low-Normal	CERAD	BM20-ITG
208872_s_at	REEP5	0.8	4.3	8.06466e-05	0.0100629	Low-Normal	Braak	BM8-SFG
227627_at	SGK3	0.8	4.2	8.06645e-05	0.00582524	High-Normal	CERAD	BM20-ITG
204881_s_at	UGCG	-1	-4.3	8.07143e-05	0.00207612	High-Low	PLQ_Mn	BM44-IFG
217860_at	NDUFA10	0.7	4.3	8.09201e-05	0.0109756	High-Low	NPrSum	BM44-IFG
222985_at	YWHAG	-0.7	-4.2	8.09507e-05	0.00487805	High-Low	Braak	BM21-MTG
202600_s_at	NRIP1	2	4.3	8.10391e-05	0.0434783	High-Low	CDR	BM17-OVC
236151_at	SRRM4	-0.9	-4.2	8.115e-05	0.0186567	High-Low	PLQ_Mn	BM32-AC
217964_at	TTC19	-0.6	-4.3	8.13642e-05	0.0056338	High-Low	CDR	BM8-SFG
227082_at		0.8	4.3	8.14493e-05	0.0434783	High-Low	CDR	BM17-OVC
201856_s_at	ZFR	0.6	4.3	8.14517e-05	0.0246479	High-Low	CDR	BM44-IFG
224345_x_at	FAM162A	0.7	4.3	8.15077e-05	0.00207612	High-Low	PLQ_Mn	BM44-IFG
209159_s_at	NDRG4	-1.2	-4.2	8.17568e-05	0.00487805	High-Low	Braak	BM21-MTG
235346_at	FUNDC1	-0.8	-4.3	8.18476e-05	0.0302267	High-Low	Braak	BM4-PCG
202760_s_at	AKAP2 /// PALM2-AKAP2	-0.9	-4.2	8.19032e-05	0.0186567	High-Low	PLQ_Mn	BM32-AC
201050_at	PLD3	-1	-4.2	8.19791e-05	0.00615385	High-Low	Braak	BM8-SFG
222020_s_at	NTM	1.3	4.3	8.19826e-05	0.0434783	High-Low	CDR	BM17-OVC
201539_s_at	FHL1	0.7	4.2	8.19944e-05	0.0100629	Low-Normal	Braak	BM8-SFG
210759_s_at	PSMA1	0.6	4.3	8.21208e-05	0.00207612	High-Low	PLQ_Mn	BM44-IFG
203929_s_at	MAPT	-0.8	-4.2	8.23349e-05	0.0235294	High-Low	NTrSum	BM36-PHG
213156_at		1.1	4.2	8.25771e-05	0.0205128	High-Low	CDR	BM21-MTG
213803_at	KPNB1	0.8	4.3	8.27513e-05	0.0436975	High-Low	CDR	BM17-OVC
206481_s_at	LDB2	-1.2	-4.2	8.2827e-05	0.00487805	High-Low	Braak	BM21-MTG
225178_at	TTC14	-1	-4.2	8.31336e-05	0.0194946	High-Low	PLQ_Mn	BM32-AC
234949_at	FRG1B	0.7	4.3	8.31772e-05	0.0246479	High-Low	CDR	BM44-IFG
228959_at	PDK3	-1	-4.3	8.32208e-05	0.0246479	High-Low	CDR	BM44-IFG
208240_s_at	FGF1	0.9	4.3	8.32721e-05	0.0246479	High-Low	CDR	BM44-IFG
203510_at	MET	-0.7	-4.2	8.33936e-05	0.0205128	High-Low	CDR	BM21-MTG
243868_at	RFX3	0.6	4.2	8.34584e-05	0.0056338	High-Low	CDR	BM8-SFG
202154_x_at	TUBB3	-0.6	-4.2	8.34879e-05	0.00487805	High-Low	Braak	BM21-MTG
225129_at	CPNE2	0.7	4.2	8.35121e-05	0.00582524	High-Normal	CERAD	BM20-ITG
212686_at	PPM1H	-0.8	-4.3	8.36997e-05	0.0237288	High-Low	CDR	HIPP
226084_at	MAP1B	-0.7	-4.2	8.38514e-05	0.0194946	High-Low	PLQ_Mn	BM32-AC
203526_s_at	APC	1	4.2	8.38876e-05	0.0100629	Low-Normal	Braak	BM8-SFG
216086_at	SV2C	-1.5	-4.2	8.39029e-05	0.0237288	High-Low	CDR	HIPP
220454_s_at	SEMA6A	0.6	4.3	8.39405e-05	0.0119403	High-Low	CDR	PT
224569_s_at	IRF2BP2	0.8	4.2	8.4001e-05	0.0271845	High-Low	CDR	BM38-TP
225785_at	REEP3	0.7	4.2	8.40043e-05	0.024	Low-Normal	CERAD	BM20-ITG
211006_s_at	KCNB1	-1.4	-4.3	8.4045e-05	0.00207612	High-Low	PLQ_Mn	BM44-IFG
213721_at	SOX2	0.7	4.2	8.41883e-05	0.0237288	High-Low	CDR	HIPP
229733_s_at		1.5	4.3	8.42681e-05	0.0150943	Low-Normal	CERAD	BM7-SPL
203542_s_at	KLF9	1.1	4.3	8.43093e-05	0.0246479	High-Low	CDR	BM44-IFG
201470_at	GSTO1	-0.6	-4.2	8.43393e-05	0.0253165	High-Low	CDR	BM21-MTG
218859_s_at	ESF1	0.6	4.3	8.43476e-05	0.0246479	High-Low	CDR	BM44-IFG
212249_at	PIK3R1	1	4.3	8.43801e-05	0.0047619	High-Low	CDR	BM7-SPL
222417_s_at	SNX5	0.6	4.2	8.44802e-05	0.0100629	Low-Normal	Braak	BM8-SFG
212746_s_at	CEP170	0.8	4.3	8.45336e-05	0.0436975	High-Low	CDR	BM17-OVC
217971_at	MAPKSP1	-0.7	-4.2	8.47614e-05	0.00487805	High-Low	Braak	BM21-MTG
228109_at	RASGRF2	1	4.3	8.47755e-05	0.00207612	High-Low	PLQ_Mn	BM44-IFG
212382_at	TCF4	1.1	4.3	8.50178e-05	0.0047619	High-Low	CDR	BM7-SPL
212398_at	RDX	0.9	4.3	8.50777e-05	0.0436975	High-Low	CDR	BM17-OVC
209224_s_at	NDUFA2	0.6	4.3	8.53254e-05	0.00207612	High-Low	PLQ_Mn	BM44-IFG
242467_at		-0.7	-4.3	8.53477e-05	0.00207612	High-Low	PLQ_Mn	BM44-IFG
227948_at	FGD4	-0.8	-4.3	8.53486e-05	0.00207612	High-Low	PLQ_Mn	BM44-IFG
227987_at	VPS13A	-0.8	-4.3	8.55296e-05	0.0195652	High-Low	CERAD	BM44-IFG
204712_at	WIF1	-1.5	-4.3	8.60781e-05	0.0302267	High-Low	Braak	BM4-PCG
209897_s_at	SLIT2	-0.8	-4.2	8.61532e-05	0.0194969	High-Low	PLQ_Mn	BM32-AC
205489_at	CRYM	1.3	4.3	8.61553e-05	0.015625	High-Low	NPrSum	BM17-OVC
227180_at	ELOVL7	-0.9	-4.2	8.62257e-05	0.0163265	Low-Normal	Braak	BM23-PCC
232636_at	SLITRK4	1	4.3	8.64255e-05	0.00207612	High-Low	PLQ_Mn	BM44-IFG
230146_s_at	NCS1	-0.8	-4.2	8.6485e-05	0.0194969	High-Low	PLQ_Mn	BM32-AC
216048_s_at	RHOBTB3	1.1	4.3	8.64912e-05	0.0246479	High-Low	CDR	BM44-IFG
233305_at	NECAB1	-0.6	-4.2	8.66948e-05	0.00615385	High-Low	Braak	BM8-SFG
211503_s_at	RAB14	1.4	4.3	8.67083e-05	0.0246479	High-Low	CDR	BM44-IFG
212476_at	ACAP2	0.7	4.2	8.67242e-05	0.0194969	High-Low	PLQ_Mn	BM32-AC
201143_s_at	EIF2S1	-0.6	-4.2	8.67664e-05	0	High-Low	CERAD	BM21-MTG
209655_s_at	TMEM47	1	4.3	8.6767e-05	0.0446281	High-Low	CDR	BM17-OVC
202156_s_at	CELF2	-0.7	-4.3	8.67966e-05	0.00207612	High-Low	PLQ_Mn	BM44-IFG
229256_at	PGM2L1	-1.4	-4.2	8.68293e-05	0.00487805	High-Low	Braak	BM21-MTG
205489_at	CRYM	-1.3	-4.2	8.69801e-05	0.00487805	High-Low	Braak	BM21-MTG
229818_at	SVOP	0.8	4.3	8.69866e-05	0.015625	High-Low	NPrSum	BM17-OVC
223012_at	UBXN6	0.7	4.3	8.70827e-05	0.00207612	High-Low	PLQ_Mn	BM44-IFG
233547_x_at	PDE1A	0.8	4.2	8.74975e-05	0.00666667	High-Low	PLQ_Mn	BM8-SFG
201668_x_at	MARCKS	-0.8	-4.2	8.75998e-05	0.0195652	High-Low	CERAD	BM44-IFG
201020_at	YWHAH	-1.2	-4.2	8.7718e-05	0.00615385	High-Low	Braak	BM8-SFG
203188_at	B3GNT1	0.9	4.2	8.7831e-05	0.015625	High-Low	NPrSum	BM17-OVC
210778_s_at	MXD4	0.7	4.2	8.8168e-05	0.0246479	High-Low	CDR	BM44-IFG
204524_at	PDPK1	1	4.2	8.82135e-05	0.028866	High-Low	CDR	BM21-MTG
222182_s_at	CNOT2	0.6	4.2	8.82895e-05	0.0194969	High-Low	PLQ_Mn	BM32-AC
225957_at	C5orf41	1.2	4.2	8.83412e-05	0.0451613	High-Low	CDR	BM17-OVC
226975_at	RNPC3	-1.1	-4.2	8.84088e-05	0.0194969	High-Low	PLQ_Mn	BM32-AC
207594_s_at	SYNJ1	0.6	4.2	8.85029e-05	0.0100629	Low-Normal	Braak	BM8-SFG
224865_at	FAR1	0.9	4.2	8.86424e-05	0.00582524	High-Normal	CERAD	BM20-ITG
212386_at	TCF4	0.7	4.2	8.86427e-05	0.028866	High-Low	CDR	BM21-MTG
211547_s_at	PAFAH1B1	-0.9	-4.2	8.86802e-05	0.00701754	High-Low	Braak	BM8-SFG
223879_s_at	OXR1	0.8	4.2	8.86911e-05	0.0100629	Low-Normal	Braak	BM8-SFG
239243_at	ZNF638	0.9	4.2	8.87971e-05	0.024	Low-Normal	CERAD	BM20-ITG
202593_s_at	GDE1	0.9	4.2	8.88763e-05	0.0100629	Low-Normal	Braak	BM8-SFG
204066_s_at	AGAP1	1.2	4.2	8.89632e-05	0.0451613	High-Low	CDR	BM17-OVC
208615_s_at	PTP4A2	1	4.2	8.93908e-05	0.0246479	High-Low	CDR	BM44-IFG
210686_x_at	SLC25A16	0.7	4.2	8.95401e-05	0.0056338	High-Low	CDR	BM8-SFG
242301_at	CBLN2	-0.9	-4.2	9.0144e-05	0.0246479	High-Low	CDR	BM44-IFG
204373_s_at	CEP350	-1.2	-4.2	9.01906e-05	0.00207612	High-Low	PLQ_Mn	BM44-IFG
242410_s_at	CACNA1E	-0.9	-4.2	9.06019e-05	0.0194969	High-Low	PLQ_Mn	BM32-AC
237839_at		0.7	4.2	9.07399e-05	0.00582524	High-Normal	CERAD	BM20-ITG
230263_s_at	DOCK5	1	4.2	9.09069e-05	0.00582524	High-Normal	CERAD	BM20-ITG
214545_s_at	PROSC	0.7	4.2	9.09541e-05	0.0100629	Low-Normal	Braak	BM8-SFG
232042_at	TTYH2	0.7	4.2	9.10836e-05	0.0133333	High-Low	CDR	PT
234000_s_at	PTPLAD1	-1.5	-4.2	9.13875e-05	0.0194969	High-Low	PLQ_Mn	BM32-AC
243768_at		0.7	4.2	9.14053e-05	0.0464	High-Low	CDR	BM17-OVC
209030_s_at	CADM1	-1	-4.2	9.1456e-05	0.0194969	High-Low	PLQ_Mn	BM32-AC
203542_s_at	KLF9	-1	-4.2	9.14765e-05	0.00207612	High-Low	PLQ_Mn	BM44-IFG
212092_at	PEG10	0.8	4.2	9.14924e-05	0.0100629	Low-Normal	Braak	BM8-SFG
213234_at	KIAA1467	0.7	4.2	9.18033e-05	0.00207612	High-Low	PLQ_Mn	BM44-IFG
201024_x_at	EIF5B	-0.7	-4.2	9.18161e-05	0.015625	High-Low	NPrSum	BM17-OVC
227918_s_at	ZYG11B	-1.1	-4.2	9.20172e-05	0.0194969	High-Low	PLQ_Mn	BM32-AC
224991_at	CMIP	-0.8	-4.2	9.23778e-05	0.0344828	High-Low	CERAD	BM22-STG
223156_at	MRPS23	0.6	4.2	9.2828e-05	0.00207612	High-Low	PLQ_Mn	BM44-IFG
228109_at	RASGRF2	0.9	4.2	9.29841e-05	0.015625	High-Low	NPrSum	BM17-OVC
224567_x_at	MALAT1	-1.2	-4.2	9.30267e-05	0.0194969	High-Low	PLQ_Mn	BM32-AC
220145_at	MAP9	-0.7	-4.2	9.31618e-05	0.00207612	High-Low	PLQ_Mn	BM44-IFG
222415_at	MLL3	0.7	4.2	9.32979e-05	0.0241611	Low-Normal	CERAD	BM20-ITG
211967_at	TMEM123	-0.9	-4.2	9.33257e-05	0.0444444	High-Low	NPrSum	BM22-STG
222156_x_at	CCPG1	-0.6	-4.3	9.33815e-05	0.0302267	High-Low	Braak	BM4-PCG
229818_at	SVOP	0.9	4.2	9.36355e-05	0.00207612	High-Low	PLQ_Mn	BM44-IFG
222816_s_at	ZCCHC2	-0.8	-4.2	9.40375e-05	0.00207612	High-Low	PLQ_Mn	BM44-IFG
217077_s_at	GABBR2	-1.3	-4.2	9.42676e-05	0.00701754	High-Low	Braak	BM8-SFG
202173_s_at	VEZF1	1	4.2	9.43683e-05	0.028866	High-Low	CDR	BM21-MTG
221805_at	NEFL	-1.5	-4.2	9.43899e-05	0.00487805	High-Low	Braak	BM21-MTG
204324_s_at	GOLIM4	-0.6	-4.2	9.45082e-05	0.00207612	High-Low	PLQ_Mn	BM44-IFG
203639_s_at	FGFR2	0.9	4.2	9.46303e-05	0.0108108	Low-Normal	Braak	BM8-SFG
212242_at	TUBA4A	-1	-4.2	9.49076e-05	0.028866	High-Low	CDR	BM21-MTG
208358_s_at	UGT8	1.1	4.2	9.50999e-05	0.0470588	High-Low	CDR	BM17-OVC
212419_at	ZCCHC24	0.9	4.2	9.51278e-05	0.0405063	High-Low	Braak	BM36-PHG
210231_x_at	SET	1.4	4.2	9.5165e-05	0.0241611	Low-Normal	CERAD	BM20-ITG
202082_s_at	SEC14L1	0.8	4.2	9.52815e-05	0.0246479	High-Low	CDR	BM44-IFG
244026_at		1.2	4.2	9.57363e-05	0.0470588	High-Low	CDR	BM17-OVC
216456_at		-0.8	-4.2	9.58095e-05	0.00207612	High-Low	PLQ_Mn	BM44-IFG
208872_s_at	REEP5	-0.8	-4.2	9.60754e-05	0.00701754	High-Low	Braak	BM8-SFG
228796_at	CPNE4	-0.7	-4.2	9.64391e-05	0.0056338	High-Low	CDR	BM8-SFG
232095_at	LOC100509683	0.7	4.2	9.64755e-05	0.0246479	High-Low	CDR	BM44-IFG
200803_s_at	TMBIM6	0.8	4.2	9.65966e-05	0.0470588	High-Low	CDR	BM17-OVC
225060_at	LRP11	-0.7	-4.2	9.66893e-05	0.0056338	High-Low	CDR	BM8-SFG
202507_s_at	SNAP25	-1.8	-4.2	9.6776e-05	0.00701754	High-Low	Braak	BM8-SFG
203300_x_at	AP1S2	1.3	4.2	9.67946e-05	0.0470588	High-Low	CDR	BM17-OVC
231465_at		-0.6	-4.2	9.68075e-05	0.0470588	High-Low	CERAD	BM4-PCG
229724_at	GABRB3	2.4	4.2	9.69134e-05	0.0470588	High-Low	CDR	BM17-OVC
228063_s_at	NAP1L5	-1.2	-4.2	9.70296e-05	0.00487805	High-Low	Braak	BM21-MTG
223701_s_at	USP47	1	4.2	9.74926e-05	0.0470588	High-Low	CDR	BM17-OVC
228948_at	EPHA4	-0.9	-4.2	9.75427e-05	0.00701754	High-Low	Braak	BM8-SFG
201810_s_at	SH3BP5	-0.8	-4.2	9.75815e-05	0.00207612	High-Low	PLQ_Mn	BM44-IFG
211997_x_at	H3F3B	0.7	4.2	9.78587e-05	0.0246479	High-Low	CDR	BM44-IFG
224559_at	MALAT1	1.7	4.2	9.78825e-05	0.00666667	High-Low	CDR	BM7-SPL
213326_at	VAMP1	-1.1	-4.2	9.80111e-05	0.0246479	High-Low	CDR	BM44-IFG
222850_s_at	DNAJB14	-1.5	-4.2	9.80187e-05	0.00207612	High-Low	PLQ_Mn	BM44-IFG
230137_at	TMEM155	-0.7	-4.2	9.8091e-05	0.0056338	High-Low	CDR	BM8-SFG
233842_x_at	C20orf43	0.6	4.2	9.81479e-05	0.011236	High-Low	NPrSum	BM44-IFG
223138_s_at	DHX36	0.9	4.2	9.82409e-05	0.0470588	High-Low	CDR	BM17-OVC
210561_s_at	WSB1	1.3	4.2	9.8248e-05	0.0470588	High-Low	CDR	BM17-OVC
231299_at	AGAP3	0.9	4.2	9.83086e-05	0.0246154	Low-Normal	CERAD	BM7-SPL
201400_at	PSMB3	0.7	4.2	9.83812e-05	0.00207612	High-Low	PLQ_Mn	BM44-IFG
235028_at		-1.1	-4.2	9.85679e-05	0.00666667	High-Low	PLQ_Mn	BM8-SFG
202378_s_at	LEPROT	-1.2	-4.2	9.88548e-05	0.00207612	High-Low	PLQ_Mn	BM44-IFG
202438_x_at	IDS	-1.6	-4.2	9.88768e-05	0	High-Low	CERAD	BM21-MTG
224250_s_at	SECISBP2	-1	-4.2	9.90367e-05	0.0194969	High-Low	PLQ_Mn	BM32-AC
226779_at	LMBRD2	-0.7	-4.2	9.91391e-05	0.0302267	High-Low	Braak	BM4-PCG
224516_s_at	CXXC5	0.8	4.2	9.91699e-05	0.00582524	High-Normal	CERAD	BM20-ITG
AFFX-BioC-5_at		1	4.2	9.93168e-05	0.0344828	High-Low	CERAD	BM22-STG
209583_s_at	CD200	-1	-4.2	9.93783e-05	0.00487805	High-Low	Braak	BM21-MTG
211948_x_at	BAT2L2	-0.9	-4.2	9.94575e-05	0.0194969	High-Low	PLQ_Mn	BM32-AC
208906_at	BSCL2	1	4.2	9.94674e-05	0.015625	High-Low	NPrSum	BM17-OVC
243149_at		0.7	4.2	9.95018e-05	0.0470588	High-Low	CDR	BM17-OVC
214383_x_at	KLHDC3	-0.7	-4.2	9.95876e-05	0.00701754	High-Low	Braak	BM8-SFG
224810_s_at	ANKRD13A	0.9	4.2	9.9667e-05	0.00582524	High-Normal	CERAD	BM20-ITG
210854_x_at	SLC6A8	-0.6	-4.2	0.000100239	0.0194969	High-Low	PLQ_Mn	BM32-AC
224728_at	ATPAF1	-0.7	-4.2	0.000100399	0.0056338	High-Low	CDR	BM8-SFG
238605_at	NOL4	-0.7	-4.2	0.000100457	0.0405063	High-Low	Braak	BM36-PHG
223059_s_at	FAM107B	1.4	4.2	0.000100701	0.00582524	High-Normal	CERAD	BM20-ITG
225096_at	C17orf79	0.6	4.2	0.000100733	0.00207612	High-Low	PLQ_Mn	BM44-IFG
231972_at		-1	-4.2	0.000100958	0.00701754	High-Low	Braak	BM8-SFG
224830_at	NUDT21	-0.6	-4.2	0.000101015	0.0302267	High-Low	Braak	BM4-PCG
222389_s_at	WAC	0.7	4.2	0.000101065	0.0241611	Low-Normal	CERAD	BM20-ITG
238320_at		0.7	4.2	0.000101434	0.0246479	High-Low	CDR	BM44-IFG
202089_s_at	SLC39A6	0.7	4.2	0.000101465	0.0108108	Low-Normal	Braak	BM8-SFG
201662_s_at	ACSL3	-0.6	-4.2	0.000101847	0.00701754	High-Low	Braak	BM8-SFG
228708_at	RAB27B	-1.3	-4.2	0.000101864	0.00487805	High-Low	Braak	BM21-MTG
202040_s_at	KDM5A	0.8	4.2	0.000102073	0.0470588	High-Low	CDR	BM17-OVC
204581_at	CD22	0.6	4.2	0.000102075	0.00487805	High-Low	Braak	BM21-MTG
209226_s_at	TNPO1	1.1	4.2	0.000102111	0.0246479	High-Low	CDR	BM44-IFG
204524_at	PDPK1	0.9	4.2	0.000102184	0.0246154	Low-Normal	CERAD	BM7-SPL
201340_s_at	ENC1	-1.9	-4.2	0.000102255	0.0195652	High-Low	CERAD	BM44-IFG
226482_s_at	TSTD1	0.6	4.2	0.000102347	0.0205882	High-Low	PLQ_Mn	BM46-PFC
223028_s_at	SNX9	0.6	4.2	0.000102494	0.0155844	High-Low	CDR	PT
205737_at	KCNQ2	-0.9	-4.2	0.000103016	0.00625	High-Low	Braak	BM21-MTG
201856_s_at	ZFR	0.6	4.2	0.000103039	0.0108108	Low-Normal	Braak	BM8-SFG
210674_s_at	PCDHA1 /// PCDHA10 /// PCDHA11 /// PCDHA12 /// PCDHA13 /// PCDHA2 /// PCDHA3 /// PCDHA4 /// PCDHA5 /// PCDHA6 /// PCDHA7 /// PCDHA8 /// PCDHA9 /// PCDHAC1 /// PCDHAC2	-0.6	-4.2	0.000103106	0.0056338	High-Low	CDR	BM8-SFG
201224_s_at	SRRM1	-0.7	-4.2	0.000103111	0.00207612	High-Low	PLQ_Mn	BM44-IFG
202391_at	BASP1	-0.8	-4.2	0.00010312	0.00625	High-Low	Braak	BM21-MTG
226742_at	SAR1B	0.7	4.2	0.000103288	0.00582524	High-Normal	CERAD	BM20-ITG
225745_at	LRP6	0.6	4.2	0.000103335	0.00582524	High-Normal	CERAD	BM20-ITG
210906_x_at	AQP4	1.2	4.2	0.000103366	0.00808081	High-Low	CDR	BM7-SPL
228708_at	RAB27B	1.2	4.2	0.000103546	0.0181818	High-Low	NPrSum	BM17-OVC
201917_s_at	SLC25A36	-0.8	-4.2	0.000103597	0.0194969	High-Low	PLQ_Mn	BM32-AC
232008_s_at	BBX	0.7	4.2	0.000103612	0.0470588	High-Low	CDR	BM17-OVC
222728_s_at	TAF1D	-0.7	-4.2	0.000103717	0.0235294	High-Low	NTrSum	BM36-PHG
232125_at		0.7	4.2	0.000103742	0.0246479	High-Low	CDR	BM44-IFG
212732_at	MEG3	1.3	4.2	0.00010376	0.028866	High-Low	CDR	BM21-MTG
210198_s_at	PLP1	0.6	4.2	0.000103934	0.0108108	Low-Normal	Braak	BM8-SFG
208743_s_at	YWHAB	-1	-4.2	0.000104062	0.0344828	High-Low	CERAD	BM22-STG
213734_at	WSB2	-0.9	-4.2	0.000104094	0.0405063	High-Low	Braak	BM36-PHG
214071_at	GNAL	1.2	4.2	0.000104406	0.0470588	High-Low	CDR	BM17-OVC
219335_at	ARMCX5	-0.6	-4.2	0.000104509	0	Low-Normal	NPrSum	BM44-IFG
200641_s_at	YWHAZ	1.4	4.2	0.000104585	0.0108108	Low-Normal	Braak	BM8-SFG
224567_x_at	MALAT1	-1.4	-4.2	0.000104671	0.0117021	High-Low	NPrSum	BM44-IFG
203319_s_at	ZNF148	-0.8	-4.2	0.000104768	0.0205882	High-Low	PLQ_Mn	BM46-PFC
201623_s_at	DARS	0.6	4.2	0.000104933	0.028866	High-Low	CDR	BM21-MTG
215707_s_at	PRNP	1.3	4.2	0.000105078	0.0108108	Low-Normal	Braak	BM8-SFG
226051_at	SELM	0.7	4.2	0.000105099	0.00207612	High-Low	PLQ_Mn	BM44-IFG
211697_x_at	PNO1	-0.8	-4.2	0.000105109	0.00207612	High-Low	PLQ_Mn	BM44-IFG
36553_at	ASMTL	-0.6	-4.2	0.000105392	0.0246479	High-Low	CDR	BM44-IFG
220462_at	CSRNP3	0.9	4.2	0.000105768	0.0470588	High-Low	CDR	BM17-OVC
212226_s_at	PPAP2B	1.7	4.2	0.000106098	0.0246479	High-Low	CDR	BM44-IFG
210736_x_at	DTNA	0.6	4.2	0.000106652	0.0246479	High-Low	CDR	BM44-IFG
230071_at	SEPT11	0.7	4.2	0.000106655	0.00808081	High-Low	CDR	BM7-SPL
201918_at	SLC25A36	1.1	4.2	0.000107127	0.0470588	High-Low	CDR	BM17-OVC
227455_at	C6orf136	-0.6	-4.2	0.000107241	0.00701754	High-Low	Braak	BM8-SFG
227524_at	FZD3	1.2	4.2	0.000107325	0.0470588	High-Low	CDR	BM17-OVC
223334_at	TMEM126A	0.8	4.2	0.000107357	0.00240137	High-Low	PLQ_Mn	BM44-IFG
202975_s_at	RHOBTB3	1.9	4.2	0.000107408	0.0246479	High-Low	CDR	BM44-IFG
213048_s_at		1	4.2	0.000107439	0.0246479	High-Low	CDR	BM44-IFG
227632_at	TBC1D24	-0.7	-4.2	0.000107654	0.00240137	High-Low	PLQ_Mn	BM44-IFG
217286_s_at	NDRG3	-0.6	-4.2	0.000107679	0.0306122	High-Low	CDR	BM21-MTG
200630_x_at	SET	-0.8	-4.2	0.000107967	0.00240137	High-Low	PLQ_Mn	BM44-IFG
209442_x_at	ANK3	-0.8	-4.2	0.000108054	0.00666667	High-Low	PLQ_Mn	BM8-SFG
220940_at	ANKRD36B	1.5	4.2	0.000108119	0.0470588	High-Low	CDR	BM17-OVC
209355_s_at	PPAP2B	-2	-4.2	0.000108349	0.00240137	High-Low	PLQ_Mn	BM44-IFG
202305_s_at	FEZ2	1.4	4.2	0.000108391	0.0470588	High-Low	CDR	BM17-OVC
209945_s_at	GSK3B	0.9	4.2	0.000108428	0.0470588	High-Low	CDR	BM17-OVC
207547_s_at	FAM107A	0.7	4.2	0.000108534	0.0237288	High-Low	CDR	HIPP
201879_at	ARIH1	0.7	4.2	0.000108561	0.0470588	High-Low	CDR	BM17-OVC
242665_at	FMNL2	-0.6	-4.2	0.00010871	0.0197531	High-Low	PLQ_Mn	BM32-AC
228185_at	ZNF25	1	4.2	0.000108712	0.0181818	High-Low	NPrSum	BM17-OVC
228375_at	IGSF11	0.9	4.2	0.000108884	0.00761905	High-Normal	CERAD	BM20-ITG
228658_at	MIAT	-0.7	-4.2	0.000108896	0.0246479	High-Low	CDR	BM44-IFG
239296_at		0.7	4.2	0.000109118	0.0056338	High-Low	CDR	BM8-SFG
218259_at	MKL2	-0.8	-4.2	0.000109145	0.00625	High-Low	Braak	BM21-MTG
201559_s_at	CLIC4	0.8	4.2	0.00010918	0.0246479	High-Low	CDR	BM44-IFG
233952_s_at	ZNF295	1.3	4.2	0.000109385	0.0471338	High-Low	CDR	BM17-OVC
202260_s_at	STXBP1	-0.9	-4.2	0.000109415	0.00625	High-Low	Braak	BM21-MTG
235409_at	MGA	0.6	4.2	0.000109492	0.00808081	High-Low	CDR	BM7-SPL
209355_s_at	PPAP2B	2.1	4.2	0.00010958	0.0246479	High-Low	CDR	BM44-IFG
209281_s_at	ATP2B1	1.6	4.2	0.000109953	0.0277778	Low-Normal	CERAD	BM7-SPL
208120_x_at	FKSG49	0.7	4.2	0.000109989	0.0056338	High-Low	CDR	BM8-SFG
202041_s_at	FIBP	0.7	4.2	0.000110061	0.0181818	High-Low	NPrSum	BM17-OVC
209385_s_at	PROSC	0.8	4.2	0.000110079	0.0471338	High-Low	CDR	BM17-OVC
201490_s_at	PPIF	0.6	4.2	0.000110136	0.0108108	Low-Normal	Braak	BM8-SFG
203181_x_at	SRPK2	1	4.2	0.000110138	0.00808081	High-Low	CDR	BM7-SPL
224989_at		-1.2	-4.1	0.000110162	0.0197531	High-Low	PLQ_Mn	BM32-AC
229568_at	MOBKL2B	0.7	4.1	0.000110326	0.00761905	High-Normal	CERAD	BM20-ITG
227082_at		0.8	4.2	0.000110444	0.00808081	High-Low	CDR	BM7-SPL
227679_at	HDAC11	0.6	4.2	0.0001106	0.0209302	High-Low	PLQ_Mn	BM46-PFC
208389_s_at	SLC1A2	1.4	4.2	0.000110689	0.0481013	High-Low	CDR	BM17-OVC
207276_at	CDR1	0.9	4.2	0.000110741	0.0056338	High-Low	CDR	BM8-SFG
213026_at	ATG12	-0.8	-4.1	0.000110773	0	High-Low	CERAD	BM21-MTG
225381_at	LOC399959	-0.7	-4.1	0.000110792	0.0196078	Low-Normal	Braak	BM23-PCC
202921_s_at	ANK2	-1	-4.2	0.000110802	0.00701754	High-Low	Braak	BM8-SFG
210612_s_at	SYNJ2	-0.8	-4.2	0.000111124	0.00255537	High-Low	PLQ_Mn	BM44-IFG
210231_x_at	SET	-1	-4.2	0.00011116	0.00255537	High-Low	PLQ_Mn	BM44-IFG
201214_s_at	PPP1R7	0.8	4.2	0.000111529	0.0181818	High-Low	NPrSum	BM17-OVC
214494_s_at	SPG7	-0.6	-4.2	0.000111784	0.00808081	High-Low	CDR	BM7-SPL
239742_at	TULP4	1.5	4.2	0.000111867	0.0481928	High-Low	CDR	BM17-OVC
201456_s_at	BUB3	0.6	4.2	0.000112055	0.0481928	High-Low	CDR	BM17-OVC
200803_s_at	TMBIM6	0.9	4.2	0.000112295	0.0246479	High-Low	CDR	BM44-IFG
203723_at	ITPKB	0.7	4.1	0.000112309	0.0117647	High-Low	Braak	BM10-FP
224676_at	TMED4	0.8	4.2	0.000112485	0.0246479	High-Low	CDR	BM44-IFG
AFFX-r2-Ec-bioC-3_at		1.2	4.1	0.000112546	0.0344828	High-Low	CERAD	BM22-STG
205318_at	KIF5A	0.6	4.1	0.00011272	0.0313725	High-Low	CDR	BM21-MTG
235003_at	UHMK1	-0.6	-4.1	0.000112832	0.020059	High-Low	PLQ_Mn	BM32-AC
204358_s_at	FLRT2	0.8	4.2	0.000112902	0.0481928	High-Low	CDR	BM17-OVC
230146_s_at	NCS1	-0.8	-4.2	0.000112949	0.0247423	High-Low	CERAD	BM44-IFG
202102_s_at	BRD4	-1.1	-4.1	0.000113067	0.0235294	High-Low	NTrSum	BM36-PHG
221795_at	NTRK2	-1.4	-4.2	0.000113145	0.00279835	High-Low	PLQ_Mn	BM44-IFG
238563_at		0.6	4.2	0.000113249	0.0248276	High-Low	CDR	BM44-IFG
219365_s_at	CAMKV	0.6	4.2	0.000113503	0.0181818	High-Low	NPrSum	BM17-OVC
226711_at	FOXN2	0.9	4.1	0.000113542	0.00826446	High-Normal	CERAD	BM20-ITG
209200_at	MEF2C	-1	-4.1	0.000113777	0.00625	High-Low	Braak	BM21-MTG
212095_s_at	MTUS1	0.9	4.2	0.000113882	0.0248276	High-Low	CDR	BM44-IFG
211067_s_at	GAS7	0.6	4.2	0.00011396	0.0481928	High-Low	CDR	BM17-OVC
204066_s_at	AGAP1	-1.3	-4.2	0.000114087	0.0257426	High-Low	CERAD	BM44-IFG
201470_at	GSTO1	0.6	4.2	0.000114141	0.00279835	High-Low	PLQ_Mn	BM44-IFG
242579_at	BMPR1B	-0.7	-4.2	0.000114222	0.00279835	High-Low	PLQ_Mn	BM44-IFG
224250_s_at	SECISBP2	-0.9	-4.1	0.000114346	0.0209302	High-Low	PLQ_Mn	BM46-PFC
201070_x_at	SF3B1	0.6	4.2	0.000114537	0.0481928	High-Low	CDR	BM17-OVC
205591_at	OLFM1	-0.7	-4.1	0.000114836	0.00701754	High-Low	Braak	BM8-SFG
203929_s_at	MAPT	0.6	4.2	0.000114929	0.0237288	High-Low	CDR	HIPP
213026_at	ATG12	-0.8	-4.1	0.000114951	0.020059	High-Low	PLQ_Mn	BM32-AC
201163_s_at	IGFBP7	0.7	4.1	0.000114981	0.00701754	High-Low	Braak	BM8-SFG
203798_s_at	VSNL1	-1.8	-4.1	0.000115137	0.00701754	High-Low	Braak	BM8-SFG
225852_at	ANKRD17	1.1	4.2	0.000115339	0.0481928	High-Low	CDR	BM17-OVC
214650_x_at	MOG	1.2	4.1	0.000115592	0.0241611	Low-Normal	CERAD	BM20-ITG
217743_s_at	TMEM30A	-0.7	-4.1	0.000115806	0.00701754	High-Low	Braak	BM8-SFG
229649_at	NRXN3	-0.8	-4.1	0.000116334	0.00625	High-Low	Braak	BM21-MTG
203929_s_at	MAPT	-0.7	-4.1	0.00011641	0.00666667	High-Low	PLQ_Mn	BM8-SFG
227762_at		-0.6	-4.2	0.000116603	0.0470588	High-Low	CERAD	BM4-PCG
225852_at	ANKRD17	-0.8	-4.1	0.000116846	0.020059	High-Low	PLQ_Mn	BM32-AC
221771_s_at	MPHOSPH8	-0.8	-4.1	0.000116912	0.0235294	High-Low	NTrSum	BM36-PHG
201855_s_at	ATMIN	-0.6	-4.2	0.000117066	0.0259386	High-Low	CDR	BM44-IFG
201901_s_at	YY1	-1.1	-4.1	0.000117121	0.020059	High-Low	PLQ_Mn	BM32-AC
225827_at	EIF2C2	1.1	4.2	0.00011765	0.0264407	High-Low	CDR	BM44-IFG
227121_at		1.4	4.1	0.000117771	0.0241611	Low-Normal	CERAD	BM20-ITG
227441_s_at	ANKS1B	-0.9	-4.2	0.000117803	0.0302267	High-Low	Braak	BM4-PCG
220359_s_at	ARPP21	-1.8	-4.1	0.000117897	0.0405063	High-Low	Braak	BM36-PHG
225825_at	C20orf194	-0.6	-4.2	0.000117994	0.00279835	High-Low	PLQ_Mn	BM44-IFG
213009_s_at	TRIM37	-1	-4.1	0.000118234	0.00625	High-Low	Braak	BM21-MTG
220864_s_at	NDUFA13	-0.7	-4.1	0.000118435	0.0336449	High-Low	CDR	BM21-MTG
242239_at		0.8	4.1	0.000118641	0.0241611	Low-Normal	CERAD	BM20-ITG
225350_s_at	ZYG11B	-0.8	-4.1	0.000118672	0.00701754	High-Low	Braak	BM8-SFG
225095_at	SPTLC2	0.6	4.1	0.00011876	0.0108108	Low-Normal	Braak	BM8-SFG
241938_at	QKI	-0.9	-4.2	0.000118864	0.0153846	High-Low	NPrSum	BM44-IFG
200797_s_at	MCL1	-0.6	-4.1	0.000118907	0.0269231	Low-Normal	Braak	BM23-PCC
212990_at	SYNJ1	-0.9	-4.1	0.000119385	0.00625	High-Low	Braak	BM21-MTG
237802_at	XKR4	0.8	4.1	0.000119453	0.0108108	Low-Normal	Braak	BM8-SFG
202040_s_at	KDM5A	0.7	4.2	0.000119496	0.0265861	High-Low	CDR	BM44-IFG
239301_at		0.7	4.2	0.000119586	0.0265861	High-Low	CDR	BM44-IFG
235589_s_at	MDM4	1	4.1	0.000119736	0.0241611	Low-Normal	CERAD	BM20-ITG
218697_at	NCKIPSD	-0.6	-4.2	0.000119999	0.00851064	High-Low	CDR	BM7-SPL
210778_s_at	MXD4	-0.7	-4.2	0.000120149	0.00279835	High-Low	PLQ_Mn	BM44-IFG
202654_x_at	7-Mar	0.6	4.1	0.000120276	0.0108108	Low-Normal	Braak	BM8-SFG
212382_at	TCF4	-1.2	-4.2	0.000120611	0.00279835	High-Low	PLQ_Mn	BM44-IFG
203016_s_at	SSX2IP	0.7	4.2	0.000120739	0.0320988	Low-Normal	CERAD	BM7-SPL
224572_s_at	IRF2BP2	-0.6	-4.2	0.000120935	0.00279835	High-Low	PLQ_Mn	BM44-IFG
213757_at	EIF5A	-0.8	-4.1	0.000120975	0.020059	High-Low	PLQ_Mn	BM32-AC
206253_at	DLG2	-0.7	-4.1	0.000120981	0.020059	High-Low	PLQ_Mn	BM32-AC
200749_at		-0.7	-4.2	0.000121112	0.0302267	High-Low	Braak	BM4-PCG
223193_x_at	FAM162A	0.7	4.2	0.000121122	0.00291262	High-Low	PLQ_Mn	BM44-IFG
209678_s_at	PRKCI	-1.4	-4.1	0.000121245	0.0204678	High-Low	PLQ_Mn	BM32-AC
221588_x_at	ALDH6A1	0.6	4.1	0.000121285	0.0265861	High-Low	CDR	BM44-IFG
203319_s_at	ZNF148	1	4.2	0.000121419	0.0492611	High-Low	CDR	BM17-OVC
227434_at	WBSCR17	0.6	4.2	0.00012145	0.0181818	High-Low	NPrSum	BM17-OVC
217741_s_at	ZFAND5	1	4.1	0.000121604	0.0108108	Low-Normal	Braak	BM8-SFG
209982_s_at	NRXN2	0.8	4.2	0.000121857	0.0320988	Low-Normal	CERAD	BM7-SPL
231167_at		1	4.2	0.000121886	0.0176471	High-Low	CDR	PT
200778_s_at	2-Sep	1.1	4.1	0.000121934	0.0108108	Low-Normal	Braak	BM8-SFG
202191_s_at	GAS7	-1.1	-4.1	0.000122418	0.0269231	High-Low	CERAD	BM44-IFG
224571_at	IRF2BP2	0.8	4.1	0.000122503	0.0241611	Low-Normal	CERAD	BM20-ITG
206544_x_at	SMARCA2	0.8	4.1	0.000122655	0.0108108	Low-Normal	Braak	BM8-SFG
211074_at	FOLR1	-1.1	-4.1	0.00012271	0.00291262	High-Low	PLQ_Mn	BM44-IFG
229114_at	GAB1	1	4.1	0.000122903	0.00826446	High-Normal	CERAD	BM20-ITG
211071_s_at	MLLT11	-0.9	-4.1	0.000123145	0.00625	High-Low	Braak	BM21-MTG
226364_at	HIP1	0.9	4.1	0.000123525	0.00826446	High-Normal	CERAD	BM20-ITG
200621_at	CSRP1	0.8	4.1	0.000123709	0.00826446	High-Normal	CERAD	BM20-ITG
212698_s_at	SEPT10	0.8	4.1	0.000123849	0.00826446	High-Normal	CERAD	BM20-ITG
221916_at	NEFL	-1	-4.1	0.000123951	0.00625	High-Low	Braak	BM21-MTG
225115_at	HIPK2	1.3	4.1	0.000124001	0.0265861	High-Low	CDR	BM44-IFG
202439_s_at	IDS	-0.8	-4.1	0.000124266	0.00701754	High-Low	Braak	BM8-SFG
242665_at	FMNL2	0.7	4.1	0.000124372	0.0265861	High-Low	CDR	BM44-IFG
236251_at		0.7	4.1	0.00012441	0.0492611	High-Low	CDR	BM17-OVC
225018_at	SPIRE1	0.7	4.1	0.000124489	0.0108108	Low-Normal	Braak	BM8-SFG
224595_at	SLC44A1	1.1	4.1	0.000124877	0.0241611	Low-Normal	CERAD	BM20-ITG
242059_at		0.7	4.1	0.000124963	0.0265861	High-Low	CDR	BM44-IFG
202146_at	IFRD1	0.8	4.1	0.000125108	0.021902	High-Low	PLQ_Mn	BM32-AC
211992_at	WNK1	1.7	4.1	0.000125175	0.0492611	High-Low	CDR	BM17-OVC
221588_x_at	ALDH6A1	-0.6	-4.1	0.000125488	0.00291262	High-Low	PLQ_Mn	BM44-IFG
225827_at	EIF2C2	1.1	4.1	0.000125508	0.0492611	High-Low	CDR	BM17-OVC
212624_s_at	CHN1	-0.8	-4.1	0.000125613	0.00625	High-Low	Braak	BM21-MTG
227771_at	LIFR	0.7	4.1	0.000125793	0.0176471	High-Low	CDR	PT
219757_s_at	C14orf101	0.7	4.1	0.000125909	0.0492611	High-Low	CDR	BM17-OVC
226977_at	C5orf53	0.6	4.1	0.000125913	0.00292533	High-Low	PLQ_Mn	BM44-IFG
217225_x_at	NOMO1 /// NOMO2 /// NOMO3	-0.6	-4.2	0.000126195	0.00851064	High-Low	CDR	BM7-SPL
224582_s_at	NUCKS1	0.9	4.1	0.000126207	0.0108108	Low-Normal	Braak	BM8-SFG
213364_s_at	SNX1	0.6	4.1	0.00012645	0.0223496	High-Low	PLQ_Mn	BM32-AC
211203_s_at	CNTN1	0.8	4.1	0.000126562	0.0108108	Low-Normal	Braak	BM8-SFG
202912_at	ADM	-1.1	-4.1	0.000126858	0.0480769	High-Low	NPrSum	BM32-AC
226247_at	PLEKHA1	-0.6	-4.1	0.000127055	0.0368421	High-Low	CERAD	BM22-STG
226498_at	FLT1	-1.4	-4.1	0.000127294	0.0290323	Low-Normal	Braak	BM23-PCC
211537_x_at	MAP3K7	0.8	4.1	0.000127398	0.0492611	High-Low	CDR	BM17-OVC
221503_s_at	KPNA3	-0.7	-4.1	0.000127556	0.00292533	High-Low	PLQ_Mn	BM44-IFG
214952_at	NCAM1	0.9	4.1	0.0001282	0.0108108	Low-Normal	Braak	BM8-SFG
226650_at	ZFAND2A	-0.7	-4.1	0.000128399	0.0265861	High-Low	CDR	BM44-IFG
200791_s_at	IQGAP1	0.6	4.1	0.000128407	0.0405063	High-Low	Braak	BM36-PHG
212629_s_at	PKN2	0.9	4.1	0.000128625	0.0492611	High-Low	CDR	BM17-OVC
204995_at	CDK5R1	-0.9	-4.1	0.000128806	0.0368421	High-Low	CERAD	BM22-STG
224162_s_at	FBXO31	-0.6	-4.1	0.000128814	0.0265861	High-Low	CDR	BM44-IFG
241617_x_at		0.7	4.2	0.000128995	0.0302267	High-Low	Braak	BM4-PCG
228446_at	KIAA2026	0.6	4.1	0.000129144	0.0241611	Low-Normal	CERAD	BM20-ITG
205178_s_at	RBBP6	-0.7	-4.1	0.000129161	0.00292533	High-Low	PLQ_Mn	BM44-IFG
225363_at	PTEN	0.6	4.1	0.000129294	0.0184466	High-Low	NPrSum	BM44-IFG
200624_s_at	MATR3	0.7	4.1	0.00012931	0.0108108	Low-Normal	Braak	BM8-SFG
236465_at	RNF175	0.7	4.1	0.000129463	0.0181818	High-Low	NPrSum	BM17-OVC
214680_at	NTRK2	-2	-4.1	0.000129714	0.00292533	High-Low	PLQ_Mn	BM44-IFG
223012_at	UBXN6	-0.7	-4.1	0.000129844	0.0265861	High-Low	CDR	BM44-IFG
228956_at	UGT8	1.5	4.1	0.000130004	0.00826446	High-Normal	CERAD	BM20-ITG
223058_at	FAM107B	1.2	4.1	0.00013008	0.00826446	High-Normal	CERAD	BM20-ITG
214650_x_at	MOG	1.2	4.1	0.000130133	0.00826446	High-Normal	CERAD	BM20-ITG
221507_at	TNPO2	-0.7	-4.1	0.000130197	0.0209302	High-Low	PLQ_Mn	BM46-PFC
220617_s_at	ZNF532	0.7	4.1	0.000130777	0.0280702	High-Low	CERAD	BM44-IFG
230560_at	STXBP6	-0.9	-4.2	0.000130886	0.0302267	High-Low	Braak	BM4-PCG
214055_x_at	BAT2L2	1.3	4.1	0.000131003	0.0492611	High-Low	CDR	BM17-OVC
235716_at		-1.3	-4.1	0.000131041	0.0223919	High-Low	PLQ_Mn	BM32-AC
208615_s_at	PTP4A2	-1	-4.1	0.000131373	0.00292533	High-Low	PLQ_Mn	BM44-IFG
213729_at	PRPF40A	0.7	4.1	0.00013154	0.0265861	High-Low	CDR	BM44-IFG
209866_s_at	LPHN3	0.8	4.1	0.000131611	0.0492611	High-Low	CDR	BM17-OVC
236448_at	UNC5A	-1	-4.1	0.000132067	0.0265861	High-Low	CDR	BM44-IFG
211876_x_at	PCDHGA10 /// PCDHGA11 /// PCDHGA12 /// PCDHGA3 /// PCDHGA5 /// PCDHGA6	0.8	4.1	0.00013212	0.0375	High-Low	CDR	CD
202514_at	DLG1	0.8	4.1	0.000132151	0.0108108	Low-Normal	Braak	BM8-SFG
226152_at	TTC7B	-0.8	-4.1	0.000132252	0.0056338	High-Low	CDR	BM8-SFG
239291_at		0.6	4.1	0.000132324	0.00944882	High-Normal	CERAD	BM20-ITG
222404_x_at	PTPLAD1	-1.5	-4.1	0.000132512	0.0223919	High-Low	PLQ_Mn	BM32-AC
200696_s_at	GSN	0.9	4.1	0.000132616	0.00944882	High-Normal	CERAD	BM20-ITG
224250_s_at	SECISBP2	1.1	4.1	0.000132699	0.0265861	High-Low	CDR	BM44-IFG
208987_s_at	KDM2A	0.6	4.1	0.000132773	0.0056338	High-Low	CDR	BM8-SFG
232138_at	MBNL2	1.3	4.1	0.000132853	0.0492611	High-Low	CDR	BM17-OVC
223136_at	AIG1	-0.6	-4.1	0.000133167	0.0056338	High-Low	CDR	BM8-SFG
243681_at	SHANK2	-1	-4.1	0.000133219	0.0380952	High-Normal	CDR	PT
203318_s_at	ZNF148	-0.9	-4.1	0.000133371	0.0223919	High-Low	PLQ_Mn	BM32-AC
213793_s_at	HOMER1	-0.6	-4.1	0.000133477	0.0268657	High-Low	CDR	BM44-IFG
224250_s_at	SECISBP2	1.4	4.1	0.000134014	0.0492611	High-Low	CDR	BM17-OVC
238706_at	PAPD4	1.1	4.1	0.000134055	0.0492611	High-Low	CDR	BM17-OVC
214214_s_at	C1QBP	-0.7	-4.1	0.000134219	0.0268657	High-Low	CDR	BM44-IFG
225124_at	PPP1R9B	-0.6	-4.1	0.000134288	0.0368421	High-Low	CERAD	BM22-STG
218577_at	LRRC40	-0.8	-4.1	0.000134379	0.0368421	High-Low	CERAD	BM22-STG
221509_at	DENR	-0.6	-4.1	0.000134461	0.0339286	High-Low	CDR	BM21-MTG
221942_s_at	GUCY1A3	-0.8	-4.1	0.000134859	0.00292533	High-Low	PLQ_Mn	BM44-IFG
222942_s_at	TIAM2	-0.8	-4.1	0.000134899	0.0268657	High-Low	CDR	BM44-IFG
225974_at	TMEM64	0.6	4.1	0.000135018	0.00944882	High-Normal	CERAD	BM20-ITG
226865_at	LOC100509635	0.6	4.1	0.000135194	0.0241611	Low-Normal	CERAD	BM20-ITG
238681_at	GDPD1	-0.7	-4.1	0.000135201	0.0056338	High-Low	CDR	BM8-SFG
225998_at	GAB1	0.6	4.1	0.00013552	0.0350877	High-Low	CDR	BM21-MTG
214217_at	GRM5	-0.9	-4.1	0.000135551	0.0368421	High-Low	CERAD	BM22-STG
243357_at	NEGR1	0.9	4.1	0.000135921	0.0108108	Low-Normal	Braak	BM8-SFG
217813_s_at	SPIN1	1.1	4.1	0.000136081	0.0492611	High-Low	CDR	BM17-OVC
222995_s_at	RHBDD2	0.8	4.1	0.00013618	0.0195349	High-Low	NPrSum	BM44-IFG
206179_s_at	TPPP	0.8	4.1	0.000136208	0.0108108	Low-Normal	Braak	BM8-SFG
210231_x_at	SET	1.3	4.1	0.000136365	0.0492611	High-Low	CDR	BM17-OVC
208002_s_at	ACOT7	1	4.1	0.000136585	0.0181818	High-Low	NPrSum	BM17-OVC
238697_at		-0.6	-4.1	0.000136809	0.0056338	High-Low	CDR	BM8-SFG
228049_x_at	LOC100507303	0.6	4.1	0.000136941	0.0209302	High-Low	PLQ_Mn	BM46-PFC
204793_at	GPRASP1	-1	-4.1	0.000136953	0.00792079	High-Low	Braak	BM21-MTG
203881_s_at	DMD	-0.6	-4.1	0.000136963	0.0302267	High-Low	Braak	BM4-PCG
201577_at	NME1	-0.9	-4.1	0.00013698	0.00792079	High-Low	Braak	BM21-MTG
212742_at	RNF115	1	4.1	0.000137145	0.0492611	High-Low	CDR	BM17-OVC
210222_s_at	RTN1	-1.3	-4.1	0.000137176	0.00792079	High-Low	Braak	BM21-MTG
220990_s_at	MIR21 /// TMEM49	-0.7	-4.1	0.000137182	0.0302267	High-Low	Braak	BM4-PCG
202118_s_at	CPNE3	0.7	4.1	0.000137194	0.0271845	High-Low	CDR	BM38-TP
212093_s_at	MTUS1	1	4.1	0.000137299	0.0108108	Low-Normal	Braak	BM8-SFG
224815_at	COMMD7	0.6	4.1	0.000137352	0.00292533	High-Low	PLQ_Mn	BM44-IFG
227870_at	IGDCC4	0.7	4.1	0.000137392	0.00944882	High-Normal	CERAD	BM20-ITG
221310_at	FGF14	-0.7	-4.1	0.000137586	0.00701754	High-Low	Braak	BM8-SFG
222396_at	HN1	0.7	4.1	0.000137637	0.00292533	High-Low	PLQ_Mn	BM44-IFG
209877_at	SNCG	-0.6	-4.1	0.000137793	0.0271845	High-Low	CDR	BM38-TP
204813_at	MAPK10	-0.6	-4.1	0.000137886	0.00792079	High-Low	Braak	BM21-MTG
205635_at	KALRN	-0.7	-4.1	0.000138075	0.0056338	High-Low	CDR	BM8-SFG
229765_at	ZNF207	0.7	4.1	0.000138178	0.00851064	High-Low	CDR	BM7-SPL
222895_s_at	BCL11B	-0.9	-4.1	0.000138269	0.0223919	High-Low	PLQ_Mn	BM32-AC
225998_at	GAB1	0.9	4.1	0.000138704	0.0106061	High-Normal	CERAD	BM20-ITG
203336_s_at	ITGB1BP1	0.7	4.1	0.000138748	0.00304878	High-Low	PLQ_Mn	BM44-IFG
201602_s_at	PPP1R12A	-0.9	-4.1	0.000138798	0.0280702	High-Low	CERAD	BM44-IFG
207101_at	VAMP1	0.6	4.1	0.000138821	0.0409357	Low-Normal	CERAD	BM7-SPL
207968_s_at	MEF2C	-0.8	-4.1	0.000139053	0.0280702	High-Low	CERAD	BM44-IFG
202614_at	SLC30A9	-0.6	-4.1	0.000139145	0.0302267	High-Low	Braak	BM4-PCG
238653_at	LRIG2	0.6	4.1	0.000139191	0.0241611	Low-Normal	CERAD	BM20-ITG
231355_at	CACNG8	-0.7	-4.1	0.000139813	0.0274841	High-Low	CDR	BM44-IFG
243495_s_at		1.3	4.1	0.000139891	0.0176471	High-Low	CDR	PT
213558_at	PCLO	-0.8	-4.1	0.000140047	0.0056338	High-Low	CDR	BM8-SFG
200806_s_at	HSPD1	1.1	4.1	0.000140273	0.0108108	Low-Normal	Braak	BM8-SFG
228545_at	ZNF148	-1.1	-4.1	0.00014048	0.0223919	High-Low	PLQ_Mn	BM32-AC
221503_s_at	KPNA3	-0.6	-4.1	0.000140615	0.0223919	High-Low	PLQ_Mn	BM32-AC
202102_s_at	BRD4	1.2	4.1	0.00014065	0.0409357	Low-Normal	CERAD	BM7-SPL
229114_at	GAB1	0.9	4.1	0.000140754	0.0241611	Low-Normal	CERAD	BM20-ITG
211503_s_at	RAB14	-1.3	-4.1	0.000141052	0.0223919	High-Low	PLQ_Mn	BM32-AC
227155_at	LMO4	-0.8	-4.1	0.000141173	0.0153846	High-Low	Braak	BM10-FP
218613_at	PSD3	-1	-4.1	0.000141421	0.00983607	High-Low	Braak	BM21-MTG
213593_s_at	TRA2A	1.3	4.1	0.000141607	0.0492611	High-Low	CDR	BM17-OVC
201135_at	ECHS1	-0.7	-4.1	0.000141643	0.0380952	High-Normal	CDR	PT
239742_at	TULP4	1.4	4.1	0.000141778	0.00851064	High-Low	CDR	BM7-SPL
202854_at	HPRT1	-1	-4.1	0.000141916	0.00701754	High-Low	Braak	BM8-SFG
238454_at	ZNF540	-0.6	-4.1	0.000141931	0.0274841	High-Low	CDR	BM44-IFG
223035_s_at	FARSB	0.7	4.1	0.000142062	0.0205357	High-Low	NPrSum	BM44-IFG
226365_at		1	4.1	0.000142109	0.0274841	High-Low	CDR	BM44-IFG
215778_x_at	HAB1	0.6	4.1	0.000142131	0.0056338	High-Low	CDR	BM8-SFG
235016_at	REEP3	0.7	4.1	0.000142261	0.0176471	High-Low	CDR	PT
219625_s_at	COL4A3BP	-0.8	-4.1	0.000142269	0.00309506	High-Low	PLQ_Mn	BM44-IFG
224569_s_at	IRF2BP2	1	4.1	0.000142446	0.0274841	High-Low	CDR	BM44-IFG
203413_at	NELL2	-1.1	-4.1	0.000142447	0.00983607	High-Low	Braak	BM21-MTG
201917_s_at	SLC25A36	0.9	4.1	0.000142884	0.0274841	High-Low	CDR	BM44-IFG
221214_s_at	NELF	-1	-4.1	0.000142964	0.0380952	High-Normal	CDR	PT
214432_at	ATP1A3	1.5	4.1	0.000143006	0.0409357	Low-Normal	CERAD	BM7-SPL
214004_s_at	VGLL4	-0.7	-4.1	0.000143032	0.00309506	High-Low	PLQ_Mn	BM44-IFG
203335_at	PHYH	-0.6	-4.1	0.000143282	0.0274841	High-Low	CDR	BM44-IFG
219368_at	NAP1L2	-1.1	-4.1	0.000143563	0.00983607	High-Low	Braak	BM21-MTG
228109_at	RASGRF2	-0.8	-4.1	0.000143604	0.0358974	High-Low	CDR	BM21-MTG
214383_x_at	KLHDC3	0.7	4.1	0.000143608	0.0108108	Low-Normal	Braak	BM8-SFG
219117_s_at	FKBP11	-0.6	-4.1	0.000143756	0.0223919	High-Low	PLQ_Mn	BM32-AC
210317_s_at	YWHAE	0.8	4.1	0.000143776	0.0375	High-Low	CDR	CD
227702_at	CYP4X1	0.8	4.1	0.000143802	0.0181818	High-Low	NPrSum	BM17-OVC
239118_at	KCNA2	0.8	4.1	0.000144074	0.00309506	High-Low	PLQ_Mn	BM44-IFG
208982_at	PECAM1	-0.8	-4.1	0.000144261	0.0108108	Low-Normal	Braak	BM8-SFG
228062_at	NAP1L5	-1.6	-4.1	0.000144272	0.00983607	High-Low	Braak	BM21-MTG
213374_x_at	HIBCH	0.8	4.1	0.000144425	0.0223919	High-Low	PLQ_Mn	BM32-AC
235346_at	FUNDC1	-0.6	-4.1	0.000144555	0.0056338	High-Low	CDR	BM8-SFG
238706_at	PAPD4	0.9	4.1	0.000144779	0.0274841	High-Low	CDR	BM44-IFG
208685_x_at	BRD2	-0.6	-4.1	0.000144815	0.0223919	High-Low	PLQ_Mn	BM32-AC
225068_at	KLHL12	-0.6	-4.1	0.000144921	0.0056338	High-Low	CDR	BM8-SFG
226430_at	RELL1	-0.9	-4.1	0.000145024	0.0290323	Low-Normal	Braak	BM23-PCC
206253_at	DLG2	0.6	4.1	0.000145203	0.0492611	High-Low	CDR	BM17-OVC
202736_s_at	LSM4	0.7	4.1	0.000145204	0.0108108	Low-Normal	Braak	BM8-SFG
218197_s_at	OXR1	1.6	4.1	0.000145257	0.0492611	High-Low	CDR	BM17-OVC
221727_at	SUB1	-0.9	-4.1	0.000145276	0.00701754	High-Low	Braak	BM8-SFG
225781_at	MAPK9	-0.8	-4.1	0.000145469	0.0274841	High-Low	CDR	BM44-IFG
37005_at	NBL1	-0.6	-4.1	0.00014569	0.0380952	High-Normal	CDR	PT
202727_s_at	IFNGR1	-0.6	-4.1	0.000145726	0.0409357	Low-Normal	CERAD	BM7-SPL
211962_s_at	ZFP36L1	-0.8	-4.1	0.000145871	0.0181818	High-Low	NPrSum	BM17-OVC
225509_at	SAP30L	0.8	4.1	0.000145894	0.0106061	High-Normal	CERAD	BM20-ITG
240433_x_at	CADM2	0.6	4.1	0.000146239	0.0181818	High-Low	NPrSum	BM17-OVC
214693_x_at	NBPF10	0.8	4.1	0.000146252	0.0274841	High-Low	CDR	BM44-IFG
221419_s_at		-0.7	-4.1	0.000146482	0.00309506	High-Low	PLQ_Mn	BM44-IFG
214577_at	MAP1B	-1.5	-4.1	0.000146517	0.0223919	High-Low	PLQ_Mn	BM32-AC
201672_s_at	USP14	-0.7	-4.1	0.00014674	0.0405063	High-Low	Braak	BM36-PHG
227803_at	ENPP5	-0.8	-4.1	0.000146866	0.0056338	High-Low	CDR	BM8-SFG
212104_s_at	RBFOX2	1.3	4.1	0.000146932	0.0409357	Low-Normal	CERAD	BM7-SPL
221702_s_at	TM2D3	-0.6	-4.1	0.000146946	0.00983607	High-Low	Braak	BM21-MTG
226035_at	USP31	-1.5	-4.1	0.000147031	0.0223919	High-Low	PLQ_Mn	BM32-AC
212840_at	UBXN7	0.8	4.1	0.00014705	0.0492611	High-Low	CDR	BM17-OVC
226482_s_at	TSTD1	0.6	4.1	0.000147075	0.0213992	High-Low	NPrSum	BM44-IFG
202038_at	UBE4A	-0.6	-4.1	0.000147084	0.0056338	High-Low	CDR	BM8-SFG
213229_at	DICER1	1.4	4.1	0.000147187	0.0492611	High-Low	CDR	BM17-OVC
220316_at	NPAS3	0.8	4.1	0.000147543	0.0274841	High-Low	CDR	BM44-IFG
210315_at	SYN2	-1	-4.1	0.000147694	0.00701754	High-Low	Braak	BM8-SFG
244113_at	KCNJ9	0.8	4.1	0.000147784	0.00309506	High-Low	PLQ_Mn	BM44-IFG
222230_s_at	ACTR10	-0.7	-4.1	0.000147844	0.00983607	High-Low	Braak	BM21-MTG
205095_s_at	ATP6V0A1	0.8	4.1	0.000147979	0.0409357	Low-Normal	CERAD	BM7-SPL
202173_s_at	VEZF1	-1.1	-4.1	0.000147995	0.00309506	High-Low	PLQ_Mn	BM44-IFG
230869_at	FAM155A	-0.6	-4	0.000148199	0.0153846	High-Low	Braak	BM10-FP
208663_s_at	TTC3	1.8	4.1	0.000148333	0.0492611	High-Low	CDR	BM17-OVC
200622_x_at	CALM3	0.7	4.1	0.000148443	0.0108108	Low-Normal	Braak	BM8-SFG
202395_at	NSF	-1.2	-4.1	0.000148498	0.00983607	High-Low	Braak	BM21-MTG
215884_s_at	UBQLN2	-0.8	-4.1	0.000148731	0.0368421	High-Low	CERAD	BM22-STG
226439_s_at	NBEA	-1	-4.1	0.000148789	0.0405063	High-Low	Braak	BM36-PHG
201367_s_at	ZFP36L2	0.8	4.1	0.000148805	0.0375	High-Low	CDR	CD
226856_at	MUSTN1 /// TMEM110	0.7	4.1	0.000148826	0.0223919	High-Low	PLQ_Mn	BM32-AC
235758_at	LOC100287428	0.8	4.1	0.000149054	0.00309506	High-Low	PLQ_Mn	BM44-IFG
205048_s_at	PSPH	1.3	4.1	0.000149166	0.00309506	High-Low	PLQ_Mn	BM44-IFG
204881_s_at	UGCG	1.3	4.1	0.000149421	0.0492611	High-Low	CDR	BM17-OVC
209550_at	NDN	0.8	4.1	0.000149923	0.0181818	High-Low	NPrSum	BM17-OVC
222996_s_at	CXXC5	1.3	4.1	0.000149956	0.0492611	High-Low	CDR	BM17-OVC
229574_at	TRA2A	-0.7	-4.1	0.000150094	0.00666667	High-Low	PLQ_Mn	BM8-SFG
214259_s_at	AKR7A2	0.7	4.1	0.000150399	0.0231156	High-Low	PLQ_Mn	BM32-AC
213026_at	ATG12	0.8	4.1	0.000150508	0.0274841	High-Low	CDR	BM44-IFG
206114_at	EPHA4	-0.7	-4.1	0.000151094	0.028777	High-Low	CERAD	BM44-IFG
204031_s_at	PCBP2	0.7	4.1	0.000151193	0.0274841	High-Low	CDR	BM44-IFG
231735_s_at	MALAT1	-1.8	-4.1	0.000151248	0.00309506	High-Low	PLQ_Mn	BM44-IFG
227580_s_at	TECPR1	-0.6	-4.1	0.000151331	0.00851064	High-Low	CDR	BM7-SPL
229273_at	SALL1	0.7	4.1	0.000151436	0.0241611	Low-Normal	CERAD	BM20-ITG
223087_at	ECHDC1	0.8	4.1	0.000151762	0.00312278	High-Low	PLQ_Mn	BM44-IFG
207657_x_at	TNPO1	-0.8	-4.1	0.000152016	0.0233831	High-Low	PLQ_Mn	BM32-AC
221496_s_at	TOB2	-0.7	-4.1	0.000152362	0.0181818	High-Low	NPrSum	BM17-OVC
201411_s_at	PLEKHB2	-0.9	-4	0.000152451	0.0233831	High-Low	PLQ_Mn	BM32-AC
203264_s_at	ARHGEF9	-0.7	-4.1	0.00015248	0.00701754	High-Low	Braak	BM8-SFG
204730_at	RIMS3	-1.9	-4.1	0.000152603	0.0434783	High-Normal	CDR	PT
207276_at	CDR1	-0.9	-4.1	0.000152659	0.00312278	High-Low	PLQ_Mn	BM44-IFG
200976_s_at	TAX1BP1	0.7	4.1	0.00015266	0.0385714	High-Low	CDR	BM21-MTG
208991_at	STAT3	-0.7	-4.1	0.000152853	0.009375	High-Low	PLQ_Mn	BM8-SFG
223156_at	MRPS23	-0.6	-4.1	0.000152879	0.0056338	High-Low	CDR	BM8-SFG
222726_s_at	EXOC5	0.6	4.1	0.000153016	0.0108108	Low-Normal	Braak	BM8-SFG
219557_s_at	NRIP3	-0.9	-4.1	0.000153061	0.028777	High-Low	CERAD	BM44-IFG
206678_at	GABRA1	-1.6	-4.1	0.000153136	0.028777	High-Low	CERAD	BM44-IFG
216048_s_at	RHOBTB3	-1.1	-4.1	0.000153214	0.00312278	High-Low	PLQ_Mn	BM44-IFG
217862_at	PIAS1	-0.7	-4.1	0.000153343	0.00312278	High-Low	PLQ_Mn	BM44-IFG
212155_at	RNF187	1	4.1	0.000153661	0.0181818	High-Low	NPrSum	BM17-OVC
225304_s_at	NDUFA11	0.6	4.1	0.000153691	0.00312278	High-Low	PLQ_Mn	BM44-IFG
212958_x_at	PAM	-0.7	-4.1	0.000153825	0.00983607	High-Low	Braak	BM21-MTG
229765_at	ZNF207	-0.8	-4.1	0.000154252	0.0209302	High-Low	PLQ_Mn	BM46-PFC
226612_at	UBE2QL1	-1.1	-4.1	0.00015426	0.00983607	High-Low	Braak	BM21-MTG
204154_at	CDO1	0.6	4.1	0.000154395	0.00312278	High-Low	PLQ_Mn	BM44-IFG
221569_at	AHI1	0.8	4.1	0.00015454	0.0181818	High-Low	NPrSum	BM17-OVC
224458_at	C9orf125	-0.8	-4.1	0.000154769	0.00769231	High-Low	Braak	BM8-SFG
203663_s_at	COX5A	-0.6	-4.1	0.000154804	0.0274841	High-Low	CDR	BM44-IFG
228956_at	UGT8	1.4	4	0.000154858	0.0241611	Low-Normal	CERAD	BM20-ITG
204156_at	SIK3	0.9	4.1	0.000154896	0.0108108	Low-Normal	Braak	BM8-SFG
227562_at	MAPKSP1	-0.7	-4.1	0.000155444	0.0274841	High-Low	CDR	BM44-IFG
206456_at	GABRA5	-1.6	-4	0.00015556	0.00983607	High-Low	Braak	BM21-MTG
221853_s_at	NOMO1 /// NOMO2 /// NOMO3	-0.7	-4.1	0.000155705	0.00769231	High-Low	Braak	BM8-SFG
209793_at	GRIA1	-0.7	-4	0.000156256	0.00983607	High-Low	Braak	BM21-MTG
228053_s_at	TOMM5	0.7	4.1	0.000156306	0.00312278	High-Low	PLQ_Mn	BM44-IFG
204869_at	PCSK2	-0.8	-4.1	0.000156403	0.0056338	High-Low	CDR	BM8-SFG
215972_at	PART1	-0.7	-4.1	0.00015649	0.0274841	High-Low	CDR	BM44-IFG
218625_at	NRN1	-1.2	-4	0.000156767	0.00983607	High-Low	Braak	BM21-MTG
207276_at	CDR1	1	4.1	0.000156823	0.0274841	High-Low	CDR	BM44-IFG
215143_at	DPY19L2P2	-0.9	-4	0.000157062	0.0385714	High-Low	CDR	BM21-MTG
210139_s_at	PMP22	0.9	4	0.000157213	0.0241611	Low-Normal	CERAD	BM20-ITG
228262_at	MAP7D2	-0.7	-4.1	0.000157217	0.0274841	High-Low	CDR	BM44-IFG
230296_at	C16orf52	-0.9	-4	0.000157591	0.0405063	High-Low	Braak	BM36-PHG
212554_at	CAP2	-1.2	-4	0.000157791	0.00983607	High-Low	Braak	BM21-MTG
229334_at	RUFY3	0.6	4.1	0.000157924	0.0274841	High-Low	CDR	BM44-IFG
223492_s_at	LRRFIP1	-0.8	-4.1	0.000157982	0.0056338	High-Low	CDR	BM8-SFG
229039_at	SYN2	-1.2	-4	0.000158227	0.00983607	High-Low	Braak	BM21-MTG
223028_s_at	SNX9	0.7	4.1	0.000158613	0.00851064	High-Low	CDR	BM7-SPL
223577_x_at	MALAT1	-1	-4.1	0.000158691	0.00312278	High-Low	PLQ_Mn	BM44-IFG
227000_at	C7orf41	1	4.1	0.000158756	0.0176471	High-Low	CDR	PT
226763_at	SESTD1	0.7	4.1	0.000159137	0.0274841	High-Low	CDR	BM44-IFG
224568_x_at	MALAT1	1	4.1	0.000159174	0.0274841	High-Low	CDR	BM44-IFG
224967_at	UGCG	0.8	4.1	0.000159203	0.00312278	High-Low	PLQ_Mn	BM44-IFG
225073_at	PPHLN1	-0.8	-4	0.000159307	0.0405063	High-Low	Braak	BM36-PHG
59697_at	RAB15	-0.6	-4.1	0.000159538	0.0444444	High-Normal	CDR	PT
214843_s_at	USP33	0.7	4.1	0.000159627	0.0176471	High-Low	CDR	PT
217077_s_at	GABBR2	1.4	4.1	0.000159755	0.0409357	Low-Normal	CERAD	BM7-SPL
224726_at	MIB1	-0.8	-4	0.000160311	0.0239437	High-Low	PLQ_Mn	BM32-AC
206555_s_at	THUMPD1	-0.7	-4.1	0.000160516	0.00312278	High-Low	PLQ_Mn	BM44-IFG
225219_at	SMAD5	0.7	4	0.000160746	0.0241611	Low-Normal	CERAD	BM20-ITG
225066_at	PPP2R2D	0.6	4.1	0.000161239	0.00312278	High-Low	PLQ_Mn	BM44-IFG
217359_s_at	NCAM1	0.9	4	0.000161246	0.0114537	Low-Normal	Braak	BM8-SFG
235066_at	MAP4	-1.4	-4	0.000161359	0.00983607	High-Low	Braak	BM21-MTG
206456_at	GABRA5	-1.1	-4	0.000161621	0.00769231	High-Low	Braak	BM8-SFG
230563_at	RASGEF1A	-1	-4.1	0.000161702	0.0274841	High-Low	CDR	BM44-IFG
222451_s_at	ZDHHC9	1.2	4	0.000162073	0.0241611	Low-Normal	CERAD	BM20-ITG
217763_s_at	RAB31	-0.8	-4.1	0.000162284	0.00312278	High-Low	PLQ_Mn	BM44-IFG
211090_s_at	PRPF4B	0.7	4	0.000162321	0.0114537	Low-Normal	Braak	BM8-SFG
232138_at	MBNL2	1	4	0.000162325	0.0241611	Low-Normal	CERAD	BM20-ITG
212249_at	PIK3R1	-0.9	-4.1	0.000162389	0.00312278	High-Low	PLQ_Mn	BM44-IFG
211537_x_at	MAP3K7	0.6	4.1	0.000162651	0.0274841	High-Low	CDR	BM44-IFG
218250_s_at	CNOT7	1	4	0.000162776	0.0385714	High-Low	CDR	BM21-MTG
226806_s_at	NFIA	0.6	4	0.000162787	0.0124138	High-Normal	CERAD	BM20-ITG
201326_at	CCT6A	-0.6	-4	0.00016288	0.0056338	High-Low	CDR	BM8-SFG
224568_x_at	MALAT1	-1.1	-4	0.000162928	0.0239437	High-Low	PLQ_Mn	BM32-AC
209793_at	GRIA1	-0.6	-4	0.000163104	0.00769231	High-Low	Braak	BM8-SFG
213386_at	C9orf125	-0.7	-4	0.000163121	0.0125984	High-Low	Braak	BM21-MTG
224635_s_at	BIRC6	0.7	4	0.000163234	0.0124138	High-Normal	CERAD	BM20-ITG
242385_at	RORB	-1.2	-4.1	0.000163484	0.00323034	High-Low	PLQ_Mn	BM44-IFG
235003_at	UHMK1	-0.7	-4.1	0.000163738	0.00323034	High-Low	PLQ_Mn	BM44-IFG
208661_s_at	TTC3	1.1	4.1	0.000163762	0.0375	High-Low	CDR	CD
223354_x_at	MFF	0.7	4.1	0.000163779	0.021978	High-Low	NPrSum	BM44-IFG
243868_at	RFX3	0.6	4.1	0.000163789	0.0274841	High-Low	CDR	BM44-IFG
201261_x_at	BGN	0.7	4	0.000164009	0.0405063	High-Low	Braak	BM36-PHG
229694_at	WDR11	-0.8	-4.1	0.000164063	0.00323034	High-Low	PLQ_Mn	BM44-IFG
203841_x_at	MAPRE3	0.9	4.1	0.000164273	0.0409357	Low-Normal	CERAD	BM7-SPL
204031_s_at	PCBP2	1	4	0.000164576	0.0241611	Low-Normal	CERAD	BM20-ITG
227084_at	DTNA	0.7	4	0.000164599	0.0056338	High-Low	CDR	BM8-SFG
201824_at	RNF14	-0.6	-4	0.000164623	0.0125984	High-Low	Braak	BM21-MTG
207026_s_at	ATP2B3	0.7	4.1	0.000164689	0.0409357	Low-Normal	CERAD	BM7-SPL
225552_x_at	AURKAIP1	0.6	4.1	0.000164823	0.0181818	High-Low	NPrSum	BM17-OVC
229804_x_at	CBWD1 /// CBWD2 /// CBWD3 /// CBWD6	-0.7	-4	0.000164939	0.0056338	High-Low	CDR	BM8-SFG
229128_s_at	ANP32E	1.4	4	0.000164948	0.0114537	Low-Normal	Braak	BM8-SFG
208663_s_at	TTC3	1.8	4.1	0.000164961	0.00851064	High-Low	CDR	BM7-SPL
213048_s_at		-0.9	-4.1	0.00016524	0.00323034	High-Low	PLQ_Mn	BM44-IFG
229029_at	CAMK4	-0.6	-4	0.000165255	0.0153846	High-Low	Braak	BM10-FP
208662_s_at	TTC3	0.8	4.1	0.000165701	0.0409357	Low-Normal	CERAD	BM7-SPL
215338_s_at	NKTR	-0.6	-4	0.000165875	0.0239437	High-Low	PLQ_Mn	BM32-AC
226972_s_at	CCDC136	-0.8	-4.1	0.000165891	0.0274841	High-Low	CDR	BM44-IFG
209598_at	PNMA2	-0.7	-4	0.000165982	0.00769231	High-Low	Braak	BM8-SFG
201167_x_at	ARHGDIA	0.7	4.1	0.00016617	0.0375	High-Low	CDR	CD
221532_s_at	WDR61	0.7	4.1	0.00016638	0.00323034	High-Low	PLQ_Mn	BM44-IFG
221515_s_at	LCMT1	0.6	4.1	0.000166445	0.00323034	High-Low	PLQ_Mn	BM44-IFG
201010_s_at	TXNIP	1	4	0.000166965	0.0385714	High-Low	CDR	BM21-MTG
221943_x_at	RPL38	-0.6	-4.1	0.00016698	0.00327422	High-Low	PLQ_Mn	BM44-IFG
210136_at	MBP	-1.7	-4.1	0.000167026	0.00327422	High-Low	PLQ_Mn	BM44-IFG
204066_s_at	AGAP1	-1	-4	0.000167091	0.0239437	High-Low	PLQ_Mn	BM32-AC
216733_s_at	GATM	0.9	4	0.000167105	0.0385714	High-Low	CDR	BM21-MTG
217202_s_at	GLUL	1.4	4.1	0.000167163	0.0274841	High-Low	CDR	BM44-IFG
206253_at	DLG2	0.7	4	0.0001672	0.0309859	Low-Normal	Braak	BM23-PCC
226573_at	DIRAS1	-1.3	-4.1	0.000167264	0.0444444	High-Normal	CDR	PT
214270_s_at	MAPRE3	0.8	4.1	0.000167405	0.0409357	Low-Normal	CERAD	BM7-SPL
234926_s_at	C20orf43	0.8	4	0.00016746	0.0124138	High-Normal	CERAD	BM20-ITG
230839_at	PRMT8	-0.6	-4.1	0.000168098	0.0274841	High-Low	CDR	BM44-IFG
201901_s_at	YY1	1.2	4.1	0.000168193	0.0274841	High-Low	CDR	BM44-IFG
209283_at	CRYAB	0.6	4	0.000168862	0.0153846	High-Low	Braak	BM10-FP
200677_at	PTTG1IP	-0.6	-4.1	0.000169065	0.0409357	Low-Normal	CERAD	BM7-SPL
227082_at		-0.7	-4	0.000169079	0.0239437	High-Low	PLQ_Mn	BM32-AC
210068_s_at	AQP4	1.5	4	0.000169259	0.0274841	High-Low	CDR	BM44-IFG
216693_x_at	HDGFRP3	0.6	4	0.000169991	0.0119522	Low-Normal	Braak	BM8-SFG
213436_at	CNR1	-1.1	-4	0.000170014	0.0131387	High-Low	Braak	BM21-MTG
226165_at	C8orf59	0.6	4	0.000170313	0.00327422	High-Low	PLQ_Mn	BM44-IFG
222900_at	NRIP3	-0.7	-4	0.000170446	0.0274841	High-Low	CDR	BM44-IFG
209791_at	PADI2	0.7	4	0.000170748	0.0124138	High-Normal	CERAD	BM20-ITG
233437_at	GABRA4	1.5	4.1	0.00017096	0.0409357	Low-Normal	CERAD	BM7-SPL
205399_at	DCLK1	-1.2	-4	0.000171021	0.0131387	High-Low	Braak	BM21-MTG
205529_s_at	RUNX1T1	-0.7	-4	0.000171045	0.0181818	High-Low	NPrSum	BM17-OVC
201070_x_at	SF3B1	0.7	4	0.000171229	0.0274841	High-Low	CDR	BM44-IFG
231489_x_at		-1.2	-4	0.000171516	0.00449438	High-Low	CERAD	BM21-MTG
224565_at	NEAT1	-1	-4.1	0.00017165	0.0409357	Low-Normal	CERAD	BM7-SPL
222895_s_at	BCL11B	-0.8	-4	0.000172251	0.028777	High-Low	CERAD	BM44-IFG
219221_at	ZBTB38	1.4	4	0.00017241	0.0274841	High-Low	CDR	BM44-IFG
210404_x_at	CAMK2B	-1	-4	0.000172687	0.00769231	High-Low	Braak	BM8-SFG
227454_at	TAOK1	-0.9	-4	0.000172728	0.028777	High-Low	CERAD	BM44-IFG
220892_s_at	PSAT1	0.8	4	0.000172746	0.0274841	High-Low	CDR	BM44-IFG
236131_at		0.8	4	0.000172777	0.00327422	High-Low	PLQ_Mn	BM44-IFG
212877_at	KLC1	-1	-4	0.000172994	0.0131387	High-Low	Braak	BM21-MTG
214792_x_at	VAMP2	-1	-4	0.00017311	0.0339623	High-Low	NTrSum	BM36-PHG
244370_at	KIAA2022	-0.7	-4	0.000173293	0.0056338	High-Low	CDR	BM8-SFG
207049_at	SCN8A	-0.9	-4	0.00017338	0.028777	High-Low	CERAD	BM44-IFG
225107_at	HNRNPA2B1	0.7	4	0.000173513	0.0124138	High-Normal	CERAD	BM20-ITG
218434_s_at	AACS	-0.6	-4	0.000173635	0.0385714	High-Low	CDR	BM21-MTG
225575_at	LIFR	0.6	4	0.000174417	0.0124138	High-Normal	CERAD	BM20-ITG
222244_s_at	TUG1	0.9	4	0.000174454	0.0385714	High-Low	CDR	BM21-MTG
224550_s_at	MRVI1	-1.1	-4	0.000174714	0.025058	High-Low	PLQ_Mn	BM32-AC
202118_s_at	CPNE3	0.8	4	0.000174876	0.0375	High-Low	CDR	CD
234734_s_at	TNRC6A	0.6	4	0.000175045	0.0385714	High-Low	CDR	BM21-MTG
222111_at		-0.8	-4.1	0.000175468	0.0302267	High-Low	Braak	BM4-PCG
224871_at	TPRG1L	0.9	4	0.000175714	0.00327422	High-Low	PLQ_Mn	BM44-IFG
225924_at	FNIP2	0.9	4	0.000175931	0.0385714	High-Low	CDR	BM21-MTG
225259_at	RAB6B	-0.7	-4	0.000176092	0.0131387	High-Low	Braak	BM21-MTG
231969_at	STOX2	-0.8	-4	0.000176133	0.0339623	High-Low	NTrSum	BM36-PHG
225986_x_at	CPSF2	-0.7	-4	0.000176166	0.021978	High-Low	NPrSum	BM44-IFG
223028_s_at	SNX9	0.8	4	0.000176253	0.0241611	Low-Normal	CERAD	BM20-ITG
203265_s_at	MAP2K4	0.7	4	0.000176608	0.0309859	Low-Normal	Braak	BM23-PCC
230263_s_at	DOCK5	0.9	4	0.000176614	0.0241611	Low-Normal	CERAD	BM20-ITG
225996_at	LONRF2	-1.3	-4	0.000176774	0.0405063	High-Low	Braak	BM36-PHG
212291_at	HIPK1	1.2	4	0.000176961	0.0274841	High-Low	CDR	BM44-IFG
214911_s_at	BRD2	0.7	4.1	0.000176988	0.0409357	Low-Normal	CERAD	BM7-SPL
231862_at	CBX5	-0.8	-4	0.00017727	0.0251142	High-Low	PLQ_Mn	BM32-AC
244881_at	LMLN	-0.7	-4	0.000177303	0.00327422	High-Low	PLQ_Mn	BM44-IFG
202254_at	SIPA1L1	-0.7	-4	0.000177375	0.0131387	High-Low	Braak	BM21-MTG
227909_at	NCRNA00086 /// NCRNA00087	-0.8	-4	0.000177621	0.0405063	High-Low	Braak	BM36-PHG
223007_s_at	C9orf5	0.9	4	0.00017795	0.0119522	Low-Normal	Braak	BM8-SFG
200866_s_at	PSAP	0.8	4	0.000178076	0.0119522	Low-Normal	Braak	BM8-SFG
225363_at	PTEN	0.6	4	0.000178217	0.00327422	High-Low	PLQ_Mn	BM44-IFG
226650_at	ZFAND2A	-0.6	-4	0.000178293	0.0056338	High-Low	CDR	BM8-SFG
209225_x_at	TNPO1	-0.6	-4	0.000178409	0.021978	High-Low	NPrSum	BM44-IFG
200897_s_at	PALLD	0.8	4	0.000178548	0.0237288	High-Low	CDR	HIPP
207276_at	CDR1	1.5	4.1	0.000178658	0.00851064	High-Low	CDR	BM7-SPL
239742_at	TULP4	1.6	4	0.000178738	0.0274841	High-Low	CDR	BM44-IFG
224610_at	SNHG1	-0.6	-4	0.000178856	0.0309859	Low-Normal	Braak	BM23-PCC
225061_at	DNAJA4	0.9	4	0.000178861	0.021978	High-Low	NPrSum	BM44-IFG
208993_s_at	PPIG	1.1	4	0.000178886	0.00851064	High-Low	CDR	BM7-SPL
201689_s_at	TPD52	-1	-4	0.000178964	0.0237288	High-Low	CDR	HIPP
208694_at	PRKDC	-0.6	-4	0.000178995	0.0056338	High-Low	CDR	BM8-SFG
200769_s_at	MAT2A	0.6	4	0.000179096	0.0274841	High-Low	CDR	BM44-IFG
203542_s_at	KLF9	-0.9	-4	0.000179144	0.0214286	High-Low	PLQ_Mn	BM46-PFC
223253_at	EPDR1	-1.1	-4	0.000179277	0.0131387	High-Low	Braak	BM21-MTG
213940_s_at	FNBP1	0.6	4	0.000179834	0.0274841	High-Low	CDR	BM44-IFG
211965_at	ZFP36L1	0.7	4	0.000179923	0.0056338	High-Low	CDR	BM8-SFG
222212_s_at	LASS2	0.7	4	0.000179949	0.0241611	Low-Normal	CERAD	BM20-ITG
239678_at		-0.6	-4	0.00018005	0.0131387	High-Low	Braak	BM21-MTG
214041_x_at	RPL37A	-0.8	-4	0.000180581	0.0222222	High-Low	NPrSum	BM44-IFG
201591_s_at	NISCH	-0.6	-4	0.000180695	0.00851064	High-Low	CDR	BM7-SPL
208850_s_at	THY1	1.1	4	0.000180747	0.0119522	Low-Normal	Braak	BM8-SFG
203306_s_at	SLC35A1	-0.7	-4	0.000180928	0.0485714	High-Low	CERAD	BM22-STG
212242_at	TUBA4A	1.2	4	0.000181151	0.0191304	High-Low	NPrSum	BM17-OVC
222420_s_at	UBE2H	1	4	0.000181275	0.0274841	High-Low	CDR	BM44-IFG
201242_s_at	ATP1B1	-1.3	-4	0.000181399	0.0339623	High-Low	NTrSum	BM36-PHG
227082_at		-0.7	-4	0.000181434	0.0222222	High-Low	NPrSum	BM44-IFG
227929_at		-0.7	-4	0.00018144	0.0056338	High-Low	CDR	BM8-SFG
224948_at	MRPS24	-0.8	-4	0.000181564	0.0274841	High-Low	CDR	BM44-IFG
215582_x_at	MCM3AP	0.6	4	0.000181923	0.0302267	High-Low	Braak	BM4-PCG
227167_s_at		0.7	4	0.000182051	0.0134228	High-Normal	CERAD	BM20-ITG
229202_at		-0.7	-4	0.000182194	0.0056338	High-Low	CDR	BM8-SFG
235049_at	ADCY1	-1	-4	0.000182209	0.0444444	High-Normal	CDR	PT
204546_at	KIAA0513	-0.8	-4	0.000182222	0.0131387	High-Low	Braak	BM21-MTG
204160_s_at	ENPP4	0.7	4	0.000182271	0.0119522	Low-Normal	Braak	BM8-SFG
211968_s_at	HSP90AA1	0.9	4	0.000182311	0.0119522	Low-Normal	Braak	BM8-SFG
202935_s_at	SOX9	1.1	4	0.000182778	0.0274841	High-Low	CDR	BM44-IFG
201668_x_at	MARCKS	0.8	4	0.000182807	0.0375	High-Low	CDR	CD
232034_at	LOC203274	-0.7	-4	0.000183836	0.0114286	High-Low	PLQ_Mn	BM8-SFG
207186_s_at	BPTF	1	4	0.000183891	0.0274841	High-Low	CDR	BM44-IFG
[truncated: 4,039 more rows]

## Sheet: Table S4b
Table S4b AD risk genes differentially expressed in different traits and regions. P value is computed from limma moderated t-test and FDR is computed from a permutation based approach.
ProbeID	GeneSymbol	log2(FC)	t	P.Value	FDR	Contrast	Trait	Region
209200_at	MEF2C	-1	-4.1	0.000113777	0.00625	High-Low	Braak	BM21-MTG
209199_s_at	MEF2C	-1.2	-3.7	0.000549018	0.0268908	High-Low	Braak	BM21-MTG
209199_s_at	MEF2C	-1.4	-5.1	3.63147e-06	0	High-Low	Braak	BM8-SFG
209200_at	MEF2C	-0.8	-3.7	0.000481338	0.012963	High-Low	Braak	BM8-SFG
207968_s_at	MEF2C	-0.8	-4.1	0.000139053	0.0280702	High-Low	CERAD	BM44-IFG
215236_s_at	PICALM	0.8	3.6	0.000804758	0.0443291	High-Low	CDR	BM44-IFG
215236_s_at	PICALM	1	4.9	7.25288e-06	0	Low-Normal	Braak	BM8-SFG
201050_at	PLD3	-1	-4.2	8.19791e-05	0.00615385	High-Low	Braak	BM8-SFG
226577_at	PSEN1	0.6	5.5	9.09709e-07	0	High-Normal	CERAD	BM20-ITG
203460_s_at	PSEN1	0.9	3.6	0.000684265	0.0293194	High-Normal	CERAD	BM20-ITG

## Sheet: Table S5a
Table S5a Functional enrichment analysis of the down-regulated genes
System1	Function Category	Trait	Region	Comparison	Overlap size	DEGs size	Category size	Fold enrichment	P value	FDR	Overlap genes
CP	REACTOME_TRANSMISSION_ACROSS_CHEMICAL_SYNAPSES	Braak	BM8-SFG	High-Low	36	365	183	11.5	9.22796e-28	2.05525e-22	ADCY1;ARHGEF9;CACNA1B;CACNG3;CALM1;CALM3;CAMK2B;CAMK2D;EPB41L1;GABBR1;GABBR2;GABRA1;GABRA4;GABRA5;GABRB2;GABRB3;GABRG2;GAD1;GLS;GNB1;GNB5;GNG2;GNG3;GRIA1;GRIA4;MAPK1;NEFL;NSF;PRKACB;PRKCB;SLC17A7;SNAP25;STXBP1;SYN1;SYN2;SYT1
CP	REACTOME_NEURONAL_SYSTEM	Braak	BM8-SFG	High-Low	37	365	273	7.9	1.5199e-22	1.69256e-17	ADCY1;ARHGEF9;CACNA1B;CACNG3;CALM1;CALM3;CAMK2B;CAMK2D;EPB41L1;GABBR1;GABBR2;GABRA1;GABRA4;GABRA5;GABRB2;GABRB3;GABRG2;GAD1;GLS;GNB1;GNB5;GNG2;GNG3;GRIA1;GRIA4;KCNQ2;MAPK1;NEFL;NSF;PRKACB;PRKCB;SLC17A7;SNAP25;STXBP1;SYN1;SYN2;SYT1
CP	REACTOME_NEUROTRANSMITTER_RECEPTOR_BINDING_AND_DOWNSTREAM_TRANSMISSION_IN_THE_POSTSYNAPTIC_CELL	Braak	BM8-SFG	High-Low	27	365	134	11.8	2.24724e-21	1.66835e-16	ADCY1;ARHGEF9;CACNG3;CALM1;CALM3;CAMK2B;CAMK2D;EPB41L1;GABBR1;GABBR2;GABRA1;GABRA4;GABRA5;GABRB2;GABRB3;GABRG2;GNB1;GNB5;GNG2;GNG3;GRIA1;GRIA4;MAPK1;NEFL;NSF;PRKACB;PRKCB
CP	REACTOME_TRANSMISSION_ACROSS_CHEMICAL_SYNAPSES	Braak	BM21-MTG	High-Low	30	434	183	8	9.12752e-19	5.0822e-14	ADCY1;AP2A2;ARHGEF9;CACNB2;CACNG3;CALM3;CAMK2D;GABBR2;GABRA1;GABRA5;GABRB2;GABRB3;GAD1;GLS;GNG2;GNG3;GRIA1;GRIA2;GRIN2A;MAPK1;NCALD;NEFL;NSF;PRKCB;SLC17A7;SNAP25;STXBP1;SYN1;SYN2;SYT1
CP	REACTOME_NEURONAL_SYSTEM	Braak	BM21-MTG	High-Low	32	434	273	5.8	1.47164e-15	6.55528e-11	ADCY1;AP2A2;ARHGEF9;CACNB2;CACNG3;CALM3;CAMK2D;GABBR2;GABRA1;GABRA5;GABRB2;GABRB3;GAD1;GLS;GNG2;GNG3;GRIA1;GRIA2;GRIN2A;KCNAB1;KCNQ2;MAPK1;NCALD;NEFL;NSF;PRKCB;SLC17A7;SNAP25;STXBP1;SYN1;SYN2;SYT1
CP	REACTOME_TRANSMISSION_ACROSS_CHEMICAL_SYNAPSES	CDR	BM8-SFG	High-Low	24	390	183	7.2	4.64961e-14	1.72593e-09	CACNA1B;CACNA2D3;CAMK2A;GABBR2;GABRA1;GABRA5;GABRB3;GAD1;GLS;GNG2;GNG3;GRIA3;GRIN2A;KCNJ3;KCNJ9;NCALD;NEFL;NSF;PLCB1;PRKCB;RIMS1;SLC17A7;SYN2;SYT1
CP	REACTOME_NEURONAL_SYSTEM	CDR	BM8-SFG	High-Low	28	390	273	5.6	1.86667e-13	5.9392e-09	CACNA1B;CACNA2D3;CAMK2A;GABBR2;GABRA1;GABRA5;GABRB3;GAD1;GLS;GNG2;GNG3;GRIA3;GRIN2A;KCNA1;KCNAB1;KCNJ3;KCNJ9;KCNQ5;NCALD;NEFL;NSF;PLCB1;PRKCB;RIMS1;SLC17A7;SYN2;SYT1;VAMP1
CP	REACTOME_NEUROTRANSMITTER_RECEPTOR_BINDING_AND_DOWNSTREAM_TRANSMISSION_IN_THE_POSTSYNAPTIC_CELL	Braak	BM21-MTG	High-Low	21	434	134	7.7	4.0545e-13	1.12877e-08	ADCY1;AP2A2;ARHGEF9;CACNG3;CALM3;CAMK2D;GABBR2;GABRA1;GABRA5;GABRB2;GABRB3;GNG2;GNG3;GRIA1;GRIA2;GRIN2A;MAPK1;NCALD;NEFL;NSF;PRKCB
BP	SYNAPTIC_TRANSMISSION	Braak	BM21-MTG	High-Low	23	434	173	6.5	1.09173e-12	2.70166e-08	AMPH;GABBR2;GABRB2;GAD1;GLRB;GRIA1;GRIA2;GRIN2A;GRM5;HPRT1;HTR2A;KCNMA1;KCNQ2;MAPK1;NPTN;NPTX1;PI4KA;SST;SYN1;SYN2;SYT1;YWHAG;YWHAH
CP	REACTOME_GABA_RECEPTOR_ACTIVATION	Braak	BM8-SFG	High-Low	13	365	52	14.6	3.09187e-12	6.88621e-08	ADCY1;ARHGEF9;GABBR1;GABBR2;GABRA1;GABRA4;GABRA5;GABRB2;GABRB3;GABRG2;GNB1;GNG2;GNG3
BP	TRANSMISSION_OF_NERVE_IMPULSE	Braak	BM21-MTG	High-Low	23	434	188	6	6.34051e-12	1.28378e-07	AMPH;GABBR2;GABRB2;GAD1;GLRB;GRIA1;GRIA2;GRIN2A;GRM5;HPRT1;HTR2A;KCNMA1;KCNQ2;MAPK1;NPTN;NPTX1;PI4KA;SST;SYN1;SYN2;SYT1;YWHAG;YWHAH
BP	NERVOUS_SYSTEM_DEVELOPMENT	Braak	BM21-MTG	High-Low	32	434	376	4.2	1.03401e-11	1.91913e-07	ADAM22;CDK5R1;CHRM3;DCLK1;ENC1;FGF13;GDA;GLRB;HPCAL4;KALRN;KCNQ2;L1CAM;LMO4;MAPT;MEF2C;NDUFV2;NPTN;NPTX1;NRGN;NRSN1;NRXN1;NRXN3;OLFM1;RTN1;SERPINI1;SH3GL2;SHC3;SLIT1;SNCA;TAGLN3;YWHAG;YWHAH
BP	NERVOUS_SYSTEM_DEVELOPMENT	Braak	BM8-SFG	High-Low	29	365	376	4.5	1.66074e-11	2.84523e-07	ADAM22;CHRM1;DCLK1;EFNA5;ENC1;FGF12;FGF14;GDA;GLRB;HPCAL4;KCNQ2;LMO4;LSAMP;LY6H;MEF2C;NPTX1;NRXN1;NRXN3;OLFM1;PAFAH1B1;PBX1;RTN1;SERPINI1;SH3GL2;SLIT2;SNCA;TAGLN3;THY1;YWHAH
BP	SYNAPTIC_TRANSMISSION	Braak	BM8-SFG	High-Low	20	365	173	6.7	1.98315e-11	3.15491e-07	AMPH;BSN;CACNA1B;CACNA1E;CALY;GABBR2;GABRB2;GAD1;GLRB;GRIA1;HPRT1;KCNQ2;MAPK1;NPTX1;PI4KA;SST;SYN1;SYN2;SYT1;YWHAH
CP	REACTOME_OPIOID_SIGNALLING	Braak	BM8-SFG	High-Low	14	365	77	10.6	4.6568e-11	6.91442e-07	ADCY1;CALM1;CALM3;GNAO1;GNB1;GNB5;GNG2;GNG3;MAPK1;PDE1A;PPP3CA;PRKACB;PRKAR1A;PRKAR2B
BP	TRANSMISSION_OF_NERVE_IMPULSE	Braak	BM8-SFG	High-Low	20	365	188	6.2	9.10283e-11	1.19258e-06	AMPH;BSN;CACNA1B;CACNA1E;CALY;GABBR2;GABRB2;GAD1;GLRB;GRIA1;HPRT1;KCNQ2;MAPK1;NPTX1;PI4KA;SST;SYN1;SYN2;SYT1;YWHAH
CP	KEGG_LONG_TERM_POTENTIATION	Braak	BM21-MTG	High-Low	14	434	70	9.8	1.18245e-10	1.46308e-06	ADCY1;CALM3;CAMK2D;GRIA1;GRIA2;GRIN2A;GRM5;ITPR1;KRAS;MAP2K1;MAPK1;PPP3CA;PPP3CB;PRKCB
CP	BIOCARTA_GPCR_PATHWAY	Braak	BM8-SFG	High-Low	10	365	34	17.2	1.75903e-10	2.06196e-06	ADCY1;CALM1;CALM3;GNB1;MAP2K1;PPP3CA;PRKACB;PRKAR1A;PRKAR2B;PRKCB
CP	REACTOME_GABA_A_RECEPTOR_ACTIVATION	Braak	BM8-SFG	High-Low	7	365	12	34	3.01761e-10	3.36041e-06	ARHGEF9;GABRA1;GABRA4;GABRA5;GABRB2;GABRB3;GABRG2
CP	REACTOME_ACTIVATION_OF_NMDA_RECEPTOR_UPON_GLUTAMATE_BINDING_AND_POSTSYNAPTIC_EVENTS	Braak	BM8-SFG	High-Low	10	365	37	15.8	4.46385e-10	4.73423e-06	ADCY1;CALM1;CALM3;CAMK2B;CAMK2D;GRIA1;GRIA4;MAPK1;NEFL;PRKACB
CP	REACTOME_LIGAND_GATED_ION_CHANNEL_TRANSPORT	Braak	BM8-SFG	High-Low	8	365	21	22.2	1.15518e-09	1.16946e-05	ARHGEF9;GABRA1;GABRA4;GABRA5;GABRB2;GABRB3;GABRG2;GLRB
CP	REACTOME_ION_CHANNEL_TRANSPORT	Braak	BM8-SFG	High-Low	11	365	54	11.9	1.59702e-09	1.54647e-05	ARHGEF9;ATP1A3;ATP2A2;ATP8A2;GABRA1;GABRA4;GABRA5;GABRB2;GABRB3;GABRG2;GLRB
BP	CELL_CELL_SIGNALING	Braak	BM8-SFG	High-Low	27	365	401	3.9	1.72473e-09	1.56839e-05	AMPH;BSN;CACNA1B;CACNA1E;CALY;EFNA5;FGF12;FGF14;GABBR2;GABRB2;GAD1;GLRB;GRIA1;HPRT1;KCNQ2;MAPK1;NPTX1;PCSK1;PCSK2;PI4KA;SCG5;SNAP25;SST;SYN1;SYN2;SYT1;YWHAH
CP	KEGG_GAP_JUNCTION	Braak	BM21-MTG	High-Low	14	434	85	8.1	1.7605e-09	1.56839e-05	ADCY1;GNAS;GRM5;GUCY1B3;HTR2A;ITPR1;KRAS;MAP2K1;MAPK1;PRKCB;TUBA4A;TUBB;TUBB2A;TUBB3
CP	REACTOME_TRANSMEMBRANE_TRANSPORT_OF_SMALL_MOLECULES	Braak	BM8-SFG	High-Low	27	365	403	3.9	1.92095e-09	1.64551e-05	ADCY1;ARHGEF9;ATP1A3;ATP2A2;ATP6V1A;ATP6V1B2;ATP6V1D;ATP6V1G2;ATP6V1H;ATP8A2;GABRA1;GABRA4;GABRA5;GABRB2;GABRB3;GABRG2;GLRB;GNB1;GNB5;GNG2;GNG3;PRKACB;PRKAR1A;PRKAR2B;SLC17A7;SLC2A13;SLC9A6
CP	KEGG_LONG_TERM_POTENTIATION	Braak	BM8-SFG	High-Low	12	365	70	10	2.33648e-09	1.92733e-05	ADCY1;CALM1;CALM3;CAMK2B;CAMK2D;GRIA1;ITPR1;MAP2K1;MAPK1;PPP3CA;PRKACB;PRKCB
CP	REACTOME_NEUROTRANSMITTER_RECEPTOR_BINDING_AND_DOWNSTREAM_TRANSMISSION_IN_THE_POSTSYNAPTIC_CELL	CDR	BM8-SFG	High-Low	16	390	134	6.5	3.3524e-09	2.6666e-05	CAMK2A;GABBR2;GABRA1;GABRA5;GABRB3;GNG2;GNG3;GRIA3;GRIN2A;KCNJ3;KCNJ9;NCALD;NEFL;NSF;PLCB1;PRKCB
CC	NUCLEUS	PLQ_Mn	BM44-IFG	High-Low	57	381	1402	2.3	5.00373e-09	3.84287e-05	ASH1L;ATRX;BPTF;BTG1;C19orf2;CBX5;CCNY;CDK6;CREB1;DDX17;DDX24;EGFR;EIF5A;ENC1;GSK3B;HIPK2;KDM5A;KHDRBS1;KPNA3;MBD4;MED13;MLL;MPHOSPH8;MYEF2;NASP;NFAT5;NFIB;NFKBIA;NR1D2;NRIP1;NUFIP2;PIAS1;PNO1;PPIG;PRKCI;PWP1;RBFOX2;RBM6;RSF1;SAMHD1;SET;SNRPN;SOX9;SRPK2;SRRM1;SRSF11;STAG2;TCF4;TERF1;TMBIM6;TNPO1;TOB2;TPR;TRA2A;UHMK1;ZBTB38;ZNF148
CP	KEGG_OOCYTE_MEIOSIS	Braak	BM8-SFG	High-Low	14	365	111	7.4	6.88699e-09	5.1129e-05	ADCY1;CALM1;CALM3;CAMK2B;CAMK2D;ITPR1;MAP2K1;MAPK1;PPP2R5E;PPP3CA;PRKACB;YWHAB;YWHAH;YWHAZ
CP	PID_NFAT_3PATHWAY	Braak	BM21-MTG	High-Low	11	434	54	10	9.65786e-09	6.93871e-05	GSK3B;MAPK9;PPP3CA;PPP3CB;PRKCB;PRKCE;RCAN2;YWHAB;YWHAG;YWHAH;YWHAZ
CP	BIOCARTA_CREB_PATHWAY	Braak	BM8-SFG	High-Low	8	365	27	17.3	1.15195e-08	7.77459e-05	ADCY1;CAMK2B;CAMK2D;MAPK1;PRKACB;PRKAR1A;PRKAR2B;PRKCB
CP	REACTOME_TRAFFICKING_OF_AMPA_RECEPTORS	Braak	BM8-SFG	High-Low	8	365	27	17.3	1.15195e-08	7.77459e-05	CACNG3;CAMK2B;CAMK2D;EPB41L1;GRIA1;GRIA4;NSF;PRKCB
BP	CELL_CELL_SIGNALING	Braak	BM21-MTG	High-Low	28	434	401	3.4	1.73263e-08	0.000113498	AMPH;FGF13;GABBR2;GABRB2;GAD1;GLRB;GRIA1;GRIA2;GRIN2A;GRM5;HPRT1;HTR2A;KCNMA1;KCNQ2;MAPK1;NPTN;NPTX1;PCDH8;PCSK2;PI4KA;SCG5;SNAP25;SST;SYN1;SYN2;SYT1;YWHAG;YWHAH
CP	BIOCARTA_NFAT_PATHWAY	Braak	BM8-SFG	High-Low	10	365	53	11	1.95845e-08	0.000124625	CALM1;CALM3;GSK3B;MAP2K1;MAPK1;MEF2C;PPP3CA;PRKACB;PRKAR1A;PRKAR2B
CP	REACTOME_CA_DEPENDENT_EVENTS	Braak	BM8-SFG	High-Low	8	365	29	16.1	2.16139e-08	0.000133718	ADCY1;CALM1;CALM3;MAPK1;PDE1A;PRKACB;PRKAR1A;PRKAR2B
CP	BIOCARTA_NDKDYNAMIN_PATHWAY	Braak	BM21-MTG	High-Low	7	434	17	20.2	2.26765e-08	0.0001365	AMPH;CALM3;DNM1;NME1;PPP3CA;PPP3CB;SYNJ1
CP	REACTOME_PLC_BETA_MEDIATED_EVENTS	Braak	BM8-SFG	High-Low	9	365	42	12.5	3.13059e-08	0.000183485	ADCY1;CALM1;CALM3;GNAO1;MAPK1;PDE1A;PRKACB;PRKAR1A;PRKAR2B
CP	BIOCARTA_NOS1_PATHWAY	Braak	BM8-SFG	High-Low	7	365	21	19.4	3.87802e-08	0.000211477	CALM1;CALM3;PPP3CA;PRKACB;PRKAR1A;PRKAR2B;PRKCB
CP	REACTOME_REGULATION_OF_INSULIN_SECRETION	Braak	BM8-SFG	High-Low	12	365	89	7.9	3.89302e-08	0.000211477	GNAO1;GNB1;GNB5;GNG2;GNG3;MARCKS;PCSK1;PRKACB;PRKAR1A;PRKAR2B;SNAP25;STXBP1
CP	KEGG_NEUROTROPHIN_SIGNALING_PATHWAY	Braak	BM21-MTG	High-Low	15	434	125	5.9	4.0046e-08	0.000212358	AKT3;CALM3;CAMK2D;CDC42;GSK3B;KRAS;MAP2K1;MAPK1;MAPK10;MAPK9;SHC3;YWHAB;YWHAG;YWHAH;YWHAZ
CP	BIOCARTA_PGC1A_PATHWAY	Braak	BM8-SFG	High-Low	7	365	22	18.6	5.60431e-08	0.00028368	CALM1;CALM3;CAMK2B;CAMK2D;MEF2C;PPP3CA;YWHAH
BP	SIGNAL_TRANSDUCTION	Braak	BM8-SFG	High-Low	58	365	1614	2.1	5.91673e-08	0.000292839	ABR;ARHGEF7;ATP6AP2;BMPR2;CALM3;CALY;CAMK2B;CAP2;CCK;CHRM1;CNR1;EPHA4;FGF12;FGF14;GABBR1;GABBR2;GABRA1;GABRA4;GABRA5;GABRB2;GABRB3;GABRG2;GAP43;GDI2;GLRB;GNB1;GNG3;GRIA1;GRIA4;GSK3B;GUCY1B3;INPP4A;MAP2K1;MAP2K4;MAPK1;MAPK9;MAPRE2;NDFIP1;NDFIP2;NLK;NR3C1;PAFAH1B1;PRKACB;PRKAR1A;PRKAR2B;PTPLAD1;RANBP1;RBFOX2;RGS4;SCG2;SH3GL2;SRP72;SST;THY1;UBE2N;VDAC1;YWHAH;YWHAZ
CP	REACTOME_POST_NMDA_RECEPTOR_ACTIVATION_EVENTS	Braak	BM8-SFG	High-Low	8	365	33	14.1	6.58535e-08	0.000303099	ADCY1;CALM1;CALM3;CAMK2B;CAMK2D;MAPK1;NEFL;PRKACB
CP	KEGG_CALCIUM_SIGNALING_PATHWAY	Braak	BM8-SFG	High-Low	16	365	176	5.3	6.6684e-08	0.000303099	ADCY1;ATP2A2;ATP2B1;CACNA1B;CACNA1E;CALM1;CALM3;CAMK2B;CAMK2D;CHRM1;ITPR1;PDE1A;PPP3CA;PRKACB;PRKCB;VDAC1
CP	BIOCARTA_IGF1R_PATHWAY	Braak	BM8-SFG	High-Low	7	365	23	17.8	7.93802e-08	0.000346658	ADCY1;MAP2K1;MAPK1;PRKACB;PRKAR1A;PRKAR2B;YWHAH
CP	REACTOME_NEUROTRANSMITTER_RELEASE_CYCLE	Braak	BM8-SFG	High-Low	8	365	34	13.7	8.48374e-08	0.000363365	GAD1;GLS;SLC17A7;SNAP25;STXBP1;SYN1;SYN2;SYT1
CP	PID_EPHB_FWD_PATHWAY	Braak	BM21-MTG	High-Low	9	434	40	11	8.71598e-08	0.000366268	CDC42;DNM1;GRIA1;KALRN;KRAS;MAP2K1;MAPK1;PAK1;SYNJ1
CP	KEGG_GNRH_SIGNALING_PATHWAY	Braak	BM21-MTG	High-Low	13	434	98	6.5	9.76484e-08	0.000402745	ADCY1;CALM3;CAMK2D;CDC42;GNAS;ITPR1;KRAS;MAP2K1;MAP2K4;MAPK1;MAPK10;MAPK9;PRKCB
CP	REACTOME_INTEGRATION_OF_ENERGY_METABOLISM	Braak	BM8-SFG	High-Low	13	365	116	6.5	9.98017e-08	0.000404142	ADCY1;GNAO1;GNB1;GNB5;GNG2;GNG3;MARCKS;PCSK1;PRKACB;PRKAR1A;PRKAR2B;SNAP25;STXBP1
CP	KEGG_GNRH_SIGNALING_PATHWAY	Braak	BM8-SFG	High-Low	12	365	98	7.1	1.16027e-07	0.000461457	ADCY1;CALM1;CALM3;CAMK2B;CAMK2D;ITPR1;MAP2K1;MAP2K4;MAPK1;MAPK9;PRKACB;PRKCB
CP	KEGG_EPITHELIAL_CELL_SIGNALING_IN_HELICOBACTER_PYLORI_INFECTION	Braak	BM21-MTG	High-Low	11	434	68	7.9	1.19723e-07	0.000467802	ATP6V1A;ATP6V1B2;ATP6V1D;ATP6V1E1;ATP6V1G2;ATP6V1H;CDC42;MAP2K4;MAPK10;MAPK9;PAK1
CP	KEGG_CALCIUM_SIGNALING_PATHWAY	Braak	BM21-MTG	High-Low	17	434	176	4.7	1.28544e-07	0.000493607	ADCY1;ATP2A2;ATP2B1;CALM3;CAMK2D;CHRM3;GNAS;GRIN2A;GRM5;HTR2A;ITPR1;PDE1A;PPP3CA;PPP3CB;PRKCB;RYR2;VDAC1
CP	KEGG_ERBB_SIGNALING_PATHWAY	Braak	BM21-MTG	High-Low	12	434	86	6.8	1.72664e-07	0.000640929	AKT3;CAMK2D;GSK3B;KRAS;MAP2K1;MAP2K4;MAPK1;MAPK10;MAPK9;PAK1;PRKCB;SHC3
CP	KEGG_ALZHEIMERS_DISEASE	Braak	BM21-MTG	High-Low	16	434	160	4.9	1.86895e-07	0.000682382	ATP2A2;ATP5B;ATP5G3;CALM3;CDK5R1;GRIN2A;GSK3B;ITPR1;MAPK1;MAPT;NDUFA5;NDUFV2;PPP3CA;PPP3CB;SNCA;UQCRC2
BP	NEUROLOGICAL_SYSTEM_PROCESS	Braak	BM21-MTG	High-Low	25	434	372	3.3	2.1191e-07	0.000749151	AMPH;CRYM;GABBR2;GABRB2;GAD1;GLRB;GNAS;GRIA1;GRIA2;GRIN2A;GRM5;HPRT1;HTR2A;KCNMA1;KCNQ2;MAPK1;NPTN;NPTX1;PI4KA;SST;SYN1;SYN2;SYT1;YWHAG;YWHAH
CP	REACTOME_NEUROTRANSMITTER_RELEASE_CYCLE	Braak	BM21-MTG	High-Low	8	434	34	11.5	3.1814e-07	0.00110713	GAD1;GLS;SLC17A7;SNAP25;STXBP1;SYN1;SYN2;SYT1
CP	KEGG_OOCYTE_MEIOSIS	Braak	BM21-MTG	High-Low	13	434	111	5.7	4.29455e-07	0.00142759	ADCY1;CALM3;CAMK2D;ITPR1;MAP2K1;MAPK1;PPP2R5C;PPP3CA;PPP3CB;YWHAB;YWHAG;YWHAH;YWHAZ
CP	REACTOME_DOWNSTREAM_SIGNAL_TRANSDUCTION	Braak	BM8-SFG	High-Low	11	365	91	7.1	4.48373e-07	0.00146855	ADCY1;CALM1;CALM3;MAP2K1;MAPK1;PDE1A;PRKACB;PRKAR1A;PRKAR2B;RASA1;YWHAB
CP	KEGG_FC_GAMMA_R_MEDIATED_PHAGOCYTOSIS	Braak	BM21-MTG	High-Low	12	434	94	6.3	4.6561e-07	0.00150291	AKT3;AMPH;CDC42;DNM1;DNM1L;DNM3;MAP2K1;MAPK1;PAK1;PRKCB;PRKCE;WASF1
CP	KEGG_MAPK_SIGNALING_PATHWAY	Braak	BM21-MTG	High-Low	20	434	262	3.7	4.8575e-07	0.00150398	AKT3;CACNA2D1;CACNB2;CACNG3;CDC42;FGF13;KRAS;MAP2K1;MAP2K4;MAPK1;MAPK10;MAPK9;MAPT;MEF2C;PAK1;PPP3CA;PPP3CB;PRKCB;PTPN5;RASGRP1
CP	BIOCARTA_BIOPEPTIDES_PATHWAY	Braak	BM8-SFG	High-Low	8	365	42	11.1	4.89346e-07	0.00150398	CALM1;CALM3;CAMK2B;CAMK2D;GNB1;MAP2K1;MAPK1;PRKCB
CP	REACTOME_NGF_SIGNALLING_VIA_TRKA_FROM_THE_PLASMA_MEMBRANE	Braak	BM8-SFG	High-Low	13	365	133	5.7	4.98453e-07	0.00150398	ADCY1;CALM1;CALM3;DNM1;MAP2K1;MAPK1;MEF2C;PDE1A;PRKACB;PRKAR1A;PRKAR2B;SH3GL2;YWHAB
CP	REACTOME_AXON_GUIDANCE	Braak	BM21-MTG	High-Low	19	434	239	3.9	5.06459e-07	0.00150398	AP2A2;CACNB2;CAP2;CDC42;CDK5R1;DNM1;KCNQ2;KRAS;L1CAM;MAP2K1;MAPK1;MYH10;PAK1;PFN2;SCN2A;SCN3B;SH3GL2;SLIT1;YWHAB
CP	REACTOME_NGF_SIGNALLING_VIA_TRKA_FROM_THE_PLASMA_MEMBRANE	Braak	BM21-MTG	High-Low	14	434	133	5.2	5.83413e-07	0.00165872	ADCY1;AKT3;AP2A2;CALM3;DNM1;KRAS;MAP2K1;MAPK1;MEF2C;PDE1A;PRKCE;SH3GL2;SHC3;YWHAB
CP	REACTOME_REGULATION_OF_WATER_BALANCE_BY_RENAL_AQUAPORINS	Braak	BM8-SFG	High-Low	8	365	43	10.9	5.92283e-07	0.00165872	ADCY1;GNB1;GNB5;GNG2;GNG3;PRKACB;PRKAR1A;PRKAR2B
CP	REACTOME_DOPAMINE_NEUROTRANSMITTER_RELEASE_CYCLE	Braak	BM8-SFG	High-Low	5	365	11	26.5	6.10702e-07	0.00165872	SNAP25;STXBP1;SYN1;SYN2;SYT1
MF	GABA_RECEPTOR_ACTIVITY	Braak	BM8-SFG	High-Low	5	365	11	26.5	6.10702e-07	0.00165872	GABBR1;GABBR2;GABRA1;GABRB2;GABRB3
CP	REACTOME_ACTIVATION_OF_NMDA_RECEPTOR_UPON_GLUTAMATE_BINDING_AND_POSTSYNAPTIC_EVENTS	Braak	BM21-MTG	High-Low	8	434	37	10.6	6.41226e-07	0.00172065	ADCY1;CALM3;CAMK2D;GRIA1;GRIA2;GRIN2A;MAPK1;NEFL
CP	REACTOME_DAG_AND_IP3_SIGNALING	Braak	BM8-SFG	High-Low	7	365	31	13.2	7.56585e-07	0.00198243	ADCY1;CALM1;CALM3;PDE1A;PRKACB;PRKAR1A;PRKAR2B
CP	KEGG_LONG_TERM_DEPRESSION	Braak	BM21-MTG	High-Low	10	434	66	7.4	8.4831e-07	0.00217167	GNAS;GRIA1;GRIA2;GRM5;GUCY1B3;ITPR1;KRAS;MAP2K1;MAPK1;PRKCB
CP	REACTOME_TRAFFICKING_OF_AMPA_RECEPTORS	Braak	BM21-MTG	High-Low	7	434	27	12.7	8.67991e-07	0.00217212	AP2A2;CACNG3;CAMK2D;GRIA1;GRIA2;NSF;PRKCB
CP	REACTOME_GABA_RECEPTOR_ACTIVATION	Braak	BM21-MTG	High-Low	9	434	52	8.5	9.44567e-07	0.0023355	ADCY1;ARHGEF9;GABBR2;GABRA1;GABRA5;GABRB2;GABRB3;GNG2;GNG3
CP	BIOCARTA_AT1R_PATHWAY	Braak	BM8-SFG	High-Low	7	365	32	12.8	9.5425e-07	0.0023355	CALM1;CALM3;MAP2K1;MAP2K4;MAPK1;MEF2C;PRKCB
CP	BIOCARTA_BARR_MAPK_PATHWAY	Braak	BM8-SFG	High-Low	5	365	12	24.3	1.0322e-06	0.00249882	ADCY1;DNM1;GNB1;MAP2K1;MAPK1
CP	KEGG_MELANOGENESIS	Braak	BM8-SFG	High-Low	11	365	100	6.4	1.16961e-06	0.00274205	ADCY1;CALM1;CALM3;CAMK2B;CAMK2D;GNAO1;GSK3B;MAP2K1;MAPK1;PRKACB;PRKCB
CP	REACTOME_GLUCAGON_SIGNALING_IN_METABOLIC_REGULATION	Braak	BM8-SFG	High-Low	7	365	33	12.4	1.19343e-06	0.00276876	ADCY1;GNB1;GNG2;GNG3;PRKACB;PRKAR1A;PRKAR2B
CP	REACTOME_DOPAMINE_NEUROTRANSMITTER_RELEASE_CYCLE	Braak	BM21-MTG	High-Low	5	434	11	22.3	1.43413e-06	0.00316503	SNAP25;STXBP1;SYN1;SYN2;SYT1
BP	BIOPOLYMER_METABOLIC_PROCESS	PLQ_Mn	BM44-IFG	High-Low	57	381	1659	1.9	1.43529e-06	0.00316503	ASH1L;ATG12;ATRX;BMPR1B;BPTF;C19orf2;CDC42BPA;CHRM3;COL4A3BP;DDX17;EGFR;GSK3B;IGF1R;JMJD1C;KDM5A;KHDRBS1;KLF9;LUC7L3;MAP4K5;MDM4;MED13;MLL;MXD4;MYEF2;MYLK;NASP;NFAT5;NR1D2;NRIP1;PKN2;PLOD2;PPIG;PRKCI;RBFOX2;RBM6;RORB;RSF1;RYBP;SET;SFSWAP;SNRPN;SRPK2;SRRM1;SRSF11;TCF4;TRA2A;UBE2H;UBE2L3;UHMK1;USP33;VEZF1;WHSC1L1;WNK1;WWP1;YY1;ZBTB38;ZNF148
CP	REACTOME_SIGNALING_BY_EGFR_IN_CANCER	Braak	BM21-MTG	High-Low	12	434	105	5.6	1.55523e-06	0.00329887	ADCY1;AKT3;AP2A2;CALM3;CDC42;KRAS;MAP2K1;MAPK1;PDE1A;PRKCE;SH3GL2;YWHAB
CP	BIOCARTA_AGPCR_PATHWAY	Braak	BM8-SFG	High-Low	5	365	13	22.4	1.65375e-06	0.00344228	GNB1;PRKACB;PRKAR1A;PRKAR2B;PRKCB
BP	SYSTEM_DEVELOPMENT	Braak	BM21-MTG	High-Low	39	434	843	2.3	1.79937e-06	0.00367665	ADAM22;ATP2A2;CACNB2;CDC42;CDK5R1;CHRM3;DCLK1;EGR3;ENC1;FGF13;GDA;GLRB;HMGCR;HPCAL4;KALRN;KCNQ2;L1CAM;LMO4;MAPT;MEF2C;MKL2;NDUFV2;NPTN;NPTX1;NRGN;NRSN1;NRXN1;NRXN3;OLFM1;RTN1;SCG2;SERPINI1;SH3GL2;SHC3;SLIT1;SNCA;TAGLN3;YWHAG;YWHAH
CP	REACTOME_SIGNALING_BY_EGFR_IN_CANCER	Braak	BM8-SFG	High-Low	11	365	105	6.1	1.9064e-06	0.00385994	ADCY1;CALM1;CALM3;MAP2K1;MAPK1;PDE1A;PRKACB;PRKAR1A;PRKAR2B;SH3GL2;YWHAB
CP	REACTOME_AQUAPORIN_MEDIATED_TRANSPORT	Braak	BM8-SFG	High-Low	8	365	50	9.3	1.97528e-06	0.00396337	ADCY1;GNB1;GNB5;GNG2;GNG3;PRKACB;PRKAR1A;PRKAR2B
BP	NEUROLOGICAL_SYSTEM_PROCESS	Braak	BM8-SFG	High-Low	21	365	372	3.3	2.0547e-06	0.00404975	AMPH;BSN;CACNA1B;CACNA1E;CALY;GABBR2;GABRB2;GAD1;GLRB;GRIA1;HPRT1;KCNQ2;MAPK1;NPTX1;PI4KA;SLIT2;SST;SYN1;SYN2;SYT1;YWHAH
CP	BIOCARTA_BARR_MAPK_PATHWAY	Braak	BM21-MTG	High-Low	5	434	12	20.4	2.41734e-06	0.00468165	ADCY1;DNM1;GNAS;MAP2K1;MAPK1
CP	REACTOME_GABA_A_RECEPTOR_ACTIVATION	Braak	BM21-MTG	High-Low	5	434	12	20.4	2.41734e-06	0.00468165	ARHGEF9;GABRA1;GABRA5;GABRB2;GABRB3
CP	REACTOME_DARPP_32_EVENTS	Braak	BM8-SFG	High-Low	6	365	24	14.6	2.52175e-06	0.00484177	CALM1;CALM3;PPP3CA;PRKACB;PRKAR1A;PRKAR2B
BP	RNA_METABOLIC_PROCESS	PLQ_Mn	BM44-IFG	High-Low	35	381	829	2.4	2.56117e-06	0.00487541	ASH1L;ATRX;BPTF;C19orf2;DDX17;JMJD1C;KDM5A;KHDRBS1;KLF9;LUC7L3;MDM4;MED13;MLL;MXD4;MYEF2;NFAT5;NR1D2;NRIP1;PPIG;RBFOX2;RBM6;RORB;RSF1;RYBP;SFSWAP;SNRPN;SRPK2;SRRM1;SRSF11;TCF4;TRA2A;VEZF1;YY1;ZBTB38;ZNF148
CP	REACTOME_LIGAND_GATED_ION_CHANNEL_TRANSPORT	Braak	BM21-MTG	High-Low	6	434	21	14	2.89607e-06	0.00542028	ARHGEF9;GABRA1;GABRA5;GABRB2;GABRB3;GLRB
CP	REACTOME_GABA_A_RECEPTOR_ACTIVATION	PLQ_Mn	BM32-AC	High-Low	4	191	12	37.2	2.9335e-06	0.00544458	GABRA1;GABRA2;GABRA4;GABRB3
CP	BIOCARTA_AT1R_PATHWAY	Braak	BM21-MTG	High-Low	7	434	32	10.7	3.01267e-06	0.00554531	CALM3;MAP2K1;MAP2K4;MAPK1;MEF2C;PAK1;PRKCB
CP	BIOCARTA_FCER1_PATHWAY	Braak	BM8-SFG	High-Low	7	365	38	10.7	3.27513e-06	0.00593038	CALM1;CALM3;MAP2K1;MAP2K4;MAPK1;PPP3CA;PRKCB
CP	KEGG_VIBRIO_CHOLERAE_INFECTION	Braak	BM8-SFG	High-Low	8	365	54	8.6	3.60638e-06	0.00642571	ARF1;ATP6V1A;ATP6V1B2;ATP6V1D;ATP6V1G2;ATP6V1H;PRKACB;PRKCB
CP	BIOCARTA_BARRESTIN_SRC_PATHWAY	Braak	BM8-SFG	High-Low	5	365	15	19.4	3.75112e-06	0.00643843	ADCY1;DNM1;GNB1;MAP2K1;MAPK1
CP	REACTOME_CREB_PHOSPHORYLATION_THROUGH_THE_ACTIVATION_OF_CAMKII	Braak	BM8-SFG	High-Low	5	365	15	19.4	3.75112e-06	0.00643843	CALM1;CALM3;CAMK2B;CAMK2D;NEFL
CP	REACTOME_GLUTAMATE_NEUROTRANSMITTER_RELEASE_CYCLE	Braak	BM8-SFG	High-Low	5	365	15	19.4	3.75112e-06	0.00643843	GLS;SLC17A7;SNAP25;STXBP1;SYT1
CP	REACTOME_UNBLOCKING_OF_NMDA_RECEPTOR_GLUTAMATE_BINDING_AND_ACTIVATION	Braak	BM8-SFG	High-Low	5	365	15	19.4	3.75112e-06	0.00643843	CAMK2B;CAMK2D;GRIA1;GRIA4;NEFL
BP	SYSTEM_DEVELOPMENT	Braak	BM8-SFG	High-Low	34	365	843	2.4	3.75806e-06	0.00643843	ADAM22;ATP2A2;CHRM1;DCLK1;EFNA5;ENC1;FGF12;FGF14;GDA;GLRB;HPCAL4;KCNQ2;LMO4;LSAMP;LY6H;MEF2C;NPTX1;NRXN1;NRXN3;OLFM1;PAFAH1B1;PAPSS1;PBX1;RASA1;RTN1;SCG2;SERPINI1;SH3GL2;SLIT2;SNCA;TAGLN3;THY1;TPD52;YWHAH
BP	SYNAPTIC_TRANSMISSION	CDR	BM8-SFG	High-Low	14	390	173	4.4	3.89867e-06	0.00655404	AMPH;CACNA1B;GABBR2;GAD1;GLRB;GRIN2A;HPRT1;KCNA1;KCNQ5;PI4KA;RIMS1;SCN2B;SYN2;SYT1
CP	REACTOME_SIGNALLING_BY_NGF	Braak	BM8-SFG	High-Low	15	365	211	4.1	3.91105e-06	0.00655404	ABR;ADCY1;ARHGEF9;CALM1;CALM3;DNM1;MAP2K1;MAPK1;MEF2C;PDE1A;PRKACB;PRKAR1A;PRKAR2B;SH3GL2;YWHAB
CP	BIOCARTA_PGC1A_PATHWAY	Braak	BM21-MTG	High-Low	6	434	22	13.4	3.91383e-06	0.00655404	CALM3;CAMK2D;MEF2C;PPP3CA;PPP3CB;YWHAH
CP	BIOCARTA_BAD_PATHWAY	Braak	BM8-SFG	High-Low	6	365	26	13.5	4.19036e-06	0.00691317	ADCY1;MAPK1;PRKACB;PRKAR1A;PRKAR2B;YWHAH
CP	BIOCARTA_VIP_PATHWAY	Braak	BM8-SFG	High-Low	6	365	26	13.5	4.19036e-06	0.00691317	CALM1;CALM3;PPP3CA;PRKACB;PRKAR1A;PRKAR2B
CP	REACTOME_GABA_RECEPTOR_ACTIVATION	CDR	BM8-SFG	High-Low	8	390	52	8.4	4.38095e-06	0.00707048	GABBR2;GABRA1;GABRA5;GABRB3;GNG2;GNG3;KCNJ3;KCNJ9
CP	BIOCARTA_GPCR_PATHWAY	Braak	BM21-MTG	High-Low	7	434	34	10.1	4.64868e-06	0.00739538	ADCY1;CALM3;GNAS;MAP2K1;PPP3CA;PPP3CB;PRKCB
CP	REACTOME_INSULIN_RECEPTOR_RECYCLING	Braak	BM21-MTG	High-Low	6	434	23	12.8	5.20443e-06	0.00816289	ATP6V1A;ATP6V1B2;ATP6V1D;ATP6V1E1;ATP6V1G2;ATP6V1H
CP	REACTOME_CREB_PHOSPHORYLATION_THROUGH_THE_ACTIVATION_OF_RAS	Braak	BM8-SFG	High-Low	6	365	27	13	5.31017e-06	0.00821306	CALM1;CALM3;CAMK2B;CAMK2D;MAPK1;NEFL
CP	REACTOME_SHC_MEDIATED_SIGNALLING	Braak	BM21-MTG	High-Low	5	434	14	17.5	5.90771e-06	0.00907424	KRAS;MAP2K1;MAPK1;SHC3;YWHAB
CP	REACTOME_SIGNALING_BY_PDGF	Braak	BM8-SFG	High-Low	11	365	118	5.4	6.00545e-06	0.00916119	ADCY1;CALM1;CALM3;MAP2K1;MAPK1;PDE1A;PRKACB;PRKAR1A;PRKAR2B;RASA1;YWHAB
CP	REACTOME_DOWNSTREAM_SIGNALING_OF_ACTIVATED_FGFR	Braak	BM8-SFG	High-Low	10	365	97	6	6.47665e-06	0.00954636	ADCY1;CALM1;CALM3;MAP2K1;MAPK1;PDE1A;PRKACB;PRKAR1A;PRKAR2B;YWHAB
CP	REACTOME_SIGNALING_BY_ERBB2	Braak	BM8-SFG	High-Low	10	365	97	6	6.47665e-06	0.00954636	ADCY1;CALM1;CALM3;MAP2K1;MAPK1;PDE1A;PRKACB;PRKAR1A;PRKAR2B;YWHAB
CP	BIOCARTA_CHREBP2_PATHWAY	Braak	BM8-SFG	High-Low	7	365	42	9.7	6.60084e-06	0.00954636	PPP2R5E;PRKACB;PRKAR1A;PRKAR2B;YWHAB;YWHAH;YWHAZ
CP	REACTOME_REGULATION_OF_INSULIN_SECRETION_BY_GLUCAGON_LIKE_PEPTIDE1	Braak	BM8-SFG	High-Low	7	365	42	9.7	6.60084e-06	0.00954636	GNB1;GNB5;GNG2;GNG3;PRKACB;PRKAR1A;PRKAR2B
CP	BIOCARTA_PYK2_PATHWAY	Braak	BM8-SFG	High-Low	6	365	28	12.5	6.66128e-06	0.00957162	CALM1;CALM3;MAP2K1;MAP2K4;MAPK1;PRKCB
CP	REACTOME_ADAPTIVE_IMMUNE_SYSTEM	Braak	BM21-MTG	High-Low	27	434	510	2.6	6.89781e-06	0.00978523	AKT3;AP2A2;CALM3;CDC42;DNM1;DYNC1I1;FBXO3;FBXW7;KIF3C;KIFAP3;KLC1;KRAS;MKRN1;PAK1;PPP2R5C;PRKCB;PSMA1;PSMA3;RASGRP1;SH3GL2;TRIM37;UBE2B;UBE2K;UBE2N;UBE2V2;YWHAB;YWHAZ
CP	REACTOME_L1CAM_INTERACTIONS	Braak	BM21-MTG	High-Low	10	434	83	5.9	7.18642e-06	0.0100664	AP2A2;DNM1;KCNQ2;L1CAM;MAP2K1;MAPK1;PAK1;SCN2A;SCN3B;SH3GL2
MF	VOLTAGE_GATED_CHANNEL_ACTIVITY	CDR	BM8-SFG	High-Low	9	390	73	6.7	7.29029e-06	0.0101177	CACNA1B;CACNA2D1;CLCN4;KCNA1;KCNJ3;KCNQ5;SCN2A;SCN2B;SCN4B
CP	REACTOME_SIGNALLING_BY_NGF	Braak	BM21-MTG	High-Low	16	434	211	3.7	7.35933e-06	0.0101177	ADCY1;AKT3;AP2A2;ARHGEF9;CALM3;DNM1;KALRN;KRAS;MAP2K1;MAPK1;MEF2C;PDE1A;PRKCE;SH3GL2;SHC3;YWHAB
CP	BIOCARTA_NDKDYNAMIN_PATHWAY	Braak	BM8-SFG	High-Low	5	365	17	17.2	7.51415e-06	0.0101427	AMPH;CALM1;CALM3;DNM1;PPP3CA
CP	REACTOME_RAS_ACTIVATION_UOPN_CA2_INFUX_THROUGH_NMDA_RECEPTOR	Braak	BM8-SFG	High-Low	5	365	17	17.2	7.51415e-06	0.0101427	CALM1;CALM3;CAMK2B;CAMK2D;NEFL
CP	KEGG_OXIDATIVE_PHOSPHORYLATION	Braak	BM21-MTG	High-Low	12	434	122	4.8	7.57636e-06	0.0101651	ATP5B;ATP5G3;ATP6V1A;ATP6V1B2;ATP6V1D;ATP6V1E1;ATP6V1G2;ATP6V1H;COX11;NDUFA5;NDUFV2;UQCRC2
CP	REACTOME_SIGNALING_BY_FGFR_IN_DISEASE	Braak	BM8-SFG	High-Low	11	365	121	5.3	7.65549e-06	0.0102098	ADCY1;CALM1;CALM3;FGFR1OP2;MAP2K1;MAPK1;PDE1A;PRKACB;PRKAR1A;PRKAR2B;YWHAB
CC	NUCLEUS	PLQ_Mn	BM32-AC	High-Low	30	191	1402	2.4	7.89988e-06	0.010473	ATN1;BPTF;CBX5;CCNY;CDK6;EGFR;EIF5A;ENC1;GSK3B;KPNA3;MBD4;MPHOSPH8;MYEF2;NR1D2;NRIP1;NUFIP2;PPIG;PRKCI;RBFOX2;RSF1;SET;SOX9;SRSF11;TCF4;TERF1;TNPO1;TPR;UHMK1;ZBTB38;ZNF148
CP	SIG_INSULIN_RECEPTOR_PATHWAY_IN_CARDIAC_MYOCYTES	Braak	BM21-MTG	High-Low	8	434	51	7.7	8.24063e-06	0.0108601	AKT3;CDC42;GSK3B;MAPK1;YWHAB;YWHAG;YWHAH;YWHAZ
CP	ST_PHOSPHOINOSITIDE_3_KINASE_PATHWAY	Braak	BM21-MTG	High-Low	7	434	37	9.3	8.43961e-06	0.0110569	AKT3;GSK3B;IARS;YWHAB;YWHAG;YWHAH;YWHAZ
CP	BIOCARTA_BARRESTIN_SRC_PATHWAY	Braak	BM21-MTG	High-Low	5	434	15	16.4	8.71338e-06	0.0111283	ADCY1;DNM1;GNAS;MAP2K1;MAPK1
CP	REACTOME_GLUTAMATE_NEUROTRANSMITTER_RELEASE_CYCLE	Braak	BM21-MTG	High-Low	5	434	15	16.4	8.71338e-06	0.0111283	GLS;SLC17A7;SNAP25;STXBP1;SYT1
CP	REACTOME_TRAFFICKING_OF_GLUR2_CONTAINING_AMPA_RECEPTORS	Braak	BM21-MTG	High-Low	5	434	15	16.4	8.71338e-06	0.0111283	AP2A2;GRIA1;GRIA2;NSF;PRKCB
CP	REACTOME_UNBLOCKING_OF_NMDA_RECEPTOR_GLUTAMATE_BINDING_AND_ACTIVATION	Braak	BM21-MTG	High-Low	5	434	15	16.4	8.71338e-06	0.0111283	CAMK2D;GRIA1;GRIA2;GRIN2A;NEFL
CP	REACTOME_PREFOLDIN_MEDIATED_TRANSFER_OF_SUBSTRATE_TO_CCT_TRIC	Braak	BM21-MTG	High-Low	6	434	25	11.8	8.82045e-06	0.0111283	CCT2;PFDN4;TCP1;TUBA4A;TUBB2A;TUBB3
CP	REACTOME_TRANSFERRIN_ENDOCYTOSIS_AND_RECYCLING	Braak	BM21-MTG	High-Low	6	434	25	11.8	8.82045e-06	0.0111283	ATP6V1A;ATP6V1B2;ATP6V1D;ATP6V1E1;ATP6V1G2;ATP6V1H
CP	PID_ERBB1_DOWNSTREAM_PATHWAY	Braak	BM21-MTG	High-Low	11	434	104	5.2	9.03127e-06	0.0112026	CDC42;KRAS;MAP2K1;MAP2K4;MAPK1;MAPK9;MEF2C;YWHAB;YWHAG;YWHAH;YWHAZ
CP	REACTOME_SIGNALING_BY_INSULIN_RECEPTOR	Braak	BM21-MTG	High-Low	11	434	104	5.2	9.03127e-06	0.0112026	ATP6V1A;ATP6V1B2;ATP6V1D;ATP6V1E1;ATP6V1G2;ATP6V1H;KRAS;MAP2K1;MAPK1;SHC3;YWHAB
CP	BIOCARTA_TCR_PATHWAY	Braak	BM8-SFG	High-Low	7	365	44	9.3	9.10409e-06	0.0112026	CALM1;CALM3;MAP2K1;MAP2K4;PPP3CA;PRKCB;RASA1
CP	REACTOME_G_ALPHA_Z_SIGNALLING_EVENTS	Braak	BM8-SFG	High-Low	7	365	44	9.3	9.10409e-06	0.0112026	ADCY1;GNB1;GNB5;GNG2;GNG3;PRKCB;RGS4
CP	REACTOME_SIGNALING_BY_CONSTITUTIVELY_ACTIVE_EGFR	PLQ_Mn	BM44-IFG	High-Low	5	381	17	16.4	9.25225e-06	0.0113223	EGFR;HSP90AA1;KRAS;PIK3R1;SOS1
CP	REACTOME_TRANSMEMBRANE_TRANSPORT_OF_SMALL_MOLECULES	Braak	BM21-MTG	High-Low	23	434	403	2.8	1.00791e-05	0.0120829	ADCY1;ARHGEF9;ATP2A2;ATP6V1A;ATP6V1B2;ATP6V1D;ATP6V1E1;ATP6V1G2;ATP6V1H;ATP8A2;GABRA1;GABRA5;GABRB2;GABRB3;GLRB;GNAS;GNG2;GNG3;SEH1L;SLC12A5;SLC17A7;SLC39A10;SLC9A6
CP	BIOCARTA_FCER1_PATHWAY	Braak	BM21-MTG	High-Low	7	434	38	9	1.01652e-05	0.0120829	CALM3;MAP2K1;MAP2K4;MAPK1;PPP3CA;PPP3CB;PRKCB
BP	TRANSMISSION_OF_NERVE_IMPULSE	CDR	BM8-SFG	High-Low	14	390	188	4.1	1.01902e-05	0.0120829	AMPH;CACNA1B;GABBR2;GAD1;GLRB;GRIN2A;HPRT1;KCNA1;KCNQ5;PI4KA;RIMS1;SCN2B;SYN2;SYT1
CP	BIOCARTA_NO1_PATHWAY	Braak	BM8-SFG	High-Low	6	365	30	11.7	1.01993e-05	0.0120829	CALM1;CALM3;CHRM1;PRKACB;PRKAR1A;PRKAR2B
CP	BIOCARTA_CALCINEURIN_PATHWAY	Braak	BM8-SFG	High-Low	5	365	18	16.2	1.02583e-05	0.0120885	CALM1;CALM3;MARCKS;PPP3CA;PRKCB
CP	KEGG_NEUROTROPHIN_SIGNALING_PATHWAY	Braak	BM8-SFG	High-Low	11	365	125	5.1	1.04616e-05	0.0121354	CALM1;CALM3;CAMK2B;CAMK2D;GSK3B;MAP2K1;MAPK1;MAPK9;YWHAB;YWHAH;YWHAZ
CC	MEMBRANE	Braak	BM21-MTG	High-Low	68	434	1967	1.7	1.06332e-05	0.0122074	ATP2A2;ATP2B1;ATP5B;ATP5G3;ATP6V1A;ATP6V1E1;BAI3;BASP1;BMPR2;BSCL2;CACNA2D1;CACNB2;CALM3;CAPRIN1;CD200;CDC42;CDK5R1;CHL1;CHRM3;CNR1;DCLK1;EPHA4;ERC2;FXYD6;GABBR2;GABRA1;GABRA5;GABRB2;GABRB3;GNAS;GRIA1;GRIA2;GRIN2A;GRM5;HMGCR;HTR2A;IMMT;ITPR1;KCNMA1;KCNQ2;MAPT;MCTP1;NBEA;NPTN;NRSN1;NRXN1;NRXN3;OPCML;PAK1;PCDH7;PCDH8;PKP4;PPP2R5C;PRKCB;PTPN5;PTPRN2;RTN1;RYR2;SCN3B;SLC17A7;SLC9A6;SUMO1;SYNGR3;TSPAN1…
BP	SYSTEM_PROCESS	Braak	BM21-MTG	High-Low	28	434	555	2.5	1.14026e-05	0.0128138	AMPH;CELF2;CRYM;GABBR2;GABRB2;GAD1;GLRB;GNAS;GRIA1;GRIA2;GRIN2A;GRM5;GUCY1B3;HPRT1;HTR2A;KCNMA1;KCNQ2;MAPK1;NPTN;NPTX1;PI4KA;RYR2;SST;SYN1;SYN2;SYT1;YWHAG;YWHAH
CP	PID_PDGFRB_PATHWAY	Braak	BM21-MTG	High-Low	12	434	127	4.6	1.14531e-05	0.0128138	KRAS;MAP2K1;MAP2K4;MAPK1;MAPK10;MAPK9;PAK1;PRKCE;YWHAB;YWHAG;YWHAH;YWHAZ
CC	CYTOPLASM	Braak	BM21-MTG	High-Low	71	434	2091	1.7	1.20723e-05	0.0133106	ACOT7;AK5;AKAP12;AMPH;ATP5B;ATP5G3;BSCL2;CALM3;CDC42;CDK5R1;CISD1;COX11;DBC1;DMXL2;DNM1L;DYNC1I1;FAM19A1;FGF13;GARS;GHITM;GNAS;GPRASP2;GSK3B;GUCY1B3;HMGCR;HPRT1;HSPH1;IARS;IDS;IMMT;KIFAP3;KLC1;LRPPRC;MAPT;MDH1;MOAP1;MYH10;NBEA;NEFL;NME1;NRSN1;OXCT1;PAK1;PAM;PCMT1;PCSK2;PEX11B;PFKM;PI4KA;PPIA;PRKCB;PSMA3;RBFOX1;RNF14;RTN1;SCG5;SLC9A6;SNCA;SV2A;SVOP;SYT13;TCP1;TUSC3;UBE2N;UBE2V2;UCHL1;VDAC1;VPS35;Y…
BP	SYSTEM_PROCESS	Braak	BM8-SFG	High-Low	25	365	555	2.6	1.22612e-05	0.0134122	AMPH;ATP6AP2;BSN;CACNA1B;CACNA1E;CALY;CELF2;GABBR2;GABRB2;GAD1;GLRB;GNAO1;GRIA1;GUCY1B3;HPRT1;KCNQ2;MAPK1;NPTX1;PI4KA;SLIT2;SST;SYN1;SYN2;SYT1;YWHAH
CP	REACTOME_L1CAM_INTERACTIONS	Braak	BM8-SFG	High-Low	9	365	83	6.3	1.2443e-05	0.0134122	CNTN1;DNM1;KCNQ2;MAP2K1;MAPK1;RANBP9;SCN2A;SCN3B;SH3GL2
CP	REACTOME_SHC_RELATED_EVENTS	Braak	BM21-MTG	High-Low	5	434	16	15.3	1.24622e-05	0.0134122	KRAS;MAP2K1;MAPK1;SHC3;YWHAB
CP	REACTOME_ACTIVATION_OF_KAINATE_RECEPTORS_UPON_GLUTAMATE_BINDING	Braak	BM8-SFG	High-Low	6	365	31	11.3	1.24656e-05	0.0134122	CALM1;CALM3;GNB1;GNB5;GNG2;GNG3
CP	BIOCARTA_TEL_PATHWAY	PLQ_Mn	BM44-IFG	High-Low	5	381	18	15.5	1.26232e-05	0.0135165	EGFR;HSP90AA1;IGF1R;KRAS;TERF1
CP	KEGG_VIBRIO_CHOLERAE_INFECTION	Braak	BM21-MTG	High-Low	8	434	54	7.3	1.27654e-05	0.0135386	ATP6V1A;ATP6V1B2;ATP6V1D;ATP6V1E1;ATP6V1G2;ATP6V1H;GNAS;PRKCB
CP	REACTOME_ION_CHANNEL_TRANSPORT	Braak	BM21-MTG	High-Low	8	434	54	7.3	1.27654e-05	0.0135386	ARHGEF9;ATP2A2;ATP8A2;GABRA1;GABRA5;GABRB2;GABRB3;GLRB
CP	KEGG_T_CELL_RECEPTOR_SIGNALING_PATHWAY	Braak	BM21-MTG	High-Low	11	434	108	5	1.29879e-05	0.0137093	AKT3;CDC42;GSK3B;KRAS;MAP2K1;MAPK1;MAPK9;PAK1;PPP3CA;PPP3CB;RASGRP1
CP	REACTOME_SIGNALING_BY_CONSTITUTIVELY_ACTIVE_EGFR	PLQ_Mn	BM32-AC	High-Low	4	191	17	26.2	1.36172e-05	0.0142386	EGFR;KRAS;PIK3R1;SOS1
CP	BIOCARTA_STATHMIN_PATHWAY	Braak	BM8-SFG	High-Low	5	365	19	15.4	1.37267e-05	0.0142861	CAMK2B;CAMK2D;PRKACB;PRKAR1A;PRKAR2B
MF	GATED_CHANNEL_ACTIVITY	CDR	BM8-SFG	High-Low	11	390	121	5	1.42262e-05	0.0146688	CACNA1B;CACNA2D1;CLCN4;GLRB;KCNA1;KCNJ3;KCNQ5;RYR2;SCN2A;SCN2B;SCN4B
CP	PID_ERBB1_INTERNALIZATION_PATHWAY	Braak	BM21-MTG	High-Low	7	434	40	8.6	1.44985e-05	0.0148806	AMPH;ARHGEF7;CDC42;DNM1;KRAS;SH3GL2;SYNJ1
BP	MULTICELLULAR_ORGANISMAL_DEVELOPMENT	Braak	BM21-MTG	High-Low	42	434	1026	2	1.48042e-05	0.0151247	ADAM22;ATP2A2;C16orf80;CACNB2;CDC42;CDK5R1;CHRM3;DCLK1;DNM1L;EGR3;ENC1;FGF13;GDA;GLRB;HLF;HMGCR;HPCAL4;KALRN;KCNQ2;L1CAM;LMO4;MAPT;MEF2C;MKL2;NDUFV2;NPTN;NPTX1;NRGN;NRSN1;NRXN1;NRXN3;OLFM1;RTN1;SCG2;SERPINI1;SH3GL2;SHC3;SLIT1;SNCA;TAGLN3;YWHAG;YWHAH
CP	REACTOME_GABA_A_RECEPTOR_ACTIVATION	CERAD	BM44-IFG	High-Low	3	89	12	59.8	1.51033e-05	0.0153405	ARHGEF9;GABRA1;GABRB3
CP	PID_PI3K_PLC_TRK_PATHWAY	CERAD	BM44-IFG	High-Low	4	89	36	26.6	1.51532e-05	0.0153405	EPB41L1;GSK3B;KRAS;PIK3R1
BP	ANATOMICAL_STRUCTURE_DEVELOPMENT	Braak	BM21-MTG	High-Low	41	434	994	2	1.57675e-05	0.0158902	ADAM22;ATP2A2;CACNB2;CAP2;CDC42;CDK5R1;CHRM3;DCLK1;DKK3;EGR3;ENC1;FGF13;GDA;GLRB;HMGCR;HPCAL4;KALRN;KCNQ2;L1CAM;LMO4;MAPT;MEF2C;MKL2;NDUFV2;NPTN;NPTX1;NRGN;NRSN1;NRXN1;NRXN3;OLFM1;RTN1;SCG2;SERPINI1;SH3GL2;SHC3;SLIT1;SNCA;TAGLN3;YWHAG;YWHAH
MF	TRANSCRIPTION_REPRESSOR_ACTIVITY	PLQ_Mn	BM44-IFG	High-Low	12	381	149	4.5	1.58988e-05	0.0159504	C19orf2;HIPK2;KHDRBS1;MXD4;NRIP1;PIAS1;RBFOX2;RFX3;RSF1;RYBP;YY1;ZNF24
CP	REACTOME_SIGNALING_BY_GPCR	Braak	BM8-SFG	High-Low	27	365	637	2.5	1.63234e-05	0.016303	ABR;ADCY1;ARHGEF9;CALM1;CALM3;CCK;CHRM1;CNR1;GABBR1;GABBR2;GNAO1;GNB1;GNB5;GNG2;GNG3;MAP2K1;MAPK1;PDE1A;PPP3CA;PRKACB;PRKAR1A;PRKAR2B;PRKCB;RGS4;RGS7;SST;YWHAB
CP	BIOCARTA_GABA_PATHWAY	Braak	BM8-SFG	High-Low	4	365	10	23.3	1.64264e-05	0.0163325	DNM1;GABRA1;GABRA4;GABRA5
CP	REACTOME_SIGNALING_BY_FGFR	Braak	BM8-SFG	High-Low	10	365	108	5.4	1.68832e-05	0.0166868	ADCY1;CALM1;CALM3;MAP2K1;MAPK1;PDE1A;PRKACB;PRKAR1A;PRKAR2B;YWHAB
BP	MULTICELLULAR_ORGANISMAL_DEVELOPMENT	Braak	BM8-SFG	High-Low	37	365	1026	2.1	1.71879e-05	0.016837	ADAM22;AFF3;ATP2A2;CHRM1;CLPTM1;DCLK1;EFNA5;ENC1;FGF12;FGF14;GDA;GLRB;HLF;HPCAL4;KCNQ2;LMO4;LSAMP;LY6H;MEF2C;NPTX1;NRXN1;NRXN3;OLFM1;PAFAH1B1;PAPSS1;PBX1;RASA1;RTN1;SCG2;SERPINI1;SH3GL2;SLIT2;SNCA;TAGLN3;THY1;TPD52;YWHAH
CP	REACTOME_GABA_A_RECEPTOR_ACTIVATION	CERAD	BM21-MTG	High-Low	3	93	12	57.2	1.72361e-05	0.016837	GABRA2;GABRA4;GABRB3
CP	PID_TRKR_PATHWAY	PLQ_Mn	BM32-AC	High-Low	6	191	61	11	1.77281e-05	0.0172419	KRAS;NTRK2;PIK3R1;PRKCI;SHC3;SOS1
CP	BIOCARTA_PYK2_PATHWAY	Braak	BM21-MTG	High-Low	6	434	28	10.5	1.78165e-05	0.0172526	CALM3;MAP2K1;MAP2K4;MAPK1;PAK1;PRKCB
BP	NUCLEOBASENUCLEOSIDENUCLEOTIDE_AND_NUCLEIC_ACID_METABOLIC_PROCESS	PLQ_Mn	BM44-IFG	High-Low	43	381	1224	2	1.89989e-05	0.0181791	ALDH6A1;ASH1L;ATRX;BPTF;C19orf2;DDX17;DICER1;JMJD1C;KDM5A;KHDRBS1;KLF9;LUC7L3;MDM4;MED13;MLL;MXD4;MYEF2;NASP;NFAT5;NR1D2;NRIP1;PPIG;PWP1;RBFOX2;RBM6;RFX3;RORB;RSF1;RYBP;SET;SFSWAP;SNRPN;SRPK2;SRRM1;SRSF11;TCF4;TRA2A;VEZF1;WWP1;YY1;ZBTB38;ZNF148;ZNF24
BP	BIOPOLYMER_METABOLIC_PROCESS	PLQ_Mn	BM8-SFG	High-Low	9	22	1659	5.3	2.0203e-05	0.0192291	AMFR;ASH1L;FBXW7;MKNK1;NFIC;PDPK1;STAT3;TRA2A;ZBTB16
CP	BIOCARTA_MPR_PATHWAY	Braak	BM8-SFG	High-Low	6	365	34	10.3	2.18037e-05	0.0206643	ADCY1;GNB1;MAPK1;PRKACB;PRKAR1A;PRKAR2B
CP	KEGG_GLIOMA	PLQ_Mn	BM32-AC	High-Low	6	191	64	10.5	2.34105e-05	0.0217702	CDK6;EGFR;KRAS;PIK3R1;SHC3;SOS1
CP	KEGG_FC_EPSILON_RI_SIGNALING_PATHWAY	Braak	BM21-MTG	High-Low	9	434	76	5.8	2.3761e-05	0.0219587	AKT3;KRAS;MAP2K1;MAP2K4;MAPK1;MAPK10;MAPK9;PRKCB;PRKCE
CP	PID_ER_NONGENOMIC_PATHWAY	CERAD	BM44-IFG	High-Low	4	89	41	23.3	2.56395e-05	0.0234034	GNAL;GNAO1;KRAS;PIK3R1
CP	REACTOME_NEURONAL_SYSTEM	CERAD	BM21-MTG	High-Low	8	93	273	6.7	2.61455e-05	0.0237679	CREB1;GABRA2;GABRA4;GABRB3;KCNB1;KCND3;PDPK1;SLC38A1
MF	VOLTAGE_GATED_CATION_CHANNEL_ACTIVITY	CDR	BM8-SFG	High-Low	8	390	66	6.6	2.67507e-05	0.0241731	CACNA1B;CACNA2D1;KCNA1;KCNJ3;KCNQ5;SCN2A;SCN2B;SCN4B
CP	PID_ERBB2_ERBB3_PATHWAY	Braak	BM21-MTG	High-Low	7	434	44	7.8	2.77808e-05	0.0248487	CDC42;KRAS;MAP2K1;MAPK1;MAPK10;MAPK9;PPP3CB
CP	REACTOME_G_ALPHA_Z_SIGNALLING_EVENTS	Braak	BM21-MTG	High-Low	7	434	44	7.8	2.77808e-05	0.0248487	ADCY1;GNAS;GNG2;GNG3;PRKCB;PRKCE;RGS4
CP	KEGG_ACUTE_MYELOID_LEUKEMIA	PLQ_Mn	BM8-SFG	High-Low	3	22	58	50.1	2.84532e-05	0.0253484	RUNX1T1;STAT3;ZBTB16
CP	BIOCARTA_CSK_PATHWAY	Braak	BM8-SFG	High-Low	5	365	22	13.3	2.97986e-05	0.0264412	ADCY1;GNB1;PRKACB;PRKAR1A;PRKAR2B
CP	BIOCARTA_FMLP_PATHWAY	Braak	BM8-SFG	High-Low	6	365	36	9.7	3.06787e-05	0.0269819	CALM1;CALM3;GNB1;MAP2K1;MAPK1;PPP3CA
CP	PID_PI3K_PLC_TRK_PATHWAY	Braak	BM8-SFG	High-Low	6	365	36	9.7	3.06787e-05	0.0269819	EGR1;EPB41L1;GSK3B;YWHAB;YWHAH;YWHAZ
CP	KEGG_PROSTATE_CANCER	PLQ_Mn	BM44-IFG	High-Low	9	381	89	5.7	3.07713e-05	0.0269819	CREB1;EGFR;GSK3B;HSP90AA1;IGF1R;KRAS;NFKBIA;PIK3R1;SOS1
BP	INTRACELLULAR_SIGNALING_CASCADE	Braak	BM8-SFG	High-Low	27	365	661	2.4	3.11102e-05	0.027119	ABR;ATP6AP2;CAP2;CHRM1;CNR1;GABBR1;GABBR2;GAP43;GNB1;GNG3;GSK3B;GUCY1B3;MAP2K4;MAPK9;NDFIP1;NDFIP2;NLK;PRKACB;PRKAR1A;PRKAR2B;PTPLAD1;RBFOX2;RGS4;SCG2;UBE2N;VDAC1;YWHAH
CC	SYNAPSE_PART	CDR	BM38-TP	High-Low	2	14	13	234	3.11713e-05	0.027119	CABP1;RIMS1
CP	REACTOME_FORMATION_OF_TUBULIN_FOLDING_INTERMEDIATES_BY_CCT_TRIC	Braak	BM21-MTG	High-Low	5	434	19	12.9	3.15411e-05	0.0272983	CCT2;TCP1;TUBA4A;TUBB2A;TUBB3
CP	REACTOME_NEUROTRANSMITTER_RELEASE_CYCLE	CDR	BM8-SFG	High-Low	6	390	34	9.6	3.16225e-05	0.0272983	GAD1;GLS;RIMS1;SLC17A7;SYN2;SYT1
CP	REACTOME_PHOSPHOLIPASE_C_MEDIATED_CASCADE	Braak	BM8-SFG	High-Low	7	365	53	7.7	3.20842e-05	0.02759	ADCY1;CALM1;CALM3;PDE1A;PRKACB;PRKAR1A;PRKAR2B
CP	REACTOME_RAF_MAP_KINASE_CASCADE	Braak	BM21-MTG	High-Low	4	434	10	19.6	3.24067e-05	0.0276537	KRAS;MAP2K1;MAPK1;YWHAB
CC	GROWTH_CONE	Braak	BM21-MTG	High-Low	4	434	10	19.6	3.24067e-05	0.0276537	CDK5R1;ERC2;MAPT;NRSN1
CP	REACTOME_LATENT_INFECTION_OF_HOMO_SAPIENS_WITH_MYCOBACTERIUM_TUBERCULOSIS	Braak	BM21-MTG	High-Low	6	434	31	9.5	3.30641e-05	0.0280616	ATP6V1A;ATP6V1B2;ATP6V1D;ATP6V1E1;ATP6V1G2;ATP6V1H
CP	REACTOME_LIGAND_GATED_ION_CHANNEL_TRANSPORT	PLQ_Mn	BM32-AC	High-Low	4	191	21	21.2	3.32945e-05	0.0280616	GABRA1;GABRA2;GABRA4;GABRB3
BP	SIGNAL_TRANSDUCTION	Braak	BM21-MTG	High-Low	57	434	1614	1.7	3.34565e-05	0.0280616	AKAP12;AKT3;ARHGEF7;BMPR2;CALM3;CAMKK2;CAP2;CCK;CDK5R1;CHL1;CHRM3;CNR1;DNM1L;EPHA4;FGF13;GABBR2;GABRA1;GABRA5;GABRB2;GABRB3;GAP43;GLRB;GNAS;GNG3;GRIA1;GRIA2;GRIN2A;GRM5;GSK3B;GUCY1B3;HTR2A;INPP4A;KALRN;KIFAP3;MAP2K1;MAP2K4;MAPK1;MAPK10;MAPK9;MOAP1;NDFIP1;NDFIP2;NRGN;PAK1;PLK2;RASGRP1;RGS4;RNF14;RUNDC3A;SCG2;SH3GL2;SHC3;SST;UBE2N;VDAC1;YWHAH;YWHAZ
BP	CENTRAL_NERVOUS_SYSTEM_DEVELOPMENT	Braak	BM21-MTG	High-Low	11	434	120	4.5	3.51308e-05	0.0293046	ADAM22;CDK5R1;DCLK1;HPCAL4;NPTX1;SERPINI1;SH3GL2;SHC3;SLIT1;SNCA;TAGLN3
CP	PID_NFAT_3PATHWAY	Braak	BM8-SFG	High-Low	7	365	54	7.6	3.63256e-05	0.0298764	GSK3B;MAPK9;PPP3CA;PRKCB;YWHAB;YWHAH;YWHAZ
CP	REACTOME_FORMATION_OF_ATP_BY_CHEMIOSMOTIC_COUPLING	CDR	BM38-TP	High-Low	2	14	14	217.3	3.63528e-05	0.0298764	ATP5B;ATP5D
CP	REACTOME_INSULIN_RECEPTOR_RECYCLING	Braak	BM8-SFG	High-Low	5	365	23	12.7	3.7543e-05	0.0306278	ATP6V1A;ATP6V1B2;ATP6V1D;ATP6V1G2;ATP6V1H
CP	BIOCARTA_CFTR_PATHWAY	Braak	BM8-SFG	High-Low	4	365	12	19.4	3.76797e-05	0.0306278	ADCY1;PRKACB;PRKAR1A;PRKAR2B
CP	BIOCARTA_PLCE_PATHWAY	Braak	BM8-SFG	High-Low	4	365	12	19.4	3.76797e-05	0.0306278	ADCY1;PRKACB;PRKAR1A;PRKAR2B
CP	REACTOME_DEVELOPMENTAL_BIOLOGY	Braak	BM21-MTG	High-Low	21	434	380	2.7	3.90852e-05	0.03154	AKT3;AP2A2;CACNB2;CAP2;CDC42;CDK5R1;DNM1;KCNQ2;KRAS;L1CAM;MAP2K1;MAPK1;MEF2C;MYH10;PAK1;PFN2;SCN2A;SCN3B;SH3GL2;SLIT1;YWHAB
MF	GLUTAMATE_RECEPTOR_ACTIVITY	Braak	BM21-MTG	High-Low	5	434	20	12.3	4.13532e-05	0.0330114	GABBR2;GRIA1;GRIA2;GRIN2A;GRM5
CC	PROTON_TRANSPORTING_TWO_SECTOR_ATPASE_COMPLEX	CDR	BM38-TP	High-Low	2	14	15	202.8	4.19298e-05	0.0332335	ATP5B;ATP5D
CP	REACTOME_GABA_B_RECEPTOR_ACTIVATION	Braak	BM8-SFG	High-Low	6	365	38	9.2	4.22448e-05	0.0333372	ADCY1;GABBR1;GABBR2;GNB1;GNG2;GNG3
MF	ENZYME_REGULATOR_ACTIVITY	Braak	BM8-SFG	High-Low	17	365	321	3.1	4.34095e-05	0.0338048	ABR;ANP32E;APC;CABP1;EID1;GDI2;PPP2R5E;PRKAR1A;PRKAR2B;PTPLAD1;RANBP1;RASA1;RGS4;SCG5;SERPINI1;SNCB;THY1
BP	GENERATION_OF_NEURONS	Braak	BM21-MTG	High-Low	9	434	82	5.4	4.38922e-05	0.0340615	CDK5R1;MAPT;NPTN;NRXN1;NRXN3;RTN1;SLIT1;YWHAG;YWHAH
CP	REACTOME_HEMOSTASIS	Braak	BM21-MTG	High-Low	23	434	443	2.5	4.46461e-05	0.0344068	AKT3;ATP2A2;CALM3;CDC42;GNAS;GNG2;GNG3;GUCY1B3;KIF3C;KIFAP3;KLC1;KRAS;L1CAM;MAPK1;PDE1A;PPIA;PPP2R5C;PRKCB;PRKCE;RASGRP1;SCG3;TUBA4A;YWHAZ
CP	KEGG_GLIOMA	Braak	BM21-MTG	High-Low	8	434	64	6.1	4.5467e-05	0.0349187	AKT3;CALM3;CAMK2D;KRAS;MAP2K1;MAPK1;PRKCB;SHC3
CC	SYNAPSE_PART	CDR	PT	High-Normal	2	17	13	192.7	4.65375e-05	0.035496	ERC2;RIMS1
CP	REACTOME_PLATELET_HOMEOSTASIS	Braak	BM8-SFG	High-Low	8	365	76	6.1	4.71108e-05	0.0358106	ATP2A2;GNB1;GNB5;GNG2;GNG3;GUCY1B3;PDE1A;PPP2R5E
BP	ANATOMICAL_STRUCTURE_DEVELOPMENT	Braak	BM8-SFG	High-Low	35	365	994	2.1	4.76654e-05	0.036109	ADAM22;ATP2A2;CAP2;CHRM1;DCLK1;EFNA5;ENC1;FGF12;FGF14;GDA;GLRB;HPCAL4;KCNQ2;LMO4;LSAMP;LY6H;MEF2C;NPTX1;NRXN1;NRXN3;OLFM1;PAFAH1B1;PAPSS1;PBX1;RASA1;RTN1;SCG2;SERPINI1;SH3GL2;SLIT2;SNCA;TAGLN3;THY1;TPD52;YWHAH
CP	REACTOME_POST_NMDA_RECEPTOR_ACTIVATION_EVENTS	Braak	BM21-MTG	High-Low	6	434	33	8.9	4.80528e-05	0.0362791	ADCY1;CALM3;CAMK2D;GRIN2A;MAPK1;NEFL
CC	SITE_OF_POLARIZED_GROWTH	Braak	BM21-MTG	High-Low	4	434	11	17.8	5.01053e-05	0.0373226	CDK5R1;ERC2;MAPT;NRSN1
MF	GABA_RECEPTOR_ACTIVITY	Braak	BM21-MTG	High-Low	4	434	11	17.8	5.01053e-05	0.0373226	GABBR2;GABRA1;GABRB2;GABRB3
CP	KEGG_MAPK_SIGNALING_PATHWAY	Braak	BM8-SFG	High-Low	15	365	262	3.3	5.06721e-05	0.037441	CACNA1B;CACNA1E;CACNG3;FGF12;FGF14;MAP2K1;MAP2K4;MAPK1;MAPK9;MEF2C;NLK;PPP3CA;PRKACB;PRKCB;RASA1
CP	KEGG_WNT_SIGNALING_PATHWAY	Braak	BM8-SFG	High-Low	11	365	148	4.3	5.08066e-05	0.037441	APC;CAMK2B;CAMK2D;CTBP1;GSK3B;MAPK9;NLK;PPP2R5E;PPP3CA;PRKACB;PRKCB
CP	PID_CD8_TCR_DOWNSTREAM_PATHWAY	Braak	BM21-MTG	High-Low	8	434	65	6	5.09367e-05	0.037441	KRAS;MAP2K1;MAPK1;MAPK9;PPP3CA;PPP3CB;PRKCB;PRKCE
MF	CALCIUM_ION_BINDING	Braak	BM21-MTG	High-Low	10	434	104	4.7	5.27596e-05	0.0385266	CALM3;CAMKK2;CDK5R1;HPCAL1;HPCAL4;MCTP1;PCLO;PDP1;PPP3CB;RASGRP1
CP	BIOCARTA_NOS1_PATHWAY	Braak	BM21-MTG	High-Low	5	434	21	11.7	5.33711e-05	0.0387192	CALM3;GRIN2A;PPP3CA;PPP3CB;PRKCB
CC	NEURON_PROJECTION	Braak	BM21-MTG	High-Low	5	434	21	11.7	5.33711e-05	0.0387192	CDK5R1;MAPT;NEFL;NEFM;NRSN1
CP	BIOCARTA_CACAM_PATHWAY	Braak	BM8-SFG	High-Low	4	365	13	18	5.36912e-05	0.038825	CALM1;CALM3;CAMK2B;CAMK2D
CP	REACTOME_IMMUNE_SYSTEM	Braak	BM21-MTG	High-Low	36	434	874	2	5.43705e-05	0.039189	AKT3;AP2A2;CALM3;CAMK2D;CDC42;DNM1;DYNC1I1;FBXO3;FBXW7;KIF3C;KIFAP3;KLC1;KRAS;MAP2K1;MAP2K4;MAPK1;MAPK10;MAPK9;MEF2C;MKRN1;PAK1;PPP2R5C;PRKCB;PSMA1;PSMA3;RASGRP1;SEH1L;SH3GL2;SUMO1;TRIM37;UBE2B;UBE2K;UBE2N;UBE2V2;YWHAB;YWHAZ
CP	REACTOME_PROTEIN_FOLDING	Braak	BM21-MTG	High-Low	7	434	49	7	5.70501e-05	0.0403637	CCT2;FBXW7;PFDN4;TCP1;TUBA4A;TUBB2A;TUBB3
CP	PID_EPHB_FWD_PATHWAY	Braak	BM8-SFG	High-Low	6	365	40	8.8	5.70657e-05	0.0403637	DNM1;EFNA5;GRIA1;MAP2K1;MAPK1;RASA1
CP	REACTOME_SIGNAL_TRANSDUCTION_BY_L1	Braak	BM21-MTG	High-Low	6	434	34	8.7	5.73537e-05	0.0403637	AP2A2;L1CAM;MAP2K1;MAPK1;PAK1;SH3GL2
CP	REACTOME_INHIBITION_OF_INSULIN_SECRETION_BY_ADRENALINE_NORADRENALINE	Braak	BM8-SFG	High-Low	5	365	25	11.7	5.76313e-05	0.0403637	GNAO1;GNB1;GNB5;GNG2;GNG3
CP	REACTOME_INHIBITION_OF_VOLTAGE_GATED_CA2_CHANNELS_VIA_GBETA_GAMMA_SUBUNITS	Braak	BM8-SFG	High-Low	5	365	25	11.7	5.76313e-05	0.0403637	GABBR1;GABBR2;GNB1;GNG2;GNG3
CP	REACTOME_TRANSFERRIN_ENDOCYTOSIS_AND_RECYCLING	Braak	BM8-SFG	High-Low	5	365	25	11.7	5.76313e-05	0.0403637	ATP6V1A;ATP6V1B2;ATP6V1D;ATP6V1G2;ATP6V1H
MF	RNA_BINDING	PLQ_Mn	BM44-IFG	High-Low	15	381	255	3.3	6.04643e-05	0.0415636	CELF2;CELF4;DDX17;DICER1;EIF2AK2;EIF5A;KHDRBS1;NUFIP2;PCBP2;RBFOX2;RBM6;RPL38;RPS27;SRRM1;ZFP36L1
CP	SIG_PIP3_SIGNALING_IN_CARDIAC_MYOCTES	Braak	BM21-MTG	High-Low	8	434	67	5.9	6.35282e-05	0.0434018	AKT3;CDC42;GSK3B;PAK1;YWHAB;YWHAG;YWHAH;YWHAZ
CP	REACTOME_GABA_RECEPTOR_ACTIVATION	CERAD	BM44-IFG	High-Low	4	89	52	18.4	6.61818e-05	0.0449391	ARHGEF9;GABRA1;GABRB3;GNAL
BP	REGULATION_OF_GENE_EXPRESSION	PLQ_Mn	BM44-IFG	High-Low	27	381	662	2.3	6.66189e-05	0.0450983	ATRX;BPTF;C19orf2;CDK6;DICER1;EIF5A;JMJD1C;KDM5A;KHDRBS1;KLF9;MDM4;MED13;MXD4;NR1D2;NRIP1;RBFOX2;RFX3;RORB;RSF1;RYBP;TCF4;VEZF1;WWP1;YY1;ZBTB38;ZNF148;ZNF24
CC	NUCLEAR_MEMBRANE	CERAD	BM21-MTG	High-Low	4	93	50	18.3	6.72882e-05	0.0454134	IPO7;KPNA3;MRPL19;RANBP2
CP	PID_SHP2_PATHWAY	PLQ_Mn	BM44-IFG	High-Low	7	381	57	6.9	6.79638e-05	0.0456433	EGFR;IGF1R;KRAS;NTRK2;NTRK3;PIK3R1;SOS1
CP	PID_PI3KCI_AKT_PATHWAY	Braak	BM21-MTG	High-Low	6	434	35	8.4	6.80387e-05	0.0456433	AKT3;GSK3B;YWHAB;YWHAG;YWHAH;YWHAZ
CC	SYNAPSE_PART	CDR	BM8-SFG	High-Low	4	390	13	16.8	6.94616e-05	0.0463188	CABP1;ERC2;RIMS1;SYNE1
BP	REGULATION_OF_TRANSCRIPTION	PLQ_Mn	BM44-IFG	High-Low	24	381	556	2.4	7.1386e-05	0.0474599	ATRX;BPTF;C19orf2;JMJD1C;KDM5A;KHDRBS1;KLF9;MDM4;MED13;MXD4;NR1D2;NRIP1;RBFOX2;RFX3;RORB;RSF1;RYBP;TCF4;VEZF1;WWP1;YY1;ZBTB38;ZNF148;ZNF24
CC	AXON	Braak	BM21-MTG	High-Low	4	434	12	16.4	7.39493e-05	0.0487278	CDK5R1;MAPT;NEFL;NEFM
CP	PID_ERBB1_DOWNSTREAM_PATHWAY	Braak	BM8-SFG	High-Low	9	365	104	5	7.59046e-05	0.0497219	EGR1;MAP2K1;MAP2K4;MAPK1;MAPK9;MEF2C;YWHAB;YWHAH;YWHAZ
MF	CALCIUM_ION_BINDING	Braak	BM8-SFG	High-Low	9	365	104	5	7.59046e-05	0.0497219	CABP1;CALM3;HPCAL1;HPCAL4;NCS1;PCLO;PDP1;RCN2;TPD52
BP	G_PROTEIN_COUPLED_RECEPTOR_PROTEIN_SIGNALING_PATHWAY	Braak	BM8-SFG	High-Low	17	365	336	3	7.62963e-05	0.049832	CALM3;CALY;CAP2;CHRM1;CNR1;GABBR1;GABBR2;GABRA1;GABRA4;GABRB2;GABRG2;GAP43;GLRB;GNB1;PRKACB;RGS4;SST
1CP, canonical pathways; BP, biological process; MF, molecular function; CC, cellular component.

## Sheet: Table S5b
Table S5b Functional enrichment analysis of the up-regulated genes.
System1	Function Category	Trait	Region	Comparison	Overlap size	DEGs size	Category size	Fold enrichment	P value	FDR	Overlap genes
CP	REACTOME_TRANSMISSION_ACROSS_CHEMICAL_SYNAPSES	Braak	BM8-SFG	Low-Normal	18	293	183	7.1	8.40959e-11	1.17061e-06	CALM3;CAMK2A;CAMK2D;DLG1;GABRA5;GABRG2;GLS;GLUL;GNAI1;GNB1;GNB5;HSPA8;MAPK1;PRKACB;PRKCB;SLC17A7;SYN2;SYT1
CP	REACTOME_NEURONAL_SYSTEM	CERAD	BM7-SPL	Low-Normal	9	56	273	12.5	3.66598e-08	0.000209356	AP2A1;GABBR2;GABRA4;GRIA3;GRIN1;KCNB1;PDPK1;SYT1;VAMP1
CP	REACTOME_NEURONAL_SYSTEM	Braak	BM8-SFG	Low-Normal	18	293	273	4.8	4.96668e-08	0.000257251	CALM3;CAMK2A;CAMK2D;DLG1;GABRA5;GABRG2;GLS;GLUL;GNAI1;GNB1;GNB5;HSPA8;MAPK1;PRKACB;PRKCB;SLC17A7;SYN2;SYT1
CP	BIOCARTA_CREB_PATHWAY	Braak	BM8-SFG	Low-Normal	7	293	27	18.8	6.09236e-08	0.000294976	CAMK2A;CAMK2D;MAPK1;PIK3CA;PRKACB;PRKAR1A;PRKCB
CC	PLASMA_MEMBRANE	CERAD	BM7-SPL	Low-Normal	17	56	1407	4.6	6.55635e-08	0.000303099	ACTN1;ATP1A3;ATP2B1;ATP2B3;CHRM3;EPHA4;GABBR2;GABRA4;GRIA3;GRIN1;NBEA;NRXN1;PDPK1;RYR2;SCN3B;SIRPA;VAMP1
CC	MITOCHONDRION	NPrSum	BM17-OVC	High-Low	16	193	333	5.3	6.85253e-08	0.000305239	ATP5D;FIBP;IDH3B;IMMT;MRPL41;NAPG;NDUFA11;NDUFA13;NDUFAB1;NDUFV1;PINK1;PRDX5;SLC25A12;SPG7;TIMM17A;UQCRC1
CP	KEGG_OXIDATIVE_PHOSPHORYLATION	NPrSum	BM17-OVC	High-Low	10	193	122	9	1.69267e-07	0.00063897	ATP5D;ATP5H;ATP6V1D;ATP6V1E1;ATP6V1H;COX7B;NDUFA11;NDUFAB1;NDUFV1;UQCRC1
CP	REACTOME_L1CAM_INTERACTIONS	Braak	BM8-SFG	Low-Normal	10	293	83	8.8	2.09117e-07	0.000749151	ALCAM;CNTN1;DLG1;MAPK1;NCAM1;PAK1;RANBP9;SCN2A;SCN3B;SPTBN1
CP	REACTOME_NEUROTRANSMITTER_RECEPTOR_BINDING_AND_DOWNSTREAM_TRANSMISSION_IN_THE_POSTSYNAPTIC_CELL	Braak	BM8-SFG	Low-Normal	12	293	134	6.5	3.47673e-07	0.00117641	CALM3;CAMK2A;CAMK2D;DLG1;GABRA5;GABRG2;GNAI1;GNB1;GNB5;MAPK1;PRKACB;PRKCB
CP	BIOCARTA_RAB_PATHWAY	Braak	BM8-SFG	Low-Normal	5	293	12	30.3	3.48614e-07	0.00117641	RAB1A;RAB2A;RAB4A;RAB5A;RAB6A
MF	PYROPHOSPHATASE_ACTIVITY	Braak	BM8-SFG	Low-Normal	15	293	222	4.9	4.83364e-07	0.00150398	ABCA2;ARF1;ARL4C;ATP2A2;ATP6V1C1;DDX3X;ENPP2;GNAI1;GNB1;GSPT1;RAB1A;RAB2A;RAB4A;RAB5A;RAB6A
CP	REACTOME_TRANSMISSION_ACROSS_CHEMICAL_SYNAPSES	CERAD	BM7-SPL	Low-Normal	7	56	183	14.5	5.01242e-07	0.00150398	AP2A1;GABBR2;GABRA4;GRIA3;GRIN1;PDPK1;SYT1
MF	HYDROLASE_ACTIVITY_ACTING_ON_ACID_ANHYDRIDES	Braak	BM8-SFG	Low-Normal	15	293	224	4.9	5.41931e-07	0.00158814	ABCA2;ARF1;ARL4C;ATP2A2;ATP6V1C1;DDX3X;ENPP2;GNAI1;GNB1;GSPT1;RAB1A;RAB2A;RAB4A;RAB5A;RAB6A
MF	ENZYME_REGULATOR_ACTIVITY	Braak	BM8-SFG	Low-Normal	18	293	321	4.1	5.53492e-07	0.00160096	ABR;ANP32E;APC;EID1;GDI2;HSP90AA1;HSP90AB1;OAZ2;PPP2R5E;PREX1;PRKAR1A;PSAP;PTPLAD1;RANGAP1;RGS4;SET;THY1;TIMP2
CC	CYTOPLASM	NPrSum	BM17-OVC	High-Low	42	193	2091	2.2	6.08631e-07	0.00165872	ACOT7;AP2S1;ATP5D;BSCL2;CCT6A;D4S234E;DYNC1I1;EDF1;FIBP;GPRASP2;IDH3B;IMMT;ITGB1BP1;LANCL2;MRPL41;MYL6B;NAPG;NDUFA11;NDUFA13;NDUFAB1;NDUFV1;NME1;NRSN1;PAK1;PINK1;PPIA;PPP1R7;PRDX5;RAB11A;REEP1;SLC25A12;SLC35B4;SPG7;SVOP;SYT13;TIMM17A;UBE2V2;UCHL1;UHMK1;UQCRC1;VPS28;YARS
CP	BIOCARTA_CXCR4_PATHWAY	Braak	BM8-SFG	Low-Normal	6	293	24	18.2	7.03997e-07	0.0018666	GNAI1;GNB1;MAPK1;PIK3CA;PRKCB;PTK2
MF	GTPASE_ACTIVITY	Braak	BM8-SFG	Low-Normal	10	293	96	7.6	8.2868e-07	0.00214609	ARF1;ARL4C;GNAI1;GNB1;GSPT1;RAB1A;RAB2A;RAB4A;RAB5A;RAB6A
CC	CYTOPLASM	Braak	BM8-SFG	Low-Normal	56	293	2091	1.9	8.65197e-07	0.00217212	ABCA2;ACLY;ANP32A;ANP32E;APC;ARL8B;CALM3;CANX;CLASP2;COPA;CTTN;DCTN4;DDX3X;EIF4G3;EXOC5;GATM;GDI2;GRSF1;GUCY1B3;HSP90B1;HSPD1;HSPH1;KLHDC3;MACF1;MAP4K5;NNT;OGT;PAFAH1B1;PAIP2;PAK1;PCMT1;PEG10;PPFIA2;PPP2R5E;PREX1;PRKCB;PRNP;PROSC;RAB6A;RABEP1;RANGAP1;RCHY1;REEP1;SET;SH3GLB2;SLC25A11;SNCA;SPTBN1;SRPK2;TF;THY1;TMED2;TPD52;TPPP;VDAC1;YWHAZ
CP	PID_EPHB_FWD_PATHWAY	Braak	BM8-SFG	Low-Normal	7	293	40	12.7	1.09748e-06	0.00262829	EFNA5;MAPK1;PAK1;PIK3CA;PTK2;SYNJ1;TF
CP	REACTOME_RESPIRATORY_ELECTRON_TRANSPORT_ATP_SYNTHESIS_BY_CHEMIOSMOTIC_COUPLING_AND_HEAT_PRODUCTION_BY_UNCOUPLING_PROTEINS_	NPrSum	BM17-OVC	High-Low	8	193	86	10.3	1.14112e-06	0.00270372	ATP5D;ATP5H;COX7B;NDUFA11;NDUFA13;NDUFAB1;NDUFV1;UQCRC1
MF	NUCLEOSIDE_TRIPHOSPHATASE_ACTIVITY	Braak	BM8-SFG	Low-Normal	14	293	208	4.9	1.22264e-06	0.00280729	ABCA2;ARF1;ARL4C;ATP2A2;ATP6V1C1;DDX3X;GNAI1;GNB1;GSPT1;RAB1A;RAB2A;RAB4A;RAB5A;RAB6A
CP	PID_MET_PATHWAY	Braak	BM8-SFG	Low-Normal	9	293	79	8.3	1.384e-06	0.00312837	APC;GAB1;MAP2K4;MAPK1;PAK1;PIK3CA;PTK2;RAB5A;RANBP9
CP	REACTOME_NEUROTRANSMITTER_RECEPTOR_BINDING_AND_DOWNSTREAM_TRANSMISSION_IN_THE_POSTSYNAPTIC_CELL	CERAD	BM7-SPL	Low-Normal	6	56	134	17	1.39057e-06	0.00312837	AP2A1;GABBR2;GABRA4;GRIA3;GRIN1;PDPK1
CP	BIOCARTA_EDG1_PATHWAY	Braak	BM8-SFG	Low-Normal	6	293	27	16.2	1.49542e-06	0.0032653	GNAI1;GNB1;MAPK1;PIK3CA;PRKCB;PTK2
CC	MEMBRANE	CERAD	BM7-SPL	Low-Normal	18	56	1967	3.5	1.52849e-06	0.00329887	ACTN1;ATP1A3;ATP2B1;ATP2B3;CHRM3;EPHA4;GABBR2;GABRA4;GRIA3;GRIN1;NBEA;NRXN1;PDPK1;RYR2;SCN3B;SERINC3;SIRPA;VAMP1
CP	BIOCARTA_BIOPEPTIDES_PATHWAY	Braak	BM8-SFG	Low-Normal	7	293	42	12.1	1.5512e-06	0.00329887	CALM3;CAMK2A;CAMK2D;GNAI1;GNB1;MAPK1;PRKCB
CC	CYTOPLASM	PLQ_Mn	BM44-IFG	High-Low	58	313	2091	1.9	1.57756e-06	0.00331466	ACOT7;AK5;AMPH;AP3B2;BSCL2;CDO1;CXCL14;D4S234E;DCTN3;DYNC1I1;EIF1;EIF5;GSK3B;GUCY1B3;IDH3B;IMMT;ITGB1BP1;KIFAP3;MRPS24;NAPG;NDRG3;NDUFA11;NDUFA2;NME1;NPEPPS;NRSN1;OXCT1;PAK1;PCP4;PDK3;PEG10;PHYH;PI4KA;PPIA;PPP1R7;PPP2R5E;PRICKLE1;PRKCB;PTEN;RBFOX1;SCG5;SCYL1;SLC25A12;SNCA;SRP68;SVOP;SYT13;TMEM126A;TPD52;TRAPPC4;TUB;TUSC3;UBE2V2;UCHL1;UQCRC1;VAPA;VDAC3;VPS29
CP	REACTOME_TCA_CYCLE_AND_RESPIRATORY_ELECTRON_TRANSPORT	NPrSum	BM17-OVC	High-Low	9	193	122	8.1	1.72792e-06	0.00356336	ATP5D;ATP5H;COX7B;IDH3B;NDUFA11;NDUFA13;NDUFAB1;NDUFV1;UQCRC1
CC	MITOCHONDRIAL_INNER_MEMBRANE	NPrSum	BM17-OVC	High-Low	7	193	65	11.9	2.01003e-06	0.00399709	ATP5D;IMMT;NDUFA13;NDUFAB1;NDUFV1;TIMM17A;UQCRC1
CP	KEGG_ERBB_SIGNALING_PATHWAY	Braak	BM8-SFG	Low-Normal	9	293	86	7.6	2.8432e-06	0.00536642	CAMK2A;CAMK2D;GAB1;MAP2K4;MAPK1;PAK1;PIK3CA;PRKCB;PTK2
BP	ESTABLISHMENT_OF_LOCALIZATION	Braak	BM8-SFG	Low-Normal	30	293	861	2.5	3.18677e-06	0.00581769	ABCA2;ANP32A;ARL6IP5;ATP6V1C1;CANX;COPA;ENSA;EXOC5;HSP90AA1;NNT;PAFAH1B1;PICALM;PSAP;RAB1A;RAB2A;RAB5A;RABEP1;RANBP2;REEP1;SCAMP1;SCN2A;SLC17A7;SLC25A11;SYNJ1;SYT1;TOMM20;TPD52;VAMP3;VDAC1;ZNF238
CP	REACTOME_TRANSMISSION_ACROSS_CHEMICAL_SYNAPSES	PLQ_Mn	BM44-IFG	High-Low	13	313	183	4.8	3.34079e-06	0.00600049	ADCY1;CACNA2D3;CACNB2;GABRA1;GABRB3;GAD1;GLS;GNG3;KCNJ9;NCALD;PRKCB;RASGRF2;SYN2
CP	BIOCARTA_AT1R_PATHWAY	Braak	BM8-SFG	Low-Normal	6	293	32	13.6	4.3208e-06	0.00702429	CALM3;MAP2K4;MAPK1;PAK1;PRKCB;PTK2
CP	PID_NETRIN_PATHWAY	Braak	BM8-SFG	Low-Normal	6	293	32	13.6	4.3208e-06	0.00702429	CAMK2A;MAP1B;MAPK1;PAK1;PIK3CA;PTK2
CC	ORGANELLE_INNER_MEMBRANE	NPrSum	BM17-OVC	High-Low	7	193	73	10.6	4.42558e-06	0.00709111	ATP5D;IMMT;NDUFA13;NDUFAB1;NDUFV1;TIMM17A;UQCRC1
CP	PID_VEGFR1_2_PATHWAY	Braak	BM8-SFG	Low-Normal	8	293	69	8.4	4.71353e-06	0.00744537	ARF1;GAB1;HSP90AA1;HSP90AB1;MAPK1;PIK3CA;PRKCB;PTK2
CP	KEGG_LONG_TERM_POTENTIATION	Braak	BM8-SFG	Low-Normal	8	293	70	8.3	5.25886e-06	0.00819058	CALM3;CAMK2A;CAMK2D;ITPR1;MAPK1;PPP1CB;PRKACB;PRKCB
CP	REACTOME_AXON_GUIDANCE	Braak	BM8-SFG	Low-Normal	14	293	239	4.3	6.20416e-06	0.00936634	ALCAM;CNTN1;DLG1;HSP90AA1;HSP90AB1;MAPK1;NCAM1;PAK1;PRNP;PTK2;RANBP9;SCN2A;SCN3B;SPTBN1
CP	BIOCARTA_GPCR_PATHWAY	Braak	BM8-SFG	Low-Normal	6	293	34	12.8	6.2661e-06	0.00936634	CALM3;GNAI1;GNB1;PRKACB;PRKAR1A;PRKCB
CP	BIOCARTA_MPR_PATHWAY	Braak	BM8-SFG	Low-Normal	6	293	34	12.8	6.2661e-06	0.00936634	ACTR2;GNAI1;GNB1;MAPK1;PRKACB;PRKAR1A
CC	MITOCHONDRIAL_MEMBRANE_PART	NPrSum	BM17-OVC	High-Low	6	193	51	13	6.57461e-06	0.00954636	ATP5D;NDUFA13;NDUFAB1;NDUFV1;TIMM17A;UQCRC1
CP	REACTOME_TRANSMISSION_ACROSS_CHEMICAL_SYNAPSES	NPrSum	BM17-OVC	High-Low	10	193	183	6	6.89158e-06	0.00978523	AP2S1;CACNG8;CAMK2D;DNAJC5;GNG3;NCALD;RASGRF2;SLC17A7;STX1A;SYN2
CC	NUCLEUS	CDR	BM7-SPL	High-Low	28	171	1402	2.5	7.0105e-06	0.00988214	APC;ATRX;BNIP3L;BPTF;CBX5;DDX24;EGFR;GSK3B;MBD4;MPHOSPH8;MYEF2;NASP;NR1D2;NRIP1;NUFIP2;PPIG;PRKCI;RBBP4;RSF1;SOX9;SRPK2;TCF4;TMBIM6;TNPO1;TPR;UHMK1;ZBTB38;ZNF148
CC	MEMBRANE	Braak	BM8-SFG	Low-Normal	51	293	1967	1.9	7.35122e-06	0.0101177	ABCA2;AKTIP;APC;ARF1;ARL6IP5;ATP2A2;ATP6AP2;ATP6V1A;ATP6V1C1;BMPR2;CADM3;CALM3;CAPRIN1;CLPTM1;COPA;DLG1;EFNA5;ENPP2;EPHA4;GABRA5;GABRG2;GDE1;GNAI1;GPR37;HSP90B1;ITPR1;MATR3;NCAM1;NNT;NRXN1;PAK1;PGRMC1;PICALM;PKP4;PREX1;PRKCB;PRNP;PSAP;RANBP2;RANGAP1;SCARB2;SCN3B;SERINC3;SLC17A7;SLC25A11;SYPL1;THY1;TMED2;TSPAN3;VAMP3;VDAC1
CP	PID_ERBB1_RECEPTOR_PROXIMAL_PATHWAY	Braak	BM8-SFG	Low-Normal	6	293	35	12.5	7.47567e-06	0.0101427	GAB1;GNAI1;MAPK1;PAK1;PIK3CA;PTK2
CP	KEGG_VIBRIO_CHOLERAE_INFECTION	Braak	BM8-SFG	Low-Normal	7	293	54	9.4	8.84386e-06	0.0111283	ARF1;ATP6V0A1;ATP6V1A;ATP6V1C1;ATP6V1D;PRKACB;PRKCB
CP	NABA_CORE_MATRISOME	Braak	BM8-SFG	High-Low	5	24	263	16.9	9.6975e-06	0.0118023	COL1A2;FN1;IGFBP7;OGN;SRGN
CP	PID_FGF_PATHWAY	Braak	BM8-SFG	Low-Normal	7	293	55	9.3	1.00154e-05	0.0120829	CAMK2A;CTTN;FGFR2;GAB1;MAPK1;NCAM1;PIK3CA
CP	BIOCARTA_SPPA_PATHWAY	Braak	BM8-SFG	Low-Normal	5	293	22	16.5	1.03531e-05	0.0121354	GNAI1;GNB1;MAPK1;PRKCB;PTK2
BP	CYTOSKELETON_ORGANIZATION_AND_BIOGENESIS	CDR	BM21-MTG	High-Low	6	52	205	12	1.04084e-05	0.0121354	ANK3;KIF5A;KIF5B;MAPT;PDPK1;WASF2
CP	PID_PDGFRB_PATHWAY	Braak	BM8-SFG	Low-Normal	10	293	127	5.7	1.05666e-05	0.0121937	ACTR2;CTTN;GAB1;MAP2K4;MAPK1;PAK1;PIK3CA;RAB4A;RAB5A;YWHAZ
CP	REACTOME_OPIOID_SIGNALLING	Braak	BM8-SFG	Low-Normal	8	293	77	7.6	1.07865e-05	0.0123199	CALM3;GNAI1;GNB1;GNB5;MAPK1;PDE1A;PRKACB;PRKAR1A
CC	MITOCHONDRIAL_MEMBRANE	NPrSum	BM17-OVC	High-Low	7	193	84	9.2	1.13126e-05	0.0128138	ATP5D;IMMT;NDUFA13;NDUFAB1;NDUFV1;TIMM17A;UQCRC1
CC	ENDOPLASMIC_RETICULUM	CERAD	BM20-ITG	Low-Normal	15	292	288	3.8	1.14628e-05	0.0128138	AGPAT3;CCDC88A;DAD1;KTN1;MAGT1;NPC1;PDIA3;PIGY;RAB14;SELS;SET;TMBIM6;TMEM50A;TMEM98;TMTC2
CC	NUCLEUS	CDR	BM44-IFG	High-Low	34	234	1402	2.2	1.15066e-05	0.0128138	ACTB;ANP32A;BPTF;DDX17;FXR1;HIPK2;HSPD1;KDM5A;MBD4;MLL;MPHOSPH8;MYEF2;NUFIP2;PIAS1;PNO1;PPIG;PRKCI;RANBP2;SEPT2;SOX9;SPTBN1;SRSF11;STAG2;SYNCRIP;TCF4;TMBIM6;TNPO1;TOB2;TPR;TRA2A;UHMK1;ZBTB38;ZNF148;ZRANB2
CP	REACTOME_IMMUNE_SYSTEM	Braak	BM8-SFG	Low-Normal	29	293	874	2.4	1.18642e-05	0.0131462	AP1S2;ARF1;ARIH2;CALM3;CAMK2A;CAMK2D;CANX;DCTN4;EIF4G3;FBXW7;HMGB1;HSP90AB1;HSP90B1;MAP2K4;MAPK1;NCAM1;OSBPL1A;PAK1;PIK3CA;PPP2R5E;PRKACB;PRKCB;PSMD1;RANBP2;RCHY1;UBE2B;UBE2M;WSB1;YWHAZ
CP	KEGG_PARKINSONS_DISEASE	NPrSum	BM17-OVC	High-Low	8	193	118	7.5	1.22927e-05	0.0134122	ATP5D;ATP5H;COX7B;NDUFAB1;NDUFV1;PINK1;UCHL1;UQCRC1
CP	REACTOME_HEMOSTASIS	Braak	BM8-SFG	Low-Normal	19	293	443	3.1	1.35965e-05	0.0142386	ATP2A2;CALM3;GNAI1;GNB1;GNB5;GUCY1B3;JAM3;MAPK1;PDE1A;PIK3CA;PPP2R5E;PRKACB;PRKAR1A;PRKCB;PSAP;PTK2;RAB5A;TF;YWHAZ
CP	REACTOME_NEURONAL_SYSTEM	PLQ_Mn	BM44-IFG	High-Low	15	313	273	3.7	1.38301e-05	0.0143267	ADCY1;CACNA2D3;CACNB2;GABRA1;GABRB3;GAD1;GLS;GNG3;KCNA2;KCNJ9;KCNQ5;NCALD;PRKCB;RASGRF2;SYN2
CC	MEMBRANE_PART	Braak	BM8-SFG	Low-Normal	44	293	1648	1.9	1.69325e-05	0.0166868	ABCA2;APC;ARL6IP5;ATP2A2;ATP6AP2;ATP6V1A;ATP6V1C1;BMPR2;CADM3;CAPRIN1;CLPTM1;COPA;DLG1;EFNA5;ENPP2;EPHA4;GABRA5;GABRG2;GDE1;GNAI1;GPR37;HSP90B1;ITPR1;MATR3;NCAM1;NNT;NRXN1;PGRMC1;PICALM;PKP4;PRNP;PSAP;RANBP2;RANGAP1;SCARB2;SERINC3;SLC17A7;SLC25A11;SYPL1;THY1;TMED2;TSPAN3;VAMP3;VDAC1
CC	CYTOPLASM	CDR	BM44-IFG	High-Low	44	234	2091	1.9	1.88622e-05	0.0181791	ACTB;ANP32A;ATG12;ATP1A2;BPTF;CLCN3;CLIC4;CPNE3;EPB41L2;EXOC5;FXR1;FYN;GALNTL2;GLG1;GLUD1;GOLIM4;HIP1;HIPK2;HSPD1;MACF1;MPHOSPH8;MRVI1;NUFIP2;PDK4;PIK3R1;PLOD2;PRKCI;RAB14;SEC14L1;SEPT2;SPTBN1;TMBIM6;TMTC2;TNPO1;TPP1;TPPP;TPR;TRAK2;TRAM1;TULP4;TXNIP;UHMK1;USP33;WNK1
MF	ATPASE_ACTIVITY_COUPLED_TO_TRANSMEMBRANE_MOVEMENT_OF_IONS_PHOSPHORYLATIVE_MECHANISM	CERAD	BM7-SPL	Low-Normal	3	56	20	57	1.90182e-05	0.0181791	ATP1A3;ATP2B1;ATP2B3
CP	REACTOME_PLC_BETA_MEDIATED_EVENTS	Braak	BM8-SFG	Low-Normal	6	293	42	10.4	2.22849e-05	0.0210309	CALM3;GNAI1;MAPK1;PDE1A;PRKACB;PRKAR1A
CP	BIOCARTA_AGPCR_PATHWAY	Braak	BM8-SFG	Low-Normal	4	293	13	22.4	2.2756e-05	0.0213849	GNB1;PRKACB;PRKAR1A;PRKCB
CP	KEGG_OOCYTE_MEIOSIS	Braak	BM8-SFG	Low-Normal	9	293	111	5.9	2.3156e-05	0.0216694	CALM3;CAMK2A;CAMK2D;ITPR1;MAPK1;PPP1CB;PPP2R5E;PRKACB;YWHAZ
CC	CYTOPLASM	CDR	BM21-MTG	High-Low	16	52	2091	3.1	2.34592e-05	0.0217702	AGPAT3;AK3;ANK3;ANXA5;DARS;GATM;HIPK2;HLA-DRA;KIF5B;MAPT;PABPC1;PDPK1;SPTBN1;TMBIM6;TRIM2;TXNIP
CC	MITOCHONDRIAL_ENVELOPE	NPrSum	BM17-OVC	High-Low	7	193	95	8.1	2.53803e-05	0.023329	ATP5D;IMMT;NDUFA13;NDUFAB1;NDUFV1;TIMM17A;UQCRC1
BP	REGULATION_OF_GENE_EXPRESSION	CDR	BM7-SPL	High-Low	17	171	662	3.2	2.54532e-05	0.023329	ATRX;BNIP3L;BPTF;DICER1;EIF5;JMJD1C;KLF9;NR1D2;NRIP1;RFX3;RORB;RSF1;RYBP;TCF4;YY1;ZBTB38;ZNF148
CC	CYTOSKELETON	CDR	BM21-MTG	High-Low	7	52	362	7.9	2.68084e-05	0.0241731	KIF5A;KIF5B;MAPT;MSN;PALLD;SPTBN1;WASF2
CP	SIG_CHEMOTAXIS	Braak	BM8-SFG	Low-Normal	6	293	45	9.7	3.34251e-05	0.0280616	ACTR2;CFL2;GDI2;ITPR1;PAK1;PIK3CA
MF	ATPASE_ACTIVITY_COUPLED_TO_TRANSMEMBRANE_MOVEMENT_OF_IONS	CERAD	BM7-SPL	Low-Normal	3	56	24	47.5	3.35147e-05	0.0280616	ATP1A3;ATP2B1;ATP2B3
CP	BIOCARTA_PYK2_PATHWAY	Braak	BM8-SFG	Low-Normal	5	293	28	13	3.61119e-05	0.0298764	CALM3;MAP2K4;MAPK1;PAK1;PRKCB
BP	NEGATIVE_REGULATION_OF_CELLULAR_COMPONENT_ORGANIZATION_AND_BIOGENESIS	Braak	BM8-SFG	Low-Normal	5	293	28	13	3.61119e-05	0.0298764	APC;HMGB1;PAIP2;SET;THY1
CP	REACTOME_RESPIRATORY_ELECTRON_TRANSPORT	NPrSum	BM17-OVC	High-Low	6	193	69	9.6	3.82319e-05	0.0309637	COX7B;NDUFA11;NDUFA13;NDUFAB1;NDUFV1;UQCRC1
CC	CYTOPLASMIC_PART	NPrSum	BM17-OVC	High-Low	28	193	1360	2.3	3.98692e-05	0.0320566	AP2S1;ATP5D;BSCL2;DYNC1I1;FIBP;IDH3B;IMMT;ITGB1BP1;LANCL2;MRPL41;MYL6B;NAPG;NDUFA11;NDUFA13;NDUFAB1;NDUFV1;NRSN1;PINK1;PRDX5;RAB11A;SLC25A12;SLC35B4;SPG7;SVOP;SYT13;TIMM17A;UQCRC1;VPS28
CP	KEGG_EPITHELIAL_CELL_SIGNALING_IN_HELICOBACTER_PYLORI_INFECTION	Braak	BM8-SFG	Low-Normal	7	293	68	7.5	4.10835e-05	0.0329141	ATP6V0A1;ATP6V1A;ATP6V1C1;ATP6V1D;JAM3;MAP2K4;PAK1
CP	REACTOME_NEURONAL_SYSTEM	NPrSum	BM17-OVC	High-Low	11	193	273	4.4	4.16378e-05	0.0331199	AP2S1;CACNG8;CAMK2D;DNAJC5;GNG3;KCNQ2;NCALD;RASGRF2;SLC17A7;STX1A;SYN2
CC	MITOCHONDRIAL_PART	NPrSum	BM17-OVC	High-Low	8	193	140	6.3	4.236e-05	0.0333372	ATP5D;IMMT;MRPL41;NDUFA13;NDUFAB1;NDUFV1;TIMM17A;UQCRC1
MF	CYTOSKELETAL_PROTEIN_BINDING	CDR	BM21-MTG	High-Low	5	52	159	12.9	4.26393e-05	0.0334388	KIF5B;MAPT;PALLD;SPTBN1;WASF2
CP	REACTOME_CA_DEPENDENT_EVENTS	Braak	BM8-SFG	Low-Normal	5	293	29	12.5	4.31466e-05	0.033718	CALM3;MAPK1;PDE1A;PRKACB;PRKAR1A
BP	CHROMATIN_REMODELING	CDR	BM7-SPL	High-Low	4	171	25	19.9	4.44946e-05	0.0344068	BPTF;NASP;RBBP4;RSF1
CP	REACTOME_SIGNALING_BY_FGFR_IN_DISEASE	Braak	BM8-SFG	Low-Normal	9	293	121	5.4	4.59344e-05	0.0351564	CALM3;FGFR1OP2;FGFR2;GAB1;MAPK1;PDE1A;PIK3CA;PRKACB;PRKAR1A
CP	PID_CDC42_PATHWAY	Braak	BM8-SFG	Low-Normal	7	293	70	7.3	4.96266e-05	0.0373226	ACTR2;APC;DLG1;MAP2K4;MAPK1;PAK1;PIK3CA
CC	CYTOPLASMIC_PART	PLQ_Mn	BM44-IFG	High-Low	39	313	1360	2	4.98468e-05	0.0373226	AK5;AMPH;AP3B2;BSCL2;CDO1;CXCL14;DCTN3;DYNC1I1;GSK3B;GUCY1B3;IDH3B;IMMT;ITGB1BP1;KIFAP3;MRPS24;NAPG;NDUFA11;NDUFA2;NPEPPS;NRSN1;OXCT1;PDK3;PHYH;PI4KA;PRICKLE1;RBFOX1;SCG5;SLC25A12;SRP68;SVOP;SYT13;TMEM126A;TPD52;TRAPPC4;TUSC3;UQCRC1;VAPA;VDAC3;VPS29
CC	MITOCHONDRIAL_RESPIRATORY_CHAIN	NPrSum	BM17-OVC	High-Low	4	193	23	19.2	5.05847e-05	0.037441	NDUFA13;NDUFAB1;NDUFV1;UQCRC1
CP	PID_INSULIN_GLUCOSE_PATHWAY	CDR	BM7-SPL	High-Low	4	171	26	19.2	5.22561e-05	0.0382845	GSK3B;LNPEP;PRKCI;RHOQ
BP	REGULATION_OF_CELLULAR_COMPONENT_ORGANIZATION_AND_BIOGENESIS	Braak	BM8-SFG	Low-Normal	9	293	124	5.3	5.56642e-05	0.039992	APC;CLASP2;EIF4G3;HMGB1;PAIP2;PBX1;SET;THY1;TPPP
BP	BIOPOLYMER_METABOLIC_PROCESS	CDR	BM7-SPL	High-Low	29	171	1659	2.2	5.62433e-05	0.0402782	ATRX;BMPR1B;BPTF;EGFR;GSK3B;JMJD1C;KLF9;LUC7L3;MYEF2;NASP;NR1D2;NRIP1;PKN2;PLOD2;PPIG;PRKCI;RORB;RSF1;RYBP;SRPK2;TCF4;UBE2H;UHMK1;USP33;WHSC1L1;WNK1;YY1;ZBTB38;ZNF148
BP	NEGATIVE_REGULATION_OF_NUCLEOBASENUCLEOSIDENUCLEOTIDE_AND_NUCLEIC_ACID_METABOLIC_PROCESS	CDR	BM8-SFG	High-Low	7	101	206	7.2	5.70539e-05	0.0403637	BPTF;RFX3;RSF1;RYBP;SET;ZNF148;ZNF24
CP	REACTOME_DOWNSTREAM_SIGNALING_OF_ACTIVATED_FGFR	Braak	BM8-SFG	Low-Normal	8	293	97	6	5.84441e-05	0.0406771	CALM3;FGFR2;GAB1;MAPK1;PDE1A;PIK3CA;PRKACB;PRKAR1A
CP	REACTOME_SIGNALING_BY_ERBB2	Braak	BM8-SFG	Low-Normal	8	293	97	6	5.84441e-05	0.0406771	CALM3;GAB1;HSP90AA1;MAPK1;PDE1A;PIK3CA;PRKACB;PRKAR1A
CP	KEGG_ENDOMETRIAL_CANCER	CDR	BM7-SPL	High-Low	5	171	52	12	6.02816e-05	0.0415636	APC;EGFR;GSK3B;KRAS;PIK3R1
BP	CHROMATIN_MODIFICATION	CDR	BM7-SPL	High-Low	5	171	52	12	6.02816e-05	0.0415636	BPTF;NASP;RBBP4;RSF1;WHSC1L1
CP	PID_AR_NONGENOMIC_PATHWAY	Braak	BM8-SFG	Low-Normal	5	293	31	11.7	6.0359e-05	0.0415636	GNAI1;GNB1;MAPK1;PIK3CA;PTK2
CP	KEGG_GNRH_SIGNALING_PATHWAY	Braak	BM8-SFG	Low-Normal	8	293	98	5.9	6.28901e-05	0.0430981	CALM3;CAMK2A;CAMK2D;ITPR1;MAP2K4;MAPK1;PRKACB;PRKCB
CP	ST_DIFFERENTIATION_PATHWAY_IN_PC12_CELLS	Braak	BM23-PCC	Low-Normal	2	6	45	157.8	6.51329e-05	0.0443621	MAP1B;MAP2K4
CP	REACTOME_GOLGI_ASSOCIATED_VESICLE_BIOGENESIS	Braak	BM8-SFG	Low-Normal	6	293	51	8.6	6.89711e-05	0.0461299	AP1S2;ARF1;HSPA8;PICALM;SNX5;TPD52
CP	REACTOME_AMINO_ACID_SYNTHESIS_AND_INTERCONVERSION_TRANSAMINATION	PLQ_Mn	BM44-IFG	High-Low	4	313	16	17	7.24498e-05	0.0480239	ASNS;GLS;GOT1;PSPH
CP	REACTOME_ADAPTIVE_IMMUNE_SYSTEM	PLQ_Mn	BM44-IFG	High-Low	20	313	510	2.7	7.34977e-05	0.0485739	AP1M1;DCTN3;DYNC1I1;KIF3B;KIF3C;KIFAP3;NPEPPS;PAK1;PIK3CB;PPP2R5E;PRKCB;PSMA1;PSMB3;PSMD1;PSMD8;PTEN;RNF41;SAE1;UBE2V2;UBR4
1CP, canonical pathways; BP, biological process; MF, molecular function; CC, cellular component.

## Sheet: Table S6
Table S6 Brain cell type-specific genes enriched for DEGs. #, size of a gene set. Only the significant enrichment at FDR 0.05 with at least 10 overlapping genes were shown.
Trait	Region	DEGs	Cell Type	Overlap#	Cell Type Genes#	DEGs#	FE	Pvalue	FDR	Overlap Elements
Braak	BM21-MTG	High-Low.Down	Neurons	163	975	434	8.20374	2.87375e-106	1.1495e-103	AMPH;AP2A2;ARPP21;ASNS;ATP8A2;B3GNT1;B4GALT6;BASP1;BEX1;BEX2;BEX5;C12orf53;C2orf80;CACNG3;CAP2;CCK;CDK5R1;CELF5;CHGB;CHRM3;CLTB;CNKSR2;CNTN3;CPNE5;DCLK1;DIRAS2;DNM1;DOK6;DPP6;EFHA2;EHD3;ELAVL4;ELMOD1;ENC1;EPDR1;ERC2;FAM3C;FGF13;FRY;FXYD6;GABBR2;GABRA1;GABRA5;GABRB2;GABRB3;GAD1;GAP43;GDA;GLS;GNG2;GNG3;GPR158;GPRASP1;GRIA1;GRIN2A;GRM5;GUCY1B3;HMP19;HPCAL4;HPRT1;INA;ITPR1;JAKMIP1;KCNIP4;KIAA0513;KIA…
CDR	BM8-SFG	High-Low.Down	Neurons	146	975	390	8.17715	1.24037e-94	2.48074e-92	ADAM23;AMPH;ARL4C;ARPC5L;ARPP21;ASNS;ATRNL1;B4GALT6;BEND6;BEX2;BEX5;C15orf61;C1orf173;CABP1;CACNA1B;CACNA2D3;CAMK2A;CAP2;CAPRIN2;CCDC85A;CCK;CHGB;CNTN1;CNTN3;D4S234E;DCLK1;DGKE;DIRAS2;DPP6;EFHA2;ELAVL4;ELMOD1;ELOVL4;ENC1;EPDR1;ERC2;FAM3C;FAM84A;FGF13;FXYD6;GABBR2;GABRA1;GABRA5;GABRB3;GAD1;GAP43;GDA;GLS;GNG2;GNG3;GPR158;GPRASP1;GRIA3;GRIN2A;HPRT1;INA;JAKMIP1;KCNIP4;KCNJ3;KCNQ5;KIAA0513;KIAA2022;LD…
Braak	BM8-SFG	High-Low.Down	Neurons	130	975	365	7.77973	7.30157e-81	9.73543e-79	ABR;AFF3;AMPH;AP3B2;ARL4C;ATP1A3;ATP8A2;BASP1;BEX1;BEX5;BSN;C1orf173;CABP1;CACNA1B;CACNA1E;CACNG3;CAP2;CCK;CDH18;CHGB;CHRM1;CNTN1;CPNE5;DCLK1;DNM1;DOK6;EEF1A2;ELAVL2;ELAVL4;ELMOD1;ENC1;EPB49;ERC2;FAM3C;FGF12;FGF14;FRY;FXYD6;GABBR2;GABRA1;GABRA4;GABRA5;GABRB2;GABRB3;GABRG2;GAD1;GAP43;GDA;GLS;GNB5;GNG2;GNG3;GPR158;GPRASP1;GRIA1;GUCY1B3;HDGFRP3;HOOK1;HPCAL4;HPRT1;ITPR1;JAKMIP1;KLHDC3;KRT222;LDB2;LRR…
CERAD	BM20-ITG	High-Normal.Up	Oligodendrocytes	32	106	218	29.4921	1.38198e-38	1.35683e-36	BOK;C21orf91;CAPN3;CFL2;CNDP1;CREB5;CRYAB;ELOVL1;ENPP2;ERBB3;FAM107B;FAM124A;FAM84B;FRYL;GAB1;GLTP;HHIP;MOBP;NIPAL3;REEP3;RHOU;RNF130;RTKN;SLC12A2;SLC44A1;SOX8;ST18;TMEM123;TMEM206;TMTC4;UGT8;USP54
PLQ_Mn	BM44-IFG	High-Low.Up	Neurons	81	975	313	5.65268	1.69604e-38	1.35683e-36	ABLIM2;ADAM11;ADAM23;ADARB1;AMPH;AP3B2;ARL4C;ARPC5L;ASNS;ATRNL1;B3GNT1;C11orf31;C17orf79;CACNA2D3;CCK;CDO1;CHCHD6;CHGB;D4S234E;DCTN3;DGKE;DPP6;ELOVL4;FXYD6;GABRA1;GABRB3;GAD1;GDA;GLS;GNG3;GUCY1B3;HMP19;HN1;INA;JAKMIP1;KCNQ5;LOC152217;MAL2;MAPK9;MFSD4;MRPS23;MZT1;NEDD4L;NME1;NMNAT2;NRIP3;NRSN1;OXCT1;PAK1;PCDH8;PDZD4;PKIA;PNMA3;PNMAL2;PRMT8;PTPN5;PTPRN2;RAB3C;RASGEF1A;RBP4;RNF175;RYR2;SCN2B;SCN3B;S…
CERAD	BM20-ITG	Low-Normal.Up	Oligodendrocytes	33	106	292	22.7062	6.464e-36	4.30933e-34	BOK;C21orf91;CAPN3;CFL2;CNDP1;CRYAB;ENPP2;ERBB3;FAM107B;FRYL;GAB1;GLTP;HHIP;LITAF;NIPAL3;PIP4K2A;PRRG1;PXK;REEP3;RHOU;RNF130;SEMA6A;SLAIN1;SLC12A2;SLC44A1;SOX8;ST18;TMEM165;TMTC4;UGT8;USP54;VEZF1;ZDHHC9
NPrSum	BM17-OVC	High-Low.Up	Neurons	61	975	193	6.90377	1.26557e-34	7.23185e-33	ABLIM2;APBA2;ARPC5L;B3GNT1;BEX1;BEX2;C11orf31;C2orf80;CACNG8;CAMKV;CCK;CNTN1;CYP4X1;D4S234E;DCLK1;DNAJC5;DPP6;FBLL1;FXYD6;GDA;GNG3;HN1;HPCAL4;KCNIP4;LOC100505483;MAL2;MAP2;MAPK9;MYL6B;NISCH;NME1;NMNAT2;NRIP3;NRSN1;PACSIN1;PAK1;PDZD4;PITPNM3;PKIA;PNMA3;PNMAL1;PTPN5;RAB27B;RAB3C;REEP1;RNF112;RNF175;SGSM2;SHC3;SLC17A7;STX1A;SULT4A1;SVOP;SYN2;SYT13;TCEAL2;TMEM151B;TMEM155;UCHL1;WBSCR17;ZNF204P
CDR	BM44-IFG	High-Low.Down	Neurons	51	975	154	7.23375	3.11688e-30	1.55844e-28	ADAM11;ARHGEF3;ARPP21;ASNS;ATP8A2;ATRNL1;B3GNT1;C11orf31;C15orf61;CABP1;CACNA2D3;CACNG8;CCK;D4S234E;DGKE;DPP6;ELOVL4;GAD1;HN1;JAKMIP1;KCNQ5;KIAA0513;LDB2;LPCAT4;MAP7D2;MAPK9;MEG3;NEFH;NRIP3;PAK1;PDZD4;PNMA3;PRMT8;PTPRN2;RASGEF1A;RIMS1;RIMS2;RPH3A;RYR2;SEZ6L2;SLBP;SNAPC5;STXBP5L;SYT13;TIAM2;TMEM151B;TTC7B;UNC5A;WIPF3;ZNF204P;ZNF540
CDR	BM7-SPL	High-Low.Down	Neurons	33	975	84	8.58121	9.84175e-23	4.37411e-21	CACNG3;CAPRIN2;CDH18;DIRAS2;EVL;GABRB3;INA;JAKMIP1;KIAA0513;LPCAT4;MAP7D2;MAPK9;MEG3;NISCH;NPTXR;PHYHIP;PNMAL2;RIMS2;RIMS3;RPH3A;SGTB;SH3GL2;SHC3;SLC17A7;SNAPC5;SNRPN;ST8SIA3;SYNGR3;TMEM178;TRIM37;TTC7B;UBE2QL1;UNC5A
CERAD	BM7-SPL	Low-Normal.Up	Neurons	22	975	56	8.58121	1.32108e-15	5.28431e-14	ABR;AES;ATP1A3;ATP2B3;CAP2;CHRM3;GABBR2;GABRA4;GRIA3;GRIN1;JPH3;KCNB1;NBEA;NCDN;NRXN2;PGM2L1;PNMA2;RBFOX2;RBFOX3;RYR2;SCN3B;SYT1
CERAD	BM44-IFG	High-Low.Down	Neurons	20	975	89	4.90856	2.65785e-09	8.85951e-08	ATP2B3;BCL11B;CACNA1E;CELF4;CHRM3;CNTNAP2;ENC1;GABRA1;GABRB3;GNAL;MEG3;NRIP3;PCLO;PGM2L1;RASAL2;RBFOX2;SCN8A;SEZ6L;SHC3;SLC16A7
CDR	HIPP	High-Low.Down	Neurons	17	975	75	4.9511	3.58779e-08	1.10394e-06	ADAM23;ARL4C;BEND6;D4S234E;GAD2;GPR158;HSPA12A;KCND2;KRT222;MAP7D2;MAPK9;MRAP2;NEFH;RPH3A;SCG2;SEZ6L2;XKR4
PLQ_Mn	BM46-PFC	High-Low.Down	Neurons	13	975	47	6.0417	1.18251e-07	3.37861e-06	AES;ATP2B3;BCL11B;CADM3;CNKSR2;ENC1;FAM169A;GABRA4;GNAL;NRIP3;NRXN2;PGM2L1;SHC3
Braak	BM8-SFG	Low-Normal.Up	Oligodendrocytes	11	106	293	7.54289	2.41942e-07	6.45179e-06	CAPN3;CFL2;ENPP2;FRYL;GAB1;GPR37;JAM3;PIP4K2A;TF;UGT8;VEZF1
CDR	BM44-IFG	High-Low.Up	Astrocytes	12	179	234	6.10142	7.1987e-07	1.79967e-05	AQP4;BMPR1B;DTNA;GLUD1;GLUD2;LIFR;MRVI1;NBPF10;PPAP2B;SLC1A2;SOX9;TMEM47
CDR	BM7-SPL	High-Low.Up	Astrocytes	10	179	171	6.95776	1.91969e-06	4.51691e-05	AQP4;BMPR1B;DTNA;LIFR;NTM;PPAP2B;SLC1A2;SOX2;SOX9;TMEM47
Braak	BM8-SFG	Low-Normal.Up	Neurons	31	975	293	2.31104	1.3538e-05	0.000285011	ABR;ARL4C;B4GALT6;CADM3;CAMK2A;CNTN1;DOK6;FGF14;GABRA5;GABRG2;GLS;GNB5;GUCY1B3;HDGFRP3;ITPR1;KCNIP4;KLHDC3;LRRC7;MAP2;NEGR1;PAK1;RAB3C;REEP1;RGS4;SCN2A;SCN3B;SLC17A7;SYN2;SYT1;THY1;XKR4
PLQ_Mn	BM32-AC	High-Low.Down	Neurons	21	975	191	2.40159	0.000187421	0.00312368	BCL11B;CACNA1E;CALN1;CELF4;CHRM3;CIT;ENC1;FAM169A;GABRA1;GABRA4;GABRB3;KCNB1;MEG3;NRIP3;PCLO;PGM2L1;RASAL2;RBFOX2;RYR2;SHC3;SRRM4

## Sheet: Table S7
Table S7 Genes correlated with cognitive/neuropathological traits.
Trait	Region	ProbeID	GeneSymbol	r	P value	FDR
NTrSum	BM7-SPL	206468_s_at	METTL13	0.703061	1.25063e-08	0
CERAD	BM22-STG	217537_x_at		0.632607	5.87929e-08	0
CDR	BM21-MTG	227084_at	DTNA	0.635081	8.57475e-08	0
CERAD	BM20-ITG	226577_at	PSEN1	0.627682	1.33922e-07	0
NTrSum	BM36-PHG	225471_s_at	AKT2	0.617571	1.471e-07	0
CDR	BM21-MTG	225293_at	COL27A1	0.625077	1.56253e-07	0
CERAD	BM7-SPL	223310_x_at	PNPLA8	-0.659367	1.91764e-07	0
CDR	BM22-STG	213118_at	UHRF1BP1L	-0.608346	2.52241e-07	0
PLQ_Mn	BM36-PHG	216168_at		-0.606737	2.76631e-07	0
CERAD	BM4-PCG	243479_at		0.656346	3.05012e-07	0
Braak	BM20-ITG	228485_s_at	SLC44A1	0.608396	4.05977e-07	0
CERAD	BM20-ITG	240130_at		-0.608067	4.13468e-07	0
PLQ_Mn	BM46-PFC	225554_s_at	ANAPC7	0.611882	4.25939e-07	0
NTrSum	BM36-PHG	241613_at		-0.598595	4.37915e-07	0
NTrSum	BM22-STG	239550_at	RORA	0.598297	4.45237e-07	0
NPrSum	BM36-PHG	216168_at		-0.596849	4.82455e-07	0
CERAD	BM7-SPL	225229_at	AFF4	-0.641365	5.21039e-07	0
PLQ_Mn	BM22-STG	217537_x_at		0.593511	5.79677e-07	0
PLQ_Mn	BM44-IFG	236755_at		-0.623805	6.03362e-07	0
NPrSum	BM22-STG	217537_x_at		0.591888	6.33336e-07	0
CERAD	BM7-SPL	225411_at	TMEM87B	-0.631319	8.85276e-07	0
CDR	CD	244054_at		0.620439	9.28894e-07	0.05
CDR	BM32-AC	206339_at	CARTPT	-0.586448	1.05688e-06	0
PLQ_Mn	BM36-PHG	232065_x_at	CENPL	-0.579396	1.232e-06	0
CDR	BM38-TP	211965_at	ZFP36L1	0.585247	1.39963e-06	0
CERAD	BM36-PHG	204748_at	PTGS2	-0.575972	1.47148e-06	0
CERAD	BM20-ITG	234985_at	LDLRAD3	0.581913	1.65969e-06	0
CDR	BM21-MTG	212242_at	TUBA4A	-0.581321	1.71038e-06	0
NTrSum	BM46-PFC	217028_at	CXCR4	0.583821	1.8704e-06	0
CERAD	BM36-PHG	204332_s_at	AGA	0.570626	1.93391e-06	0
CERAD	BM4-PCG	227845_s_at	SHD	-0.620305	1.99536e-06	0
Braak	BM36-PHG	205367_at	SH2B2	-0.569868	2.00961e-06	0
CDR	CD	226250_at		0.605119	2.01521e-06	0.05
PLQ_Mn	BM22-STG	203354_s_at	PSD3	-0.567449	2.26977e-06	0
PLQ_Mn	BM46-PFC	223353_at	MOB2	0.57905	2.37297e-06	0.04
CDR	BM21-MTG	235457_at	MAML2	0.574184	2.44629e-06	0
CERAD	BM4-PCG	229813_x_at	DAZAP1	-0.616074	2.44976e-06	0
CDR	BM10-FP	214349_at		0.552925	2.61243e-06	0
CERAD	BM10-FP	220326_s_at	ARHGEF40	0.551888	2.75189e-06	0
CDR	BM21-MTG	235444_at	FOXP1	0.571504	2.79212e-06	0
NTrSum	BM22-STG	215282_at	ANAPC13	0.561933	2.98573e-06	0
CERAD	BM20-ITG	222940_at	SULT1E1	-0.56855	3.22591e-06	0
CERAD	BM7-SPL	226556_at	MAP3K13	-0.604067	3.40563e-06	0
CERAD	BM20-ITG	229268_at	FAM105B	0.567146	3.45327e-06	0
Braak	BM20-ITG	225810_at	MTMR10	0.565723	3.69905e-06	0
PLQ_Mn	BM36-PHG	212759_s_at	TCF7L2	-0.556826	3.83153e-06	0
CERAD	BM7-SPL	200989_at	HIF1A	-0.601482	3.84522e-06	0
CDR	PT	200822_x_at	TPI1	-0.591306	3.91639e-06	0
NTrSum	BM8-SFG	232448_at	LOC100132234	-0.571239	4.2705e-06	0
NTrSum	BM46-PFC	216174_at	HCRP1	0.566809	4.2965e-06	0
PLQ_Mn	BM4-PCG	241587_at		0.603481	4.43394e-06	0
PLQ_Mn	BM36-PHG	204896_s_at	PTGER4	-0.553423	4.5142e-06	0
CERAD	BM36-PHG	215591_at	SATB2	-0.552905	4.62752e-06	0
CDR	BM21-MTG	212207_at	MED13L	0.560721	4.69831e-06	0.0142857
CDR	PT	201268_at	NME1-NME2 /// NME2	-0.586634	4.86964e-06	0
PLQ_Mn	BM36-PHG	211253_x_at	PYY	-0.551833	4.87061e-06	0
CDR	BM10-FP	202443_x_at	NOTCH2	0.540111	4.90742e-06	0
CDR	HIPP	212294_at	GNG12	0.572424	4.9663e-06	0
CDR	BM44-IFG	207048_at	SLC6A11	0.579712	5.39565e-06	0
CDR	BM10-FP	220710_at	C15orf28	0.537899	5.4576e-06	0
CDR	BM21-MTG	205105_at	MAN2A1	0.55748	5.47439e-06	0.0142857
Braak	BM20-ITG	227314_at	ITGA2	0.557056	5.58435e-06	0
CDR	PT	233092_s_at	LOC100271840	0.583605	5.59805e-06	0
NTrSum	BM36-PHG	205367_at	SH2B2	-0.548856	5.60915e-06	0
PLQ_Mn	BM4-PCG	240756_at		0.598326	5.61198e-06	0
CERAD	BM7-SPL	224797_at	ARRDC3	-0.59253	5.80644e-06	0
PLQ_Mn	BM46-PFC	235751_s_at	VMO1	0.560302	5.83454e-06	0.04
CDR	BM44-IFG	205825_at	PCSK1	-0.577793	5.89323e-06	0
CDR	CD	236320_at	CCDC17	0.581188	6.25068e-06	0.05
NTrSum	BM46-PFC	211232_x_at	GLP1R	0.558644	6.30124e-06	0
CDR	BM44-IFG	33760_at	PEX14	-0.575791	6.45708e-06	0
NTrSum	BM22-STG	218907_s_at	LRRC61	0.545659	6.51783e-06	0
CDR	BM8-SFG	227001_at	NIPAL2	-0.561879	6.60907e-06	0
PLQ_Mn	BM46-PFC	225891_at	TPRN	0.557564	6.62383e-06	0.04
NPrSum	PT	238698_at	CASK	-0.579628	6.70858e-06	0
NTrSum	BM22-STG	236352_at	VGLL2	0.544963	6.73323e-06	0
CDR	BM10-FP	216473_x_at	DUX4 /// DUX4L2 /// DUX4L3 /// DUX4L4 /// DUX4L5 /// DUX4L6 /// DUX4L7	0.533036	6.87523e-06	0
CDR	BM7-SPL	221734_at	PRRC1	0.588665	6.91113e-06	0
CDR	BM21-MTG	200792_at	XRCC6	-0.552213	6.9944e-06	0.0142857
CERAD	BM7-SPL	226801_s_at	AIDA	-0.588154	7.07095e-06	0
CDR	PT	202132_at	WWTR1	0.578414	7.08625e-06	0
CERAD	BM7-SPL	222411_s_at	SSR3	-0.587358	7.32659e-06	0
PLQ_Mn	BM36-PHG	241613_at		-0.543017	7.37063e-06	0
CDR	BM10-FP	208869_s_at	GABARAPL1	-0.531115	7.52443e-06	0
PLQ_Mn	BM36-PHG	242111_at	METTL3	-0.542514	7.54398e-06	0
CDR	BM10-FP	206447_at	CELA2A	0.531042	7.55017e-06	0
CDR	BM21-MTG	203187_at	DOCK1	0.55053	7.55741e-06	0.0142857
CDR	BM21-MTG	205318_at	KIF5A	0.550187	7.67715e-06	0.0142857
NTrSum	BM22-STG	243896_at	C10orf79	0.54187	7.77211e-06	0
CERAD	BM20-ITG	225417_at	EPC1	0.549668	7.86177e-06	0
CERAD	BM7-SPL	226297_at	HIPK3	-0.585667	7.89847e-06	0
PLQ_Mn	BM46-PFC	235559_at	FAM188B	0.552575	8.32198e-06	0.04
CDR	PT	224869_s_at	MRPS25	-0.574607	8.4021e-06	0
CDR	PT	239709_at		0.574347	8.49958e-06	0
CERAD	BM17-OVC	217039_x_at	IGHG1	-0.569481	8.57887e-06	0
CERAD	BM36-PHG	215264_at	EMX1	-0.539135	8.8132e-06	0.0181818
PLQ_Mn	BM36-PHG	208385_at	NR2E3	-0.538888	8.91327e-06	0
CERAD	BM36-PHG	244352_at	CD84	0.538844	8.93108e-06	0.0181818
CDR	BM38-TP	214900_at	ZKSCAN1	-0.546647	9.02092e-06	0
CDR	BM10-FP	217046_s_at	AGER	0.527079	9.079e-06	0
PLQ_Mn	BM36-PHG	231937_at		-0.537828	9.35519e-06	0
NTrSum	BM22-STG	243077_at	FLJ16734	0.537606	9.44992e-06	0
CDR	CD	243298_at		0.571365	9.69753e-06	0.05
CDR	BM21-MTG	226575_at	ZNF462	0.544889	9.76681e-06	0.0142857
CERAD	BM7-SPL	236372_at		0.580794	9.78606e-06	0
CDR	BM21-MTG	242801_at		0.544796	9.80803e-06	0.0142857
CDR	BM10-FP	203961_at	NEBL	0.525231	9.88629e-06	0
CDR	BM10-FP	202591_s_at	SSBP1	-0.52511	9.94168e-06	0
CDR	BM10-FP	218674_at	C5orf44	-0.52387	1.05234e-05	0
CERAD	BM7-SPL	228495_at	CCDC75	-0.579103	1.05329e-05	0
CDR	BM21-MTG	226484_at	ZBTB47	0.542926	1.06672e-05	0.0142857
CERAD	BM4-PCG	221806_s_at	SETD5	-0.583567	1.07764e-05	0.05
PLQ_Mn	BM36-PHG	235701_at		-0.534508	1.08744e-05	0
CERAD	BM20-ITG	230254_at	FAM26E	-0.541918	1.11587e-05	0
CDR	BM38-TP	50400_at	PAOX	-0.541733	1.12511e-05	0.05
NTrSum	BM22-STG	242724_x_at		0.533566	1.13454e-05	0
CDR	BM17-OVC	234839_at		-0.562916	1.14588e-05	0
CDR	BM21-MTG	37566_at	KIAA1045	-0.54037	1.19547e-05	0.0142857
CDR	HIPP	203961_at	NEBL	0.552501	1.22263e-05	0.05
CDR	BM38-TP	233648_at		0.539587	1.23773e-05	0.05
CERAD	BM46-PFC	231813_s_at	COG1	-0.543495	1.2491e-05	0
PLQ_Mn	BM36-PHG	208157_at	SIM2	-0.530964	1.27467e-05	0
CERAD	BM36-PHG	216168_at		-0.530593	1.29592e-05	0.0181818
CERAD	BM7-SPL	225284_at	DNAJC3	-0.57413	1.30456e-05	0
CERAD	BM7-SPL	243721_at	LOC100505833	0.572439	1.40188e-05	0
NTrSum	BM22-STG	223970_at	RETNLB	0.528662	1.41196e-05	0
CDR	HIPP	213156_at		0.547932	1.4912e-05	0.05
CERAD	BM36-PHG	241613_at		-0.527398	1.49302e-05	0.0181818
Braak	BM20-ITG	204556_s_at	DZIP1	-0.535324	1.49308e-05	0
CDR	BM21-MTG	211458_s_at	GABARAPL1 /// GABARAPL3	-0.534667	1.53651e-05	0.0315789
NTrSum	BM22-STG	226923_at	SCFD2	-0.526683	1.54075e-05	0
CERAD	BM20-ITG	205151_s_at	TRIL	0.534486	1.54865e-05	0
PLQ_Mn	BM36-PHG	216498_at		-0.526557	1.54935e-05	0.0125
CDR	BM21-MTG	231391_at	CTXN3	-0.533732	1.60035e-05	0.0315789
CERAD	BM7-SPL	226128_at	C1orf58	-0.569257	1.60348e-05	0.0266667
NTrSum	BM22-STG	240869_at		-0.525652	1.61211e-05	0
CDR	BM7-SPL	201728_s_at	KIAA0100	0.568804	1.63421e-05	0
CERAD	BM7-SPL	227798_at	SMAD1	-0.568163	1.67874e-05	0.0266667
CDR	BM21-MTG	41644_at	SASH1	0.532548	1.68475e-05	0.0315789
CDR	PT	233799_at		-0.55834	1.69934e-05	0.0288462
CDR	HIPP	209318_x_at	PLAGL1	-0.544751	1.70929e-05	0.05
CERAD	BM36-PHG	221832_s_at	LUZP1	-0.522808	1.82518e-05	0.0181818
PLQ_Mn	BM36-PHG	200865_at	EIF3F	-0.522428	1.85556e-05	0.0125
CERAD	BM7-SPL	240978_at		0.565079	1.90871e-05	0.030303
Braak	BM20-ITG	225511_at	GPRC5B	0.529092	1.95518e-05	0
CERAD	BM7-SPL	226939_at	CPEB2	-0.564483	1.95644e-05	0.030303
CERAD	BM20-ITG	229273_at	SALL1	0.528618	1.99529e-05	0
CDR	CD	210954_s_at	TSC22D2	0.554444	2.00074e-05	0.05
CDR	PT	227434_at	WBSCR17	-0.55436	2.00772e-05	0.0288462
CDR	BM21-MTG	33760_at	PEX14	-0.527998	2.04888e-05	0.0315789
PLQ_Mn	BM36-PHG	221832_s_at	LUZP1	-0.520056	2.05588e-05	0.0125
CDR	BM21-MTG	237885_at		0.527842	2.06255e-05	0.0315789
CDR	BM10-FP	202314_at	CYP51A1	-0.508698	2.07303e-05	0.0333333
CERAD	BM20-ITG	223209_s_at	SELS	0.527661	2.07852e-05	0
NTrSum	BM22-STG	222792_s_at	CCDC59	-0.519773	2.08114e-05	0
CERAD	BM7-SPL	226416_at	ERI1	-0.562792	2.09772e-05	0.030303
CERAD	BM7-SPL	225539_at	ZNF295	-0.562692	2.10632e-05	0.030303
CERAD	BM20-ITG	223776_x_at	TINF2	0.527246	2.11558e-05	0
CDR	BM8-SFG	207154_at	DIO3	0.535039	2.15388e-05	0
CDR	BM21-MTG	201212_at	LGMN	-0.526689	2.16639e-05	0.0333333
PLQ_Mn	BM36-PHG	229325_at	ZZZ3	0.51841	2.20652e-05	0.0125
CDR	BM10-FP	217887_s_at	EPS15	-0.50702	2.23003e-05	0.0333333
CDR	BM10-FP	210406_s_at	RAB6A /// RAB6C	-0.506923	2.23946e-05	0.0428571
CDR	BM10-FP	213217_at	ADCY2	0.506898	2.24182e-05	0.0428571
CERAD	BM7-SPL	235812_at	TMEM188	-0.561002	2.25751e-05	0.030303
CDR	PT	207097_s_at	SLC17A2	0.550467	2.35863e-05	0.0288462
CERAD	BM7-SPL	229194_at	PCGF5	-0.559907	2.36061e-05	0.030303
CDR	BM21-MTG	224662_at	KIF5B	0.524071	2.42036e-05	0.0333333
CDR	BM10-FP	230029_x_at	UBR3	-0.505075	2.42583e-05	0.05
CDR	BM38-TP	203723_at	ITPKB	0.523942	2.43357e-05	0.05
CDR	BM21-MTG	223338_s_at	ATPIF1	-0.523884	2.43951e-05	0.0333333
CDR	BM10-FP	201103_x_at	NBPF10 /// NBPF11 /// NBPF12 /// NBPF15 /// NBPF16 /// NBPF24 /// NBPF8 /// NBPF9	0.504807	2.45397e-05	0.05
CERAD	BM7-SPL	226099_at	ELL2	-0.558813	2.46802e-05	0.030303
CDR	BM8-SFG	227561_at	DDR2	0.531649	2.48281e-05	0
CDR	BM21-MTG	220134_x_at	FAM176B	0.522949	2.53741e-05	0.0333333
CDR	BM21-MTG	230389_at	FNBP1	0.521827	2.65967e-05	0.0333333
CDR	BM38-TP	218856_at	TNFRSF21	-0.521827	2.65971e-05	0.05
CDR	BM38-TP	233583_at		0.521733	2.67012e-05	0.05
CDR	BM8-SFG	234954_at		-0.529712	2.69103e-05	0
CDR	PT	213834_at	IQSEC3	-0.547092	2.70761e-05	0.0288462
CERAD	BM20-ITG	222961_at		-0.521346	2.71375e-05	0.0166667
CDR	CD	211360_s_at	ITPR2	0.546568	2.76593e-05	0.05
CERAD	BM7-SPL	228999_at	CHD2	-0.555631	2.8066e-05	0.030303
CDR	BM21-MTG	226250_at		0.520487	2.81285e-05	0.04
CDR	CD	242399_at		0.545789	2.8547e-05	0.05
PLQ_Mn	BM36-PHG	219677_at	SPSB1	-0.512328	2.85634e-05	0.0125
CDR	PT	207853_s_at	SNCB	-0.545362	2.90448e-05	0.0288462
PLQ_Mn	BM36-PHG	220477_s_at	C20orf30	0.511715	2.93092e-05	0.0125
CDR	BM38-TP	229430_at	C8orf46	-0.519338	2.95058e-05	0.05
CERAD	BM7-SPL	224824_at	FAM36A	-0.554238	2.96776e-05	0.030303
CERAD	BM7-SPL	224831_at	CPEB4	-0.554139	2.97959e-05	0.030303
PLQ_Mn	BM36-PHG	212830_at	MEGF9	0.511268	2.98629e-05	0.0125
NTrSum	BM22-STG	204223_at	PRELP	0.510772	3.04896e-05	0
NTrSum	BM22-STG	202998_s_at	LOXL2	0.510716	3.05608e-05	0
CDR	CD	229208_at	HAUS2	-0.544101	3.05611e-05	0.05
NTrSum	BM22-STG	200619_at	SF3B2	-0.509825	3.17204e-05	0
CDR	BM21-MTG	203501_at	PGCP	0.517557	3.17652e-05	0.0473684
PLQ_Mn	BM36-PHG	215292_s_at	MKL1	-0.509594	3.20266e-05	0.0125
CERAD	BM7-SPL	224740_at	C5orf43	-0.552249	3.21278e-05	0.030303
NTrSum	BM22-STG	229218_at	COL1A2	0.509462	3.22031e-05	0
NTrSum	BM22-STG	235916_at	YPEL4	-0.509379	3.23154e-05	0
CDR	PT	206123_at	LLGL1	0.542506	3.25835e-05	0.0288462
PLQ_Mn	BM36-PHG	218659_at	ASXL2	0.50912	3.26655e-05	0.0125
NTrSum	BM22-STG	223406_x_at	FAM192A	-0.5091	3.26925e-05	0
CDR	PT	231022_at	OCLN	0.54242	3.26967e-05	0.0288462
PLQ_Mn	BM36-PHG	213047_x_at	SET	0.508757	3.3162e-05	0.0125
NTrSum	BM22-STG	214859_at	FSTL4	0.508515	3.34976e-05	0
CDR	PT	200649_at	NUCB1	-0.541641	3.37317e-05	0.0288462
CDR	BM21-MTG	232323_s_at	TTC17	0.516061	3.37854e-05	0.0473684
CERAD	BM20-ITG	227034_at	ANKRD57	0.516051	3.37993e-05	0.0307692
CDR	PT	241675_s_at		0.541209	3.43197e-05	0.0288462
CERAD	BM7-SPL	223047_at	CMTM6	-0.550459	3.44906e-05	0.030303
CDR	BM21-MTG	202927_at	PIN1	-0.5155	3.45731e-05	0.0473684
PLQ_Mn	BM36-PHG	209367_at	STXBP2	-0.506302	3.67107e-05	0.0125
CERAD	BM7-SPL	228220_at	FCHO2	-0.548768	3.68677e-05	0.030303
CERAD	BM20-ITG	225810_at	MTMR10	0.513883	3.69408e-05	0.04
CERAD	BM7-SPL	223350_x_at	LIN7C	-0.548669	3.70122e-05	0.030303
CERAD	BM7-SPL	236169_at	LOC100509649	0.548669	3.70122e-05	0.030303
NTrSum	BM22-STG	203039_s_at	NDUFS1	-0.506063	3.7075e-05	0.00833333
CDR	BM8-SFG	209920_at	BMPR2	0.521653	3.74249e-05	0
CERAD	BM36-PHG	223895_s_at	EPN3	-0.505784	3.75039e-05	0.0181818
CERAD	BM7-SPL	227180_at	ELOVL7	-0.548271	3.7595e-05	0.030303
CERAD	BM20-ITG	228581_at	KCNJ10	0.513372	3.77182e-05	0.04
CERAD	BM36-PHG	231937_at		-0.505435	3.8046e-05	0.0181818
CERAD	BM7-SPL	233856_at		0.547873	3.81863e-05	0.030303
NTrSum	BM22-STG	207234_at	RFX3	0.505115	3.85493e-05	0.00833333
CERAD	BM36-PHG	226498_at	FLT1	-0.504738	3.91519e-05	0.0181818
CDR	BM8-SFG	226209_at	NDUFV3	0.520512	3.91883e-05	0
NTrSum	BM22-STG	217537_x_at		0.504697	3.92168e-05	0.00833333
CERAD	BM7-SPL	226413_at	LOC400027	-0.547177	3.92417e-05	0.030303
PLQ_Mn	BM36-PHG	235950_at	ZNF688	-0.504461	3.95992e-05	0.0125
PLQ_Mn	BM36-PHG	234915_s_at	DENR	0.504126	4.01464e-05	0.0125
PLQ_Mn	BM36-PHG	231042_s_at		0.503261	4.15925e-05	0.0125
PLQ_Mn	BM36-PHG	239900_x_at		-0.503038	4.19734e-05	0.0125
NTrSum	BM22-STG	235678_at	GM2A	0.502691	4.2572e-05	0.00833333
CERAD	BM7-SPL	224685_at	LOC100505818 /// MLLT4	-0.544989	4.27354e-05	0.0411765
CDR	BM21-MTG	230255_at	GABRD	-0.510202	4.2895e-05	0.0473684
CDR	BM21-MTG	206915_at	NKX2-2	0.510078	4.31114e-05	0.0473684
NTrSum	BM22-STG	232651_at	LOC100287813	0.502329	4.32054e-05	0.00833333
NTrSum	BM22-STG	231412_at	DKFZp686L14188	0.502329	4.32054e-05	0.00833333
CERAD	BM7-SPL	223405_at	NPL	-0.54469	4.32333e-05	0.0457143
PLQ_Mn	BM36-PHG	207040_s_at	ST13	0.502117	4.3579e-05	0.0125
NTrSum	BM22-STG	242526_at		0.501855	4.40468e-05	0.0137931
PLQ_Mn	BM36-PHG	213124_at	ZNF473	-0.501336	4.49856e-05	0.0125
CERAD	BM36-PHG	237312_at	LOC100508409	-0.501252	4.51406e-05	0.05
CDR	PT	214838_at	SFT2D2	0.5342	4.52583e-05	0.0288462
PLQ_Mn	BM36-PHG	231194_at	SNX32	-0.500946	4.57045e-05	0.0125
NTrSum	BM22-STG	230035_at	BOC	0.500685	4.61907e-05	0.0137931
NTrSum	BM22-STG	206096_at	ZNF35	0.500657	4.62429e-05	0.0137931
PLQ_Mn	BM36-PHG	216733_s_at	GATM	0.500332	4.68557e-05	0.0125
CDR	BM21-MTG	203540_at	GFAP	0.507896	4.70649e-05	0.0473684
NTrSum	BM22-STG	37022_at	PRELP	0.499459	4.85397e-05	0.0137931
NTrSum	BM22-STG	203788_s_at	SEMA3C	0.49918	4.90887e-05	0.0137931
CDR	BM21-MTG	221984_s_at	FAM134A	-0.506774	4.92259e-05	0.0473684
CDR	PT	212645_x_at	BRE	-0.532037	4.92321e-05	0.0288462
CDR	BM21-MTG	202378_s_at	LEPROT	0.506743	4.92872e-05	0.0473684
CDR	PT	217749_at	COPG	-0.530739	5.17677e-05	0.0288462
CDR	BM21-MTG	210532_s_at	C14orf2	-0.505247	5.23144e-05	0.0473684
PLQ_Mn	BM36-PHG	238578_at	TMEM182	0.497486	5.2551e-05	0.0125
CDR	BM21-MTG	201753_s_at	ADD3	0.504904	5.30318e-05	0.0473684
CDR	PT	201568_at	UQCRQ	-0.529787	5.37028e-05	0.0288462
PLQ_Mn	BM36-PHG	213371_at	LDB3	-0.496705	5.42225e-05	0.0125
CDR	BM21-MTG	213171_s_at	MMP24	-0.503751	5.5512e-05	0.0473684
NTrSum	BM22-STG	204829_s_at	FOLR2	0.495502	5.68936e-05	0.0216216
CDR	BM21-MTG	226915_s_at	ARPC5L	-0.502972	5.72479e-05	0.0473684
CDR	PT	206607_at	CBL	0.527624	5.83502e-05	0.0288462
NTrSum	BM22-STG	233685_at		0.494499	5.92124e-05	0.0216216
CDR	BM21-MTG	236738_at	LOC401097	-0.501881	5.97622e-05	0.0473684
CDR	PT	243643_x_at	SLC30A6	0.526846	6.01117e-05	0.0288462
PLQ_Mn	BM36-PHG	237853_x_at	KRTAP10-12	0.493999	6.03997e-05	0.0216216
CDR	PT	231151_at	DLGAP3	-0.526326	6.13129e-05	0.0288462
PLQ_Mn	BM36-PHG	215621_s_at	IGHD	-0.493553	6.14789e-05	0.0216216
PLQ_Mn	BM36-PHG	207587_at	CRYGA	-0.493246	6.22311e-05	0.0216216
PLQ_Mn	BM36-PHG	205897_at	NFATC4	-0.493218	6.22999e-05	0.0216216
PLQ_Mn	BM36-PHG	220487_at	SNTG2	-0.493162	6.24377e-05	0.0216216
CDR	PT	217908_s_at	DCAF6	-0.525721	6.27423e-05	0.0288462
CDR	BM8-SFG	232854_at	DIRAS1	0.50851	6.29707e-05	0.0444444
NTrSum	BM22-STG	223319_at	GPHN	-0.492855	6.3202e-05	0.0216216
CDR	BM8-SFG	242108_at		0.508026	6.41635e-05	0.0444444
CDR	PT	230280_at	TRIM9	-0.525029	6.44132e-05	0.0288462
CDR	PT	202145_at	LY6E	-0.524769	6.50502e-05	0.0288462
NTrSum	BM22-STG	233085_s_at	OBFC2A	0.491712	6.61187e-05	0.0216216
NTrSum	BM22-STG	237739_at		0.491656	6.62641e-05	0.0216216
CDR	PT	205624_at	CPA3	0.523558	6.81002e-05	0.0288462
CDR	BM8-SFG	238866_at	C19orf68	0.506331	6.85039e-05	0.0444444
CDR	PT	215393_s_at	COBLL1	0.522173	7.17461e-05	0.0288462
PLQ_Mn	BM36-PHG	223895_s_at	EPN3	-0.489535	7.20223e-05	0.0244898
CDR	PT	231321_s_at	ACER3	0.521827	7.26851e-05	0.0288462
PLQ_Mn	BM36-PHG	216668_at		-0.488949	7.3692e-05	0.0244898
PLQ_Mn	BM36-PHG	207397_s_at	HOXD13	-0.488894	7.38529e-05	0.0244898
CDR	PT	230677_at	C14orf73	-0.520962	7.50821e-05	0.0288462
CDR	PT	235049_at	ADCY1	-0.520443	7.65549e-05	0.0288462
NTrSum	BM22-STG	215805_at		0.487811	7.70386e-05	0.0216216
CDR	PT	231986_at	RIMS1	-0.52001	7.78024e-05	0.0288462
PLQ_Mn	BM36-PHG	224177_s_at	CXorf26	0.487554	7.78119e-05	0.0244898
NTrSum	BM22-STG	217269_s_at	TMPRSS15	0.487504	7.79634e-05	0.0216216
CDR	PT	235969_at	FLJ33996	-0.519837	7.83066e-05	0.0288462
NTrSum	BM22-STG	201093_x_at	SDHA	-0.487337	7.8472e-05	0.0216216
PLQ_Mn	BM36-PHG	204344_s_at	SEC23A	0.487024	7.94323e-05	0.0244898
CDR	PT	213011_s_at	TPI1	-0.519318	7.98371e-05	0.0288462
NTrSum	BM22-STG	209201_x_at	CXCR4	0.486836	8.00165e-05	0.0263158
CDR	PT	206690_at	ACCN1	-0.518972	8.08727e-05	0.0288462
CDR	PT	244162_at		0.518799	8.13951e-05	0.0288462
CDR	PT	204841_s_at	EEA1	0.518712	8.16574e-05	0.0288462
PLQ_Mn	BM36-PHG	218305_at	IPO4	-0.486187	8.20542e-05	0.0244898
CDR	PT	240648_at		0.518539	8.21845e-05	0.0288462
PLQ_Mn	BM36-PHG	211938_at	EIF4B	0.486104	8.23207e-05	0.0244898
CDR	PT	236409_at		0.518453	8.24491e-05	0.0288462
PLQ_Mn	BM36-PHG	232347_x_at		-0.485992	8.26773e-05	0.0244898
CDR	PT	207472_at	RARS2	0.517934	8.40537e-05	0.0288462
PLQ_Mn	BM36-PHG	214895_s_at	ADAM10	0.485518	8.42087e-05	0.0244898
NTrSum	BM22-STG	235180_at	STYX	0.484774	8.66644e-05	0.03
PLQ_Mn	BM36-PHG	201423_s_at	CUL4A	0.484653	8.70687e-05	0.0244898
PLQ_Mn	BM36-PHG	204450_x_at	APOA1	-0.484402	8.79156e-05	0.0244898
NTrSum	BM22-STG	206147_x_at	SCML2	0.484384	8.79778e-05	0.03
PLQ_Mn	BM36-PHG	225375_at	TMEM199	0.484011	8.92481e-05	0.0244898
CDR	PT	240296_at		0.515684	9.13425e-05	0.0288462
PLQ_Mn	BM36-PHG	205124_at	LOC729991-MEF2B /// MEF2B	-0.483174	9.21662e-05	0.0264151
PLQ_Mn	BM36-PHG	200844_s_at	PRDX6	0.482923	9.30586e-05	0.0264151
PLQ_Mn	BM36-PHG	214873_at	LRP5L	-0.482616	9.416e-05	0.0264151
NTrSum	BM22-STG	202340_x_at	NR4A1	0.482294	9.53313e-05	0.0307692
PLQ_Mn	BM36-PHG	211924_s_at	PLAUR	-0.482226	9.55792e-05	0.0264151
CDR	PT	210866_s_at	CNOT4	0.513953	9.7338e-05	0.0288462
CDR	PT	203110_at	PTK2B	-0.513867	9.76471e-05	0.0288462
CDR	PT	213938_at	ERC2	-0.513694	9.82678e-05	0.0288462
NTrSum	BM22-STG	231098_at		0.48143	9.85326e-05	0.0307692
NTrSum	BM22-STG	233506_at		-0.481318	9.89528e-05	0.0307692
CDR	PT	202785_at	NDUFA7	-0.513434	9.92057e-05	0.0288462
CDR	PT	204268_at	S100A2	0.513261	9.98355e-05	0.0288462
CDR	PT	217794_at	PRR13	-0.51205	0.000104348	0.0288462
CDR	PT	234986_at	GCLM	-0.511704	0.00010567	0.0288462
PLQ_Mn	BM36-PHG	222578_s_at	UBA5	0.479575	0.000105741	0.0290909
CDR	PT	215064_at	SC5DL	0.511444	0.000106673	0.0288462
NTrSum	BM22-STG	225708_at	MED29	-0.479061	0.000107824	0.0307692
PLQ_Mn	BM36-PHG	223247_at	MED10	0.479045	0.000107889	0.0290909
PLQ_Mn	BM36-PHG	226140_s_at	OTUD1	0.47899	0.000108117	0.0298507
CDR	PT	203166_at	CFDP1	-0.511012	0.000108363	0.0288462
PLQ_Mn	BM36-PHG	234565_x_at		-0.478543	0.00010996	0.0298507
CDR	PT	220941_s_at	C21orf91	0.510579	0.000110077	0.0288462
PLQ_Mn	BM36-PHG	200099_s_at	RPS3A	0.478292	0.00011101	0.0298507
NTrSum	BM22-STG	232752_at	LOC100287616	0.477779	0.000113181	0.0307692
CDR	PT	224574_at	C17orf49	-0.509368	0.000115009	0.0288462
PLQ_Mn	BM36-PHG	202527_s_at	SMAD4	0.476674	0.000117997	0.0298507
CDR	PT	228757_at	HSD11B1L	-0.508502	0.000118656	0.0288462
NTrSum	BM22-STG	219084_at	NSD1	0.47647	0.000118907	0.0307692
CDR	PT	231325_at	UNC5D	-0.508329	0.000119397	0.0288462
PLQ_Mn	BM36-PHG	238269_at		-0.476116	0.000120498	0.0298507
PLQ_Mn	BM36-PHG	218344_s_at	RCOR3	0.476032	0.000120877	0.0298507
NTrSum	BM22-STG	232364_at	LOC100506235	0.475996	0.000121042	0.0307692
NTrSum	BM22-STG	240354_at	C12orf54	0.47569	0.000122443	0.0307692
CDR	PT	221485_at	B4GALT5	-0.507551	0.000122788	0.0288462
PLQ_Mn	BM36-PHG	221691_x_at	NPM1	0.47553	0.000123177	0.0298507
NTrSum	BM22-STG	218106_s_at	MRPS10	-0.475272	0.000124377	0.0307692
PLQ_Mn	BM36-PHG	242578_x_at	SLC22A3	-0.474665	0.000127231	0.0298507
CDR	PT	208446_s_at	ZFYVE9	0.506339	0.000128238	0.0288462
CDR	PT	226573_at	DIRAS1	-0.506166	0.000129034	0.0288462
CDR	PT	214987_at	GAB1	0.505907	0.000130237	0.0288462
CDR	PT	242388_x_at	TAGAP	0.505907	0.000130237	0.0288462
CDR	PT	212155_at	RNF187	-0.505734	0.000131045	0.0288462
NTrSum	BM22-STG	211245_x_at	KIR2DL4	0.473823	0.000131299	0.0307692
PLQ_Mn	BM36-PHG	202629_at	APPBP2	0.473494	0.00013292	0.0298507
NTrSum	BM22-STG	217774_s_at	TRMT112	-0.47346	0.000133084	0.0307692
PLQ_Mn	BM36-PHG	214296_x_at	IZUMO4	-0.473131	0.000134727	0.0298507
CDR	PT	221526_x_at	PARD3	0.504955	0.000134736	0.0288462
PLQ_Mn	BM36-PHG	236262_at	MMRN2	-0.473075	0.000135007	0.0298507
CDR	PT	201577_at	NME1	-0.504436	0.000137249	0.0288462
CDR	PT	233490_at	DCTN4	0.504436	0.000137249	0.0288462
PLQ_Mn	BM36-PHG	228520_s_at	APLP2	-0.472545	0.000137694	0.0298507
PLQ_Mn	BM36-PHG	243482_at		-0.472127	0.00013985	0.0303797
CDR	PT	221148_at		0.503744	0.000140667	0.0288462
PLQ_Mn	BM36-PHG	243736_at		-0.471875	0.000141159	0.0303797
CDR	PT	217374_x_at	TARP /// TRGV3 /// TRGV5	0.503571	0.000141534	0.0288462
CDR	PT	227842_at	RAB30	0.503571	0.000141534	0.0288462
CDR	PT	200954_at	ATP6V0C	-0.503484	0.000141969	0.0288462
NTrSum	BM22-STG	220832_at	TLR8	0.471565	0.00014279	0.0307692
PLQ_Mn	BM36-PHG	216490_x_at		-0.471401	0.000143661	0.0303797
CDR	PT	206280_at	CDH18	-0.502965	0.000144605	0.0288462
CDR	PT	212752_at	CLASP1	-0.502965	0.000144605	0.0288462
PLQ_Mn	BM36-PHG	225471_s_at	AKT2	0.471066	0.000145452	0.0303797
NTrSum	BM22-STG	207969_x_at	ACRV1	0.470925	0.000146216	0.0321429
NTrSum	BM22-STG	222940_at	SULT1E1	0.470813	0.00014682	0.0321429
PLQ_Mn	BM36-PHG	204332_s_at	AGA	0.470732	0.000147263	0.0303797
CDR	PT	39729_at	PRDX2	-0.502359	0.000147737	0.0288462
PLQ_Mn	BM36-PHG	203716_s_at	DPP4	-0.470536	0.000148329	0.0303797
PLQ_Mn	BM36-PHG	237014_at	MYBL1	-0.470508	0.000148482	0.0303797
PLQ_Mn	BM36-PHG	204371_s_at	KHSRP	-0.470397	0.000149095	0.0303797
PLQ_Mn	BM36-PHG	232911_at	ZFP14	-0.470285	0.00014971	0.0303797
PLQ_Mn	BM36-PHG	215632_at	NEUROG2	-0.470034	0.000151103	0.0303797
CDR	PT	216366_x_at		0.501667	0.000151392	0.0288462
PLQ_Mn	BM36-PHG	213777_s_at		-0.469867	0.000152038	0.0303797
PLQ_Mn	BM36-PHG	221254_s_at	PITPNM3	-0.469867	0.000152038	0.0303797
PLQ_Mn	BM36-PHG	211569_s_at	HADH	0.469699	0.000152978	0.0320988
PLQ_Mn	BM36-PHG	216735_x_at		-0.469699	0.000152978	0.0320988
NTrSum	BM22-STG	226526_s_at	CKAP4	0.469643	0.000153297	0.0321429
NTrSum	BM22-STG	211285_s_at	UBE3A	-0.469476	0.000154244	0.0321429
CDR	PT	241566_at		0.501061	0.000154657	0.0288462
CDR	PT	221792_at	RAB6B	-0.500283	0.00015895	0.0288462
NTrSum	BM22-STG	203354_s_at	PSD3	-0.468445	0.000160199	0.0328358
PLQ_Mn	BM36-PHG	222351_at	PPP2R1B	-0.468416	0.000160367	0.0337349
CDR	PT	208844_at	VDAC3	0.500023	0.000160405	0.0288462
CDR	PT	204730_at	RIMS3	-0.499937	0.000160893	0.0288462
PLQ_Mn	BM36-PHG	224542_s_at	NFATC2	-0.468221	0.000161519	0.0337349
PLQ_Mn	BM36-PHG	214238_at		-0.468053	0.000162513	0.0344086
CDR	PT	218291_at	ROBLD3	-0.49959	0.000162857	0.0288462
CDR	PT	204480_s_at	C9orf16	-0.49959	0.000162857	0.0288462
CDR	PT	220131_at	FXYD7	-0.499417	0.000163848	0.0288462
PLQ_Mn	BM36-PHG	216762_at	KANK1	-0.467746	0.00016435	0.0344086
CDR	PT	201264_at	COPE	-0.499071	0.000165845	0.0288462
NTrSum	BM22-STG	204532_x_at	UGT1A1 /// UGT1A10 /// UGT1A4 /// UGT1A6 /// UGT1A8 /// UGT1A9	0.467469	0.000166026	0.0328358
CDR	PT	236501_at	SALL4	0.498985	0.000166347	0.0288462
PLQ_Mn	BM36-PHG	215264_at	EMX1	-0.467412	0.000166376	0.0344086
NTrSum	BM22-STG	79005_at	SLC35E1	0.46694	0.000169269	0.0328358
NTrSum	BM22-STG	241326_at	AK7	0.466912	0.000169442	0.0328358
NTrSum	BM22-STG	201811_x_at	SH3BP5	-0.466856	0.000169787	0.0328358
NTrSum	BM22-STG	241314_at		0.466633	0.000171174	0.0328358
NTrSum	BM22-STG	240321_at		0.466355	0.000172922	0.0328358
NTrSum	BM22-STG	208296_x_at	TNFAIP8	0.466355	0.000172922	0.0328358
CDR	PT	209441_at	RHOBTB2	-0.49786	0.000173011	0.0288462
CDR	PT	218608_at	ATP13A2	-0.497687	0.000174057	0.0288462
NTrSum	BM22-STG	214735_at	IPCEF1	-0.46602	0.000175041	0.0328358
PLQ_Mn	BM36-PHG	207522_s_at	ATP2A3	-0.465961	0.00017542	0.0344086
CDR	PT	205434_s_at	AAK1	-0.497168	0.000177231	0.0288462
NTrSum	BM22-STG	237052_x_at	GIGYF2	0.46563	0.000177544	0.0328358
PLQ_Mn	BM36-PHG	203869_at	USP46	0.465626	0.00017757	0.0344086
NTrSum	BM22-STG	205991_s_at	PRRX1	0.465463	0.000178627	0.0328358
NTrSum	BM22-STG	243825_at	BCL6B	0.465324	0.000179533	0.0352941
NTrSum	BM22-STG	238287_at	SLC7A13	0.465184	0.000180444	0.0366197
NTrSum	BM22-STG	232494_at	CYP8B1	0.464822	0.000182833	0.0366197
NTrSum	BM22-STG	232809_s_at	FLT1	0.464655	0.000183945	0.0366197
PLQ_Mn	BM36-PHG	219827_at	UCP3	-0.464482	0.000185099	0.0344086
CDR	PT	209955_s_at	FAP	0.49587	0.000185399	0.0288462
CDR	PT	206586_at	CNR2	0.495697	0.000186513	0.0288462
CDR	PT	213484_at		-0.495524	0.000187634	0.0288462
CDR	PT	238955_at	RFTN2	0.495524	0.000187634	0.0288462
PLQ_Mn	BM36-PHG	217073_x_at	APOA1	-0.463896	0.000189067	0.0344086
PLQ_Mn	BM36-PHG	225018_at	SPIRE1	0.46345	0.000192143	0.0344086
CDR	PT	221395_at	TAS2R13	0.494832	0.000192178	0.0288462
CDR	PT	215787_at	ACTA2	0.494832	0.000192178	0.0288462
PLQ_Mn	BM36-PHG	205844_at	VNN1	-0.463227	0.000193698	0.0344086
NTrSum	BM22-STG	231490_at		0.463122	0.000194431	0.0378378
PLQ_Mn	BM36-PHG	208570_at	WNT1	-0.463004	0.000195264	0.0344086
NTrSum	BM22-STG	244284_at		0.462955	0.000195607	0.0378378
NTrSum	BM22-STG	241208_at	PDLIM5	0.462649	0.000197781	0.0378378
CDR	PT	207244_x_at	CYP2A6	0.493966	0.000197999	0.0288462
CDR	PT	204038_s_at	LPAR1	0.493534	0.000200969	0.0288462
NTrSum	BM22-STG	208864_s_at	TXN	-0.462203	0.000200982	0.0426667
PLQ_Mn	BM36-PHG	201086_x_at	SON	0.462139	0.000201445	0.0361702
CDR	PT	208892_s_at	DUSP6	-0.493361	0.000202168	0.0288462
CDR	PT	219425_at	SULT4A1	-0.493361	0.000202168	0.0288462
CDR	PT	229925_at	SLC6A17	-0.493188	0.000203374	0.0288462
CDR	PT	234584_s_at	ATE1	0.493101	0.00020398	0.0288462
CDR	PT	228524_at	ADCK5	-0.493015	0.000204587	0.0288462
CDR	PT	226718_at	AMIGO1	-0.492668	0.000207032	0.0288462
NTrSum	BM22-STG	239079_at	ADAM7	0.461116	0.000208985	0.0447368
CDR	PT	202885_s_at	PPP2R1B	0.492322	0.000209503	0.0288462
CDR	PT	202941_at	NDUFV2	-0.491976	0.000212001	0.0288462
PLQ_Mn	BM36-PHG	200723_s_at	CAPRIN1	0.460604	0.000212851	0.0371134
PLQ_Mn	BM36-PHG	216539_at	ATXN3L	-0.460577	0.000213064	0.0371134
CDR	PT	209535_s_at		0.491803	0.00021326	0.0288462
PLQ_Mn	BM36-PHG	224600_at	CGGBP1	0.460493	0.000213704	0.0371134
CDR	PT	209017_s_at	LONP1	-0.491544	0.000215162	0.0288462
PLQ_Mn	BM36-PHG	205585_at	ETV6	-0.460214	0.000215848	0.0384615
CDR	PT	238720_at	LOC100506582	0.491371	0.000216438	0.0288462
CDR	PT	221647_s_at	RIC8A	-0.491371	0.000216438	0.0288462
CDR	PT	206708_at	FOXN2	0.491198	0.000217721	0.0288462
NTrSum	BM22-STG	207590_s_at	CENPI	0.459751	0.000219452	0.0473118
PLQ_Mn	BM36-PHG	228803_at	PMS1	-0.459712	0.000219757	0.0384615
NTrSum	BM22-STG	239284_at		0.4595	0.000221426	0.0473118
CDR	PT	205155_s_at	SPTBN2	-0.490678	0.000221612	0.0288462
PLQ_Mn	BM36-PHG	208097_s_at	TMX1	0.459461	0.000221736	0.0384615
PLQ_Mn	BM36-PHG	209359_x_at	RUNX1	-0.459293	0.000223064	0.0384615
NTrSum	BM22-STG	244253_at		0.459277	0.000223194	0.0473118
PLQ_Mn	BM36-PHG	223803_s_at	ZCCHC10	0.45921	0.000223731	0.0384615
PLQ_Mn	BM36-PHG	220855_at		-0.459098	0.000224622	0.0384615
PLQ_Mn	BM36-PHG	233358_at		-0.459098	0.000224622	0.0384615
NTrSum	BM22-STG	207291_at	PRRG4	0.459082	0.000224752	0.0473118
CDR	PT	217557_s_at	CPM	0.490246	0.000224903	0.0293578
NTrSum	BM22-STG	235973_at	TRIP11	0.459026	0.000225199	0.0473118
CDR	PT	203410_at	AP3M2	-0.490159	0.000225566	0.0293578
PLQ_Mn	BM36-PHG	206192_at	CDSN	-0.45854	0.000229131	0.0396226
NTrSum	BM22-STG	225462_at	TMEM128	-0.458524	0.000229257	0.0473118
NTrSum	BM22-STG	221178_at	BAIAP2L2	0.458329	0.000230853	0.0473118
CDR	PT	229327_s_at		0.489381	0.000231618	0.0293578
PLQ_Mn	BM36-PHG	214509_at	HIST1H3I	-0.458177	0.000232106	0.0396226
CDR	PT	241773_at		0.489034	0.000234355	0.0293578
NTrSum	BM22-STG	218003_s_at	FKBP3	-0.457884	0.00023454	0.0473118
NTrSum	BM22-STG	236694_at	CYorf15A	0.4578	0.000235238	0.0473118
NTrSum	BM22-STG	226914_at	ARPC5L	-0.457716	0.000235937	0.0473118
PLQ_Mn	BM36-PHG	208884_s_at	UBR5	0.45748	0.000237926	0.0411215
NTrSum	BM22-STG	234669_x_at	C11orf30	0.45741	0.000238517	0.0473118
CDR	PT	210226_at	NR4A1	0.488429	0.000239215	0.0293578
NTrSum	BM22-STG	234040_at	HELLS	0.457215	0.000240172	0.0473118
CDR	PT	237909_at	ADAM6	0.488256	0.000240621	0.0300885
CDR	PT	222257_s_at	ACE2	0.488256	0.000240621	0.0300885
CDR	PT	214192_at	NUP88	0.488169	0.000241326	0.0300885
CDR	PT	221102_s_at	TRPM6	0.487996	0.000242743	0.0300885
NTrSum	BM22-STG	221077_at	ARMC4	0.456797	0.000243754	0.0473118
CDR	PT	224932_at	CHCHD10	-0.487823	0.000244167	0.0313043
NTrSum	BM22-STG	200719_at	SKP1	-0.456741	0.000244235	0.0473118
NTrSum	BM22-STG	227847_at	EPM2AIP1	-0.456518	0.000246169	0.0473118
NTrSum	BM22-STG	223448_x_at	MRPS22	-0.456407	0.000247141	0.0473118
NTrSum	BM22-STG	224721_at	WDR75	-0.456295	0.000248116	0.0473118
CDR	PT	215280_s_at	PPFIA3	-0.487131	0.00024994	0.0313043
CDR	PT	204586_at	BSN	-0.487044	0.000250671	0.0316667
NTrSum	BM22-STG	228619_x_at	TIPRL	-0.455961	0.000251064	0.0477064
CDR	PT	219028_at	HIPK2	0.486698	0.000253611	0.0316667
CDR	PT	239159_at	GOSR2	0.486525	0.000255093	0.0316667
CDR	PT	227216_at	RLTPR	-0.486525	0.000255093	0.0316667
CDR	PT	218481_at	EXOSC5	-0.486439	0.000255837	0.0316667
NTrSum	BM22-STG	231244_at		0.455404	0.000256049	0.0477064
CDR	PT	210077_s_at	SRSF5	0.486179	0.000258081	0.0325203
NTrSum	BM22-STG	201069_at	MMP2	0.455097	0.000258829	0.0477064
CDR	PT	231895_at	SASS6	0.486093	0.000258833	0.0325203
CDR	PT	219677_at	SPSB1	0.486093	0.000258833	0.0325203
PLQ_Mn	BM36-PHG	226498_at	FLT1	-0.455025	0.000259488	0.0451613
CDR	PT	203103_s_at	PRPF19	-0.485833	0.000261101	0.0327869
CDR	PT	202810_at	DRG1	-0.48566	0.000262622	0.0327869
CDR	PT	201775_s_at	KIAA0494	0.485574	0.000263386	0.0327869
NTrSum	BM22-STG	210604_at	GNAT2	0.454595	0.000263437	0.0477064
CDR	PT	204134_at	PDE2A	-0.485487	0.000264152	0.0327869
NTrSum	BM22-STG	225904_at	C1orf96	-0.454345	0.000265769	0.0477064
PLQ_Mn	BM36-PHG	211376_s_at	NSMCE4A	0.454076	0.000268286	0.0451613
PLQ_Mn	BM36-PHG	217780_at	C19orf56	0.453965	0.000269339	0.0451613
CDR	PT	203286_at	RNF44	-0.484708	0.000271137	0.0327869
CDR	PT	204578_at	PPIP5K1	-0.484708	0.000271137	0.0327869
CDR	PT	235507_at	PCMTD1	0.484708	0.000271137	0.0327869
CDR	PT	202671_s_at	PDXK	-0.484535	0.000272712	0.0327869
PLQ_Mn	BM36-PHG	208792_s_at	CLU	0.453546	0.000273321	0.0451613
PLQ_Mn	BM36-PHG	205367_at	SH2B2	-0.452988	0.000278713	0.0451613
NTrSum	BM22-STG	226325_at	ADSSL1	-0.452924	0.000279344	0.0477064
NTrSum	BM22-STG	202694_at	STK17A	0.452868	0.000279889	0.0477064
CDR	PT	218503_at	KIAA1797	-0.483757	0.000279902	0.0327869
NTrSum	BM22-STG	233275_at		0.45284	0.000280162	0.0477064
CDR	PT	217300_at		0.48367	0.000280711	0.0327869
CDR	PT	231425_at	PLCZ1	0.48367	0.000280711	0.0327869
CDR	PT	244416_at	TTC17	0.48367	0.000280711	0.0327869
PLQ_Mn	BM36-PHG	202801_at	PRKACA	-0.452765	0.000280897	0.0451613
PLQ_Mn	BM36-PHG	214069_at	ACSM2A /// ACSM2B	-0.452542	0.000283097	0.0451613
NTrSum	BM22-STG	233951_at		0.452533	0.000283179	0.0477064
PLQ_Mn	BM36-PHG	212022_s_at	MKI67	-0.452486	0.000283649	0.0451613
CDR	PT	220951_s_at	A1CF	0.483324	0.00028397	0.0327869
NTrSum	BM22-STG	217397_at	TRD@	0.452394	0.000284561	0.0477064
NTrSum	BM22-STG	217618_x_at	HUS1	0.452366	0.000284838	0.0477064
NTrSum	BM22-STG	203897_at	LYRM1	-0.452338	0.000285115	0.0477064
PLQ_Mn	BM36-PHG	228635_at	PCDH10	0.452319	0.000285312	0.0451613
CDR	PT	218140_x_at	SRPRB	-0.483151	0.000285613	0.0327869
NTrSum	BM22-STG	234720_s_at	TOB2	0.452283	0.00028567	0.0477064
NTrSum	BM22-STG	214086_s_at	PARP2	-0.452227	0.000286226	0.0477064
CDR	PT	242017_at		0.483064	0.000286437	0.0327869
CDR	PT	239229_at	PHEX	0.483064	0.000286437	0.0327869
CDR	PT	202517_at	CRMP1	-0.482978	0.000287264	0.0327869
PLQ_Mn	BM36-PHG	240004_at		-0.452095	0.000287543	0.0451613
PLQ_Mn	BM36-PHG	207864_at	SCN7A	-0.45204	0.000288103	0.0451613
CDR	PT	213997_at	FAM189A1	-0.482805	0.000288923	0.0327869
CDR	PT	211899_s_at	TRAF4	0.482805	0.000288923	0.0327869
CDR	PT	202659_at	PSMB10	-0.482718	0.000289756	0.0327869
NTrSum	BM22-STG	236822_at	LOC100509856	0.45167	0.000291844	0.0477064
CDR	PT	241736_at	FBXW2	0.482459	0.000292269	0.0327869
PLQ_Mn	BM36-PHG	207985_at		-0.451565	0.000292906	0.0451613
PLQ_Mn	BM36-PHG	205926_at	IL27RA	-0.451565	0.000292906	0.0451613
NTrSum	BM22-STG	242680_at		0.451558	0.000292979	0.0477064
PLQ_Mn	BM36-PHG	205882_x_at	ADD3	0.451537	0.00029319	0.0451613
CDR	PT	219277_s_at	OGDHL	-0.482199	0.000294801	0.0327869
PLQ_Mn	BM36-PHG	205444_at	ATP2A1	-0.45137	0.000294904	0.0451613
CDR	PT	208928_at	POR	-0.481939	0.000297353	0.0327869
CDR	PT	227198_at	AFF3	-0.481939	0.000297353	0.0327869
PLQ_Mn	BM36-PHG	217070_at	MTHFR	-0.45084	0.000300392	0.0451613
PLQ_Mn	BM36-PHG	241861_at	SYCP3	-0.45084	0.000300392	0.0451613
CDR	PT	218061_at	MEA1	-0.481593	0.000300787	0.0327869
NTrSum	BM22-STG	232405_at		0.450778	0.00030104	0.0491525
NTrSum	BM22-STG	239940_at		0.450639	0.000302501	0.0491525
CDR	PT	242488_at	CHRM3	-0.481247	0.000304256	0.0327869
NTrSum	BM22-STG	226535_at	ITGB6	0.450416	0.000304852	0.0491525
NTrSum	BM22-STG	244562_s_at		0.450165	0.000307516	0.0491525
NTrSum	BM22-STG	232907_at	UBR4	0.449942	0.000309902	0.0491525
CDR	PT	214190_x_at	GGA2	0.480642	0.000310416	0.0327869
CDR	PT	229912_at	SDK1	-0.480555	0.000311305	0.0327869
CDR	PT	243934_at		0.480555	0.000311305	0.0327869
NTrSum	BM22-STG	240547_at		0.449775	0.000311702	0.0491525
CDR	PT	235966_at	DAB2IP	0.480469	0.000312197	0.0327869
CDR	PT	227137_at	C10orf46	0.480469	0.000312197	0.0327869
PLQ_Mn	BM36-PHG	209373_at	MALL	-0.449724	0.00031225	0.0472441
NTrSum	BM22-STG	211276_at	TCEAL2	-0.44958	0.000313815	0.0491525
PLQ_Mn	BM36-PHG	230556_at	IMMP1L	0.449417	0.000315586	0.0472441
PLQ_Mn	BM36-PHG	225423_x_at	MRPL41	-0.449333	0.000316501	0.0472441
CDR	PT	202919_at	MOBKL3	-0.479949	0.000317594	0.0327869
CDR	PT	201073_s_at	SMARCC1	0.479949	0.000317594	0.0327869
PLQ_Mn	BM36-PHG	200881_s_at	DNAJA1	0.449194	0.000318031	0.047482
CDR	PT	213041_s_at	ATP5D	-0.479863	0.000318502	0.0327869
PLQ_Mn	BM36-PHG	213891_s_at	TCF4	-0.44911	0.000318953	0.047482
CDR	PT	205857_at	SLC18A2	0.479603	0.000321239	0.0327869
NTrSum	BM22-STG	223492_s_at	LRRFIP1	-0.448827	0.000322087	0.0491525
PLQ_Mn	BM36-PHG	208341_x_at	CSH2	-0.448748	0.000322975	0.047482
CDR	PT	208660_at	CS	-0.47943	0.000323076	0.0327869
CDR	PT	233855_at	C17orf87	0.479344	0.000323998	0.0327869
NTrSum	BM22-STG	237787_at		0.448632	0.000324263	0.0491525
CDR	PT	213643_s_at	INPP5B	0.479171	0.000325849	0.0327869
CDR	PT	201717_at	MRPL49	-0.479084	0.000326778	0.0327869
PLQ_Mn	BM36-PHG	208434_at	MECOM	-0.448218	0.000328936	0.047482
CDR	PT	218027_at	MRPL15	-0.478825	0.00032958	0.0327869
PLQ_Mn	BM36-PHG	237657_at		-0.448106	0.000330204	0.047482
CDR	PT	229626_at	C12orf68	-0.478652	0.00033146	0.0327869
CDR	PT	37005_at	NBL1	-0.478565	0.000332404	0.0327869
CDR	PT	213581_at	PDCD2	-0.478565	0.000332404	0.0327869
CDR	PT	215083_at		0.478479	0.00033335	0.0327869
PLQ_Mn	BM36-PHG	224149_x_at	SLMAP	0.447771	0.000334034	0.047482
CDR	PT	201415_at	GSS	-0.478305	0.000335249	0.0327869
PLQ_Mn	BM36-PHG	212926_at	SMC5	-0.447464	0.000337581	0.047482
PLQ_Mn	BM36-PHG	214200_s_at	COL6A1	-0.447408	0.000338229	0.047482
CDR	PT	215052_at	FRMPD4	-0.477959	0.000339078	0.0327869
PLQ_Mn	BM36-PHG	205370_x_at	DBT	-0.447046	0.000342472	0.047482
PLQ_Mn	BM36-PHG	203966_s_at	PPM1A	0.44699	0.000343129	0.047482
CDR	PT	207749_s_at	PPP2R3A	0.47744	0.000344895	0.0327869
CDR	PT	212340_at	YIPF6	0.477267	0.000346854	0.0327869
PLQ_Mn	BM36-PHG	241445_at		-0.446599	0.00034776	0.047482
CDR	PT	241733_at	C18orf54	0.477094	0.000348823	0.0327869
PLQ_Mn	BM36-PHG	232229_at	SETX	0.44646	0.000349428	0.047482
PLQ_Mn	BM36-PHG	208048_at	TACR1	-0.446404	0.000350097	0.0475524
CDR	PT	204627_s_at	ITGB3	0.476921	0.000350802	0.0327869
CDR	PT	49329_at	KLHL22	-0.476921	0.000350802	0.0327869
PLQ_Mn	BM36-PHG	211384_s_at	CASR	-0.44632	0.000351103	0.0475524
CDR	PT	209827_s_at	IL16	0.476835	0.000351796	0.0327869
PLQ_Mn	BM36-PHG	206746_at	BFSP1	-0.446181	0.000352785	0.0475524
CDR	PT	229348_at	UBIAD1	0.476748	0.000352791	0.0327869
CDR	PT	221810_at	RAB15	-0.476662	0.00035379	0.0327869
CDR	PT	209029_at	COPS7A	-0.476662	0.00035379	0.0327869
CDR	PT	239765_at		-0.476488	0.000355795	0.0327869
PLQ_Mn	BM36-PHG	241878_at		-0.44593	0.000355832	0.0475524
PLQ_Mn	BM36-PHG	209048_s_at	ZMYND8	-0.445567	0.000360275	0.0493333
CDR	PT	244357_at		0.476056	0.000360852	0.0327869
CDR	PT	237154_at		0.475796	0.000363917	0.0327869
CDR	PT	215639_at	SH2D3C	0.475796	0.000363917	0.0327869
CDR	PT	242338_at	TMEM64	0.47571	0.000364944	0.0327869
CDR	PT	203559_s_at	ABP1	0.475623	0.000365974	0.0333333
PLQ_Mn	BM36-PHG	200048_s_at	JTB	0.445037	0.00036686	0.0493333
PLQ_Mn	BM36-PHG	211956_s_at	EIF1	0.444953	0.00036791	0.0493333
PLQ_Mn	BM36-PHG	202616_s_at	MECP2	-0.444925	0.00036826	0.0493333
PLQ_Mn	BM36-PHG	211088_s_at	PLK4	-0.444507	0.000373554	0.0493333
PLQ_Mn	BM36-PHG	211057_at	ROR1	-0.444507	0.000373554	0.0493333
PLQ_Mn	BM36-PHG	222855_s_at	TRPV2	-0.444033	0.000379638	0.0493333
CDR	PT	213720_s_at	SMARCA4	-0.474325	0.000381738	0.0333333
CDR	PT	218671_s_at	ATPIF1	-0.474239	0.00038281	0.0333333
CDR	PT	207163_s_at	AKT1	-0.474066	0.000384963	0.0333333
CDR	PT	224350_at		0.473893	0.000387128	0.0333333
CDR	PT	201527_at	ATP6V1F	-0.473893	0.000387128	0.0333333
CDR	PT	214747_at	ZBED4	0.473806	0.000388214	0.0333333
CDR	PT	229841_at		0.473806	0.000388214	0.0333333
CDR	PT	210963_s_at	GYG2	0.473287	0.000394789	0.0333333
CDR	PT	213200_at	SYP	-0.473028	0.000398114	0.0333333
CDR	PT	220955_x_at	RAB23	0.472941	0.000399229	0.0333333
CDR	PT	221238_at	HMGN5	0.472162	0.000409383	0.0333333
CDR	PT	203100_s_at	CDYL	0.471816	0.000413971	0.0333333
CDR	PT	203575_at	CSNK2A2	-0.471816	0.000413971	0.0333333
CDR	PT	225294_s_at	TRAPPC1	-0.47147	0.000418605	0.0333333
CDR	PT	215178_x_at	NAAA	0.471211	0.000422111	0.0333333
CDR	PT	235704_at	DAZAP2	0.470951	0.000425644	0.0333333
CDR	PT	221697_at	MAP1LC3C	0.470951	0.000425644	0.0333333
CDR	PT	235719_at	CYP4V2	-0.470691	0.000429204	0.0333333
CDR	PT	225201_s_at	MRPL14	-0.470691	0.000429204	0.0333333
CDR	PT	205493_s_at	DPYSL4	-0.470605	0.000430396	0.0333333
CDR	PT	216798_at	FLJ23519 /// RNH1	0.470605	0.000430396	0.0333333
CDR	PT	202042_at	HARS	-0.470518	0.000431592	0.0333333
CDR	PT	214432_at	ATP1A3	-0.469999	0.000438828	0.0333333
CDR	PT	236448_at	UNC5A	-0.469913	0.000440045	0.0333333
CDR	PT	237136_at		0.469653	0.000443713	0.0333333
CDR	PT	233391_at	CDH26	0.469653	0.000443713	0.0333333
CDR	PT	234962_at		0.46922	0.000449889	0.0333333
CDR	PT	204765_at	ARHGEF5	0.46922	0.000449889	0.0333333
CDR	PT	226434_at	C7orf47	-0.469047	0.000452381	0.0333333
CDR	PT	228622_s_at	DNAJC4	-0.468874	0.000454885	0.0333333
CDR	PT	226568_at	FAM102B	-0.468788	0.000456142	0.0333333
CDR	PT	229098_s_at	C5orf24	0.468615	0.000458665	0.0333333
CDR	PT	213796_at	SPRR1A	0.468355	0.000462474	0.0333333
CDR	PT	217934_x_at	STUB1	-0.468355	0.000462474	0.0333333
CDR	PT	203687_at	CX3CL1	-0.468269	0.00046375	0.0333333
CDR	PT	201400_at	PSMB3	-0.468269	0.00046375	0.0333333
CDR	PT	243681_at	SHANK2	-0.468096	0.000466311	0.0333333
CDR	PT	216892_at	IGHG1	0.467836	0.000470177	0.0333333
CDR	PT	234482_at		0.467836	0.000470177	0.0333333
CDR	PT	242397_at		0.467836	0.000470177	0.0333333
CDR	PT	218546_at	C1orf115	-0.467663	0.00047277	0.0333333
CDR	PT	243095_at		0.467576	0.000474072	0.0333333
CDR	PT	208891_at	DUSP6	-0.467317	0.000477996	0.0333333
CDR	PT	239221_at	GPR123	-0.467317	0.000477996	0.0333333
CDR	PT	215298_at		0.46723	0.00047931	0.0333333
CDR	PT	209709_s_at	HMMR	0.467144	0.000480628	0.0333333
CDR	PT	202287_s_at	TACSTD2	0.467144	0.000480628	0.0333333
CDR	PT	230070_at	CNIH2	-0.467144	0.000480628	0.0333333
CDR	PT	230750_at		0.466884	0.000484601	0.0333333
CDR	PT	224773_at	NAV1	0.466798	0.000485932	0.0333333
CDR	PT	218725_at	SLC25A22	-0.466538	0.000489944	0.0333333
CDR	PT	205322_s_at	MTF1	0.466452	0.000491288	0.0333333
CDR	PT	208864_s_at	TXN	-0.466365	0.000492636	0.0333333
CDR	PT	217733_s_at	TMSB10	-0.466279	0.000493987	0.0333333
CDR	PT	234640_x_at		0.466192	0.000495341	0.0333333
CDR	PT	230100_x_at	PAK1	-0.466019	0.000498059	0.0333333
CDR	PT	208876_s_at	PAK2	0.46524	0.00051046	0.0333333
CDR	PT	215234_at		0.46524	0.00051046	0.0333333
CDR	PT	201840_at	NEDD8	-0.465154	0.000511855	0.0333333
CDR	PT	220224_at	HAO1	0.464981	0.000514655	0.0333333
CDR	PT	200030_s_at	SLC25A3	-0.464981	0.000514655	0.0333333
CDR	PT	220732_at	PREX2	0.464721	0.000518881	0.0333333
CDR	PT	218019_s_at	PDXK	-0.464635	0.000520297	0.0333333
CDR	PT	231113_at		0.464462	0.000523139	0.0333333
CDR	PT	218790_s_at	TMLHE	0.464375	0.000524565	0.0333333
CDR	PT	225609_at	GSR	-0.464375	0.000524565	0.0333333
CDR	PT	33736_at	STOML1	-0.464029	0.000530305	0.0333333
CDR	PT	215526_at		0.463856	0.000533196	0.0333333
CDR	PT	215419_at	ZFR2	-0.463856	0.000533196	0.0333333
CDR	PT	218810_at	ZC3H12A	0.463423	0.000540486	0.0333333
CDR	PT	214738_s_at	NEK9	0.463077	0.000546383	0.0333333
CDR	PT	201561_s_at	CLSTN1	-0.462818	0.000550844	0.0333333
CDR	PT	226973_at	VSTM2L	-0.462818	0.000550844	0.0333333
CDR	PT	218952_at	PCSK1N	-0.462645	0.000553836	0.0333333
CDR	PT	211780_x_at	DCTN1	-0.462645	0.000553836	0.0333333
CDR	PT	220864_s_at	NDUFA13	-0.462645	0.000553836	0.0333333
CDR	PT	233274_at		0.462558	0.000555337	0.0333333
CDR	PT	225853_at	GNPNAT1	-0.462299	0.000559864	0.0333333
CDR	PT	233401_at		-0.461952	0.000565951	0.0333333
CDR	PT	235743_at		0.461952	0.000565951	0.0333333
CDR	PT	206510_at	SIX2	0.461779	0.000569017	0.0333333
CDR	PT	220380_at	DNASE2B	0.461693	0.000570556	0.0333333
CDR	PT	237999_at		0.461693	0.000570556	0.0333333
CDR	PT	201232_s_at	PSMD13	-0.46152	0.000573644	0.0333333
CDR	PT	226616_s_at	NDUFV3	-0.46152	0.000573644	0.0333333
CDR	PT	212863_x_at	CTBP1	-0.461433	0.000575194	0.0333333
CDR	PT	206656_s_at	C20orf3	-0.46126	0.000578305	0.0333333
CDR	PT	214230_at	CDC42	-0.461001	0.000583001	0.0333333
CDR	PT	202110_at	COX7B	-0.461001	0.000583001	0.0333333
CDR	PT	203402_at	KCNAB2	-0.460914	0.000584573	0.0333333
CDR	PT	212559_at	PRKAR1B	-0.460914	0.000584573	0.0333333
CDR	PT	208805_at	PSMA6	-0.460828	0.00058615	0.0333333
CDR	PT	206225_at	ZNF507	0.460741	0.00058773	0.0333333
CDR	PT	204744_s_at	IARS	-0.460741	0.00058773	0.0333333
CDR	PT	226257_x_at	MRPS22	-0.460655	0.000589314	0.0333333
CDR	PT	206845_s_at	RNF40	-0.460568	0.000590903	0.0333333
CDR	PT	221597_s_at	TMEM208	-0.460568	0.000590903	0.0333333
CDR	PT	204203_at	CEBPG	-0.460395	0.00059409	0.0333333
CDR	PT	212699_at	SCAMP5	-0.460395	0.00059409	0.0333333
CDR	PT	217150_s_at	NF2	0.460135	0.000598901	0.0333333
CDR	PT	205666_at	FMO1	0.459962	0.000602127	0.0333333
CDR	PT	237802_at	XKR4	-0.459962	0.000602127	0.0333333
CDR	PT	226815_at	C3orf31	-0.459962	0.000602127	0.0333333
CDR	PT	215793_at	MTMR7	0.459962	0.000602127	0.0333333
CDR	PT	212397_at	RDX	0.459789	0.00060537	0.033557
CDR	PT	224969_at	ATXN7L3	-0.459097	0.000618497	0.033557
CDR	PT	217525_at	OLFML1	0.459011	0.000620156	0.033557
CDR	PT	228030_at	RBM6	0.458838	0.000623485	0.033557
CDR	PT	202756_s_at	GPC1	-0.458751	0.000625156	0.033557
CDR	PT	227365_at	ATCAY	-0.458751	0.000625156	0.033557
CDR	PT	206835_at	STATH	0.458578	0.00062851	0.033557
CDR	PT	200886_s_at	PGAM1	-0.458578	0.00062851	0.033557
CDR	PT	213587_s_at	ATP6V0E2	-0.458578	0.00062851	0.033557
CDR	PT	228959_at	PDK3	-0.458491	0.000630193	0.033557
CDR	PT	201226_at	NDUFB8 /// SEC31B	-0.458405	0.00063188	0.0339869
CDR	PT	238486_at	FRS2	0.458318	0.000633571	0.0339869
CDR	PT	235238_at	SHC4	0.458232	0.000635267	0.0339869
CDR	PT	226535_at	ITGB6	0.457972	0.000640377	0.0339869
CDR	PT	225743_at	RPUSD3	-0.457972	0.000640377	0.0339869
CDR	PT	216618_at		0.457799	0.000643804	0.0339869
CDR	PT	210487_at	DNTT	0.457453	0.000650709	0.0339869
CDR	PT	219575_s_at	COG8 /// PDF	-0.457367	0.000652445	0.0339869
CDR	PT	212552_at	HPCAL1	-0.457021	0.000659433	0.0349515
CDR	PT	221308_at	FRS2	0.457021	0.000659433	0.0349515
CDR	PT	218111_s_at	CMAS	-0.456501	0.000670042	0.0349515
CDR	PT	222038_s_at	UTP18	0.456242	0.000675403	0.0351852
CDR	PT	217927_at	SPCS1	-0.456242	0.000675403	0.0351852
CDR	PT	209845_at	MKRN1	-0.456155	0.000677199	0.0351852
CDR	PT	214409_at	RFPL3S	0.455809	0.000684425	0.0351852
CDR	PT	244599_at		0.455809	0.000684425	0.0351852
CDR	PT	209001_s_at	ANAPC13	-0.455809	0.000684425	0.0351852
CDR	PT	242189_at		-0.455723	0.000686243	0.0351852
CDR	PT	242932_at		0.455636	0.000688064	0.0351852
CDR	PT	202665_s_at	WIPF1	0.455636	0.000688064	0.0351852
CDR	PT	217496_s_at	IDE	0.45555	0.00068989	0.0351852
CDR	PT	220882_at		0.455463	0.000691721	0.0351852
CDR	PT	238467_at		0.455377	0.000693556	0.0351852
CDR	PT	232017_at	TJP2	0.455377	0.000693556	0.0351852
CDR	PT	59697_at	RAB15	-0.45529	0.000695395	0.0351852
CDR	PT	213676_at	TMEM151B	-0.454944	0.000702796	0.0351852
CDR	PT	220021_at	TMC7	0.454771	0.000706523	0.0357143
CDR	PT	214735_at	IPCEF1	-0.454684	0.000708393	0.0357143
CDR	PT	206979_at	C8B	0.454425	0.00071403	0.0357143
CDR	PT	213873_at		0.454338	0.000715918	0.0357143
CDR	PT	240696_at		0.454338	0.000715918	0.0357143
CDR	PT	229300_at	RAB3C	-0.454338	0.000715918	0.0357143
CDR	PT	238823_at	FMNL3	0.454252	0.000717811	0.0357143
CDR	PT	236603_at		-0.454165	0.000719708	0.0357143
CDR	PT	203294_s_at	LMAN1	0.454165	0.000719708	0.0357143
CDR	PT	230458_at	SLC45A1	-0.453992	0.000723515	0.0357143
CDR	PT	221103_s_at	WDR52	0.453733	0.000729261	0.0357143
CDR	PT	202807_s_at	TOM1	-0.453733	0.000729261	0.0357143
CDR	PT	243070_at	INO80D	0.453646	0.000731185	0.0357143
CDR	PT	33132_at	CPSF1	-0.453646	0.000731185	0.0357143
CDR	PT	217484_at	CR1	0.45356	0.000733114	0.0357143
CDR	PT	229389_at	ATG16L2	0.45356	0.000733114	0.0357143
CDR	PT	208035_at	GRM6	0.453387	0.000736985	0.0357143
CDR	PT	233723_at		0.453387	0.000736985	0.0357143
CDR	PT	218002_s_at	CXCL14	-0.453387	0.000736985	0.0357143
CDR	PT	209456_s_at	FBXW11	0.453213	0.000740875	0.0357143
CDR	PT	209465_x_at	PTN	-0.452867	0.00074871	0.0357143
CDR	PT	217718_s_at	YWHAB	-0.452781	0.00075068	0.0357143
CDR	PT	236778_at		0.452781	0.00075068	0.0357143
CDR	PT	215875_at		0.452781	0.00075068	0.0357143
CDR	PT	216884_at	PTPN12	0.452694	0.000752655	0.0357143
CDR	PT	237919_at	RFFL	0.452694	0.000752655	0.0357143
CDR	PT	212683_at	SLC25A44	-0.452608	0.000754635	0.0357143
CDR	PT	230962_at	DCLK1	-0.452521	0.000756619	0.0357143
CDR	PT	215004_s_at	SUGP1	-0.452521	0.000756619	0.0357143
CDR	PT	208398_s_at	TBPL1	-0.452521	0.000756619	0.0357143
CDR	PT	209859_at	TRIM9	-0.452262	0.000762601	0.0357143
CDR	PT	225797_at	MRPL54	-0.452262	0.000762601	0.0357143
CDR	PT	207935_s_at	KRT13	0.452175	0.000764604	0.0357143
CDR	PT	240888_at		0.452089	0.000766612	0.0357143
CDR	PT	239554_at		0.451829	0.000772665	0.0357143
CDR	PT	240643_at	TTBK1	0.451829	0.000772665	0.0357143
CDR	PT	209679_s_at	SMAGP	0.451743	0.000774692	0.0357143
CDR	PT	214120_at	RFPL1S	-0.45157	0.00077876	0.0357143
CDR	PT	203245_s_at	NCRNA00094	-0.45157	0.00077876	0.0357143
CDR	PT	222396_at	HN1	-0.45157	0.00077876	0.0357143
CDR	PT	214687_x_at	ALDOA	-0.451396	0.000782848	0.0358696
CDR	PT	218809_at	PANK2	-0.451137	0.000789015	0.0358696
CDR	PT	227075_at	ELP3	-0.45105	0.000791081	0.0358696
CDR	PT	216535_at	CADM3	0.450964	0.000793151	0.0358696
CDR	PT	219518_s_at	ELL3 /// SERINC4	0.450531	0.000803577	0.0365591
CDR	PT	206263_at	FMO4	0.450445	0.000805677	0.0365591
CDR	PT	206520_x_at	SIGLEC6	0.450445	0.000805677	0.0365591
CDR	PT	208074_s_at	AP2S1	-0.450445	0.000805677	0.0365591
CDR	PT	236465_at	RNF175	-0.450358	0.000807781	0.0367021
CDR	PT	216207_x_at	IGKC /// IGKV1-5 /// IGKV1D-8 /// LOC652493 /// LOC652694	0.450272	0.000809891	0.0367021
CDR	PT	224848_at	CDK6	0.450272	0.000809891	0.0367021
CDR	PT	234704_at		0.450272	0.000809891	0.0367021
CDR	PT	217310_s_at	FOXJ3	0.450099	0.000814125	0.0369393
CDR	PT	218296_x_at	MSTO1 /// MSTO2P	-0.450012	0.00081625	0.0369393
CDR	PT	206132_at	MCC	0.450012	0.00081625	0.0369393
CDR	PT	226549_at	SBK1	-0.449926	0.00081838	0.0371859
CDR	PT	211597_s_at	HOPX	-0.449579	0.000826948	0.0371859
CDR	PT	225815_at	CPLX2	-0.44932	0.000833427	0.0371859
CDR	PT	205090_s_at	NAGPA	-0.44932	0.000833427	0.0371859
CDR	PT	217799_x_at	UBE2H	0.449233	0.000835597	0.0371859
CDR	PT	221132_at	CLDN18	0.44906	0.000839952	0.0371859
CDR	PT	236532_at	C11orf87	-0.448974	0.000842137	0.0371859
CDR	PT	214610_at	CYP11B1	0.448887	0.000844327	0.0371859
CDR	PT	223322_at	RASSF5	-0.448801	0.000846522	0.0371859
CDR	PT	201043_s_at	ANP32A	0.448714	0.000848723	0.0371859
CDR	PT	214268_s_at	MTMR4	-0.448628	0.000850928	0.0371859
CDR	PT	210056_at	RND1	-0.448628	0.000850928	0.0371859
CDR	PT	221112_at	IL1RAPL2	0.448628	0.000850928	0.0371859
CDR	PT	235316_at	NAT8L	-0.448541	0.000853139	0.0371859
CDR	PT	205691_at	SYNGR3	-0.448541	0.000853139	0.0371859
CDR	PT	205047_s_at	ASNS	-0.448455	0.000855355	0.0371859
CDR	PT	216051_x_at		0.448455	0.000855355	0.0371859
CDR	PT	243607_at		0.448368	0.000857576	0.0371859
CDR	PT	206663_at	SP4	0.448282	0.000859802	0.0371859
CDR	PT	233950_at	CADPS	-0.448195	0.000862034	0.038
CDR	PT	211584_s_at	NPAT	0.447936	0.00086876	0.038
CDR	PT	235166_at	ZNF148	0.447849	0.000871012	0.0386139
CDR	PT	211383_s_at	WDR37	-0.447762	0.00087327	0.0386139
CDR	PT	239103_at		0.447762	0.00087327	0.0386139
CDR	PT	214492_at	SGCD	0.447676	0.000875532	0.0386139
CDR	PT	217459_at		0.447589	0.0008778	0.0387387
CDR	PT	203339_at	SLC25A12	-0.447157	0.00088922	0.0387387
CDR	PT	224016_at	HIPK2	0.447157	0.00088922	0.0387387
CDR	PT	215006_at		0.446984	0.000893826	0.0387387
CDR	PT	226305_at	LYNX1	-0.446984	0.000893826	0.0387387
CDR	PT	238466_at		-0.446897	0.000896136	0.0387387
CDR	PT	201322_at	ATP5B	-0.446897	0.000896136	0.0387387
CDR	PT	234455_at	ZFP1	0.446638	0.0009031	0.0387387
CDR	PT	213198_at	ACVR1B	-0.446638	0.0009031	0.0387387
CDR	PT	211043_s_at	CLTB	-0.446638	0.0009031	0.0387387
CDR	PT	218537_at	HCFC1R1	-0.446638	0.0009031	0.0387387
CDR	PT	232383_at	TFEC	0.446378	0.000910113	0.0387387
CDR	PT	217483_at	FOLH1	0.446292	0.000912462	0.0387387
CDR	PT	218434_s_at	AACS	-0.446205	0.000914815	0.0387387
CDR	PT	204754_at	HLF	-0.446118	0.000917175	0.0387387
CDR	PT	202091_at	ARL2BP	0.446118	0.000917175	0.0387387
CDR	PT	232444_at	C6orf204	0.446118	0.000917175	0.0387387
CDR	PT	201441_at	COX6B1	-0.445945	0.00092191	0.0387387
CDR	PT	241275_at	CAPZA1	0.445859	0.000924286	0.0387387
CDR	PT	208308_s_at	GPI	-0.445772	0.000926667	0.0387387
CDR	PT	229049_at		0.445686	0.000929054	0.0387387
CDR	PT	218938_at	FBXL15	-0.445686	0.000929054	0.0387387
CDR	PT	227562_at	MAPKSP1	-0.445599	0.000931446	0.0387387
CDR	PT	210339_s_at	KLK2	0.445253	0.00094107	0.0387387
CDR	PT	210497_x_at	SSX2 /// SSX2B	0.445253	0.00094107	0.0387387
CDR	PT	232278_s_at	DEPDC1	0.445167	0.00094349	0.0387387
CDR	PT	224162_s_at	FBXO31	-0.44508	0.000945916	0.0387387
CDR	PT	243163_at		-0.444994	0.000948347	0.0387387
CDR	PT	214132_at	ATP5C1	0.444907	0.000950784	0.0387387
CDR	PT	221214_s_at	NELF	-0.444907	0.000950784	0.0387387
CDR	PT	200738_s_at	PGK1	-0.444821	0.000953226	0.0387387
CDR	PT	218909_at	RPS6KC1	-0.444821	0.000953226	0.0387387
CDR	PT	210290_at	ZNF174	0.444821	0.000953226	0.0387387
CDR	PT	212619_at	TMEM194A	0.444648	0.000958128	0.0387387
CDR	PT	201246_s_at	OTUB1	-0.444561	0.000960588	0.0387387
CDR	PT	227379_at	MBOAT1	0.444388	0.000965523	0.0387387
CDR	PT	213516_at	AKAP13	0.444388	0.000965523	0.0387387
CDR	PT	214773_x_at	TIPRL	-0.444388	0.000965523	0.0387387
CDR	PT	200060_s_at	RNPS1	-0.444388	0.000965523	0.0387387
CDR	PT	211975_at	ARFGAP2	-0.444388	0.000965523	0.0387387
CDR	PT	227322_s_at	BCCIP	-0.444128	0.00097297	0.0393736
CDR	PT	230016_at	C8orf38	-0.444128	0.00097297	0.0393736
CDR	PT	230614_at		0.444042	0.000975463	0.0393736
CDR	PT	204650_s_at	APBB3	-0.443955	0.000977963	0.0400891
CDR	PT	208227_x_at	ADAM22	0.443955	0.000977963	0.0400891
CDR	PT	240407_at	LOC100126784	-0.443869	0.000980468	0.0404396
CDR	PT	200837_at	BCAP31	-0.443782	0.000982978	0.0404396
CDR	PT	211886_s_at	TBX5	0.443696	0.000985495	0.0404396
CDR	PT	244478_at	LRRC37A3	0.443609	0.000988017	0.0404396
CDR	PT	243831_at		0.443609	0.000988017	0.0404396
CDR	PT	237214_at		0.443523	0.000990545	0.0404396
CDR	PT	226280_at	BNIP2	0.44335	0.000995619	0.0405229
CDR	PT	202737_s_at	LSM4	-0.44335	0.000995619	0.0405229
CDR	PT	225293_at	COL27A1	0.44335	0.000995619	0.0405229
CDR	PT	226433_at	RNF157	-0.443263	0.000998165	0.0405229
CDR	PT	201903_at	UQCRC1	-0.442831	0.00101098	0.0416486
CDR	PT	233155_at	UPP2	0.442831	0.00101098	0.0416486
CDR	PT	222548_s_at	MAP4K4	0.442744	0.00101356	0.0421471
CDR	PT	222334_at	LOC100505650	0.442484	0.00102134	0.0421471
CDR	PT	203248_at	ZNF24	0.442484	0.00102134	0.0421471
CDR	PT	202041_s_at	FIBP	-0.442398	0.00102394	0.0421471
CDR	PT	202927_at	PIN1	-0.442311	0.00102655	0.0421471
CDR	PT	230590_at		0.442225	0.00102917	0.0421471
CDR	PT	212411_at	IMP4	-0.442225	0.00102917	0.0421471
CDR	PT	229513_at	STRBP	-0.442138	0.00103179	0.0421471
CDR	PT	212727_at	DLG3	-0.442138	0.00103179	0.0421471
CDR	PT	233858_at		0.442138	0.00103179	0.0421471
CDR	PT	235805_at		0.442052	0.00103442	0.0421471
CDR	PT	232994_s_at	RGNEF	-0.441965	0.00103706	0.0421471
CDR	PT	234085_at	C13orf38	0.441792	0.00104234	0.0421471
CDR	PT	206861_s_at	CGGBP1	0.441792	0.00104234	0.0421471
CDR	PT	223079_s_at	GLS	0.441792	0.00104234	0.0421471
CDR	PT	225259_at	RAB6B	-0.441706	0.00104499	0.0421471
CDR	PT	243213_at	STAT3	0.441533	0.00105032	0.0421471
CDR	PT	200075_s_at	GUK1	-0.441446	0.00105299	0.0421471
CDR	PT	216066_at	ABCA1	0.441273	0.00105835	0.0421471
CDR	PT	214762_at	ATP6V1G2	-0.441187	0.00106104	0.0421471
CDR	PT	221302_at	KLF15	0.441187	0.00106104	0.0421471
CDR	PT	203782_s_at	POLRMT	-0.441014	0.00106643	0.0421471
CDR	PT	220995_at	STXBP6	0.440841	0.00107185	0.0421471
CDR	PT	238727_at		-0.440841	0.00107185	0.0421471
CDR	PT	37012_at	CAPZB	-0.440581	0.00108003	0.0421471
CDR	PT	201419_at	BAP1	-0.440494	0.00108277	0.0421471
CDR	PT	202215_s_at	NFYC	-0.440494	0.00108277	0.0421471
CDR	PT	202518_at	BCL7B	-0.440494	0.00108277	0.0421471
CDR	PT	235255_at	ATP6V0A2	0.440408	0.00108551	0.0421471
CDR	PT	200982_s_at	ANXA6	-0.440321	0.00108827	0.0421471
CDR	PT	213925_at	C1orf95	-0.440235	0.00109102	0.0421471
CDR	PT	206408_at	LRRTM2	-0.440235	0.00109102	0.0421471
CDR	PT	206481_s_at	LDB2	-0.440235	0.00109102	0.0421471
CDR	PT	216487_at		0.440235	0.00109102	0.0421471
CDR	PT	222398_s_at	EFTUD2	-0.440062	0.00109656	0.0421471
CDR	PT	223674_s_at	CDC42SE1	0.439975	0.00109933	0.0421471
CDR	PT	237945_at		-0.439802	0.0011049	0.0421471
CDR	PT	214048_at	MBD4	0.439716	0.0011077	0.0421471
CDR	PT	209352_s_at	SIN3B	-0.439716	0.0011077	0.0421471
CDR	PT	203031_s_at	UROS	-0.439629	0.0011105	0.0421471
CDR	PT	47560_at	LPHN1	-0.439629	0.0011105	0.0421471
CDR	PT	217630_at	ANGEL2	0.439543	0.00111331	0.0421471
CDR	PT	209594_x_at	PSG9	0.43937	0.00111894	0.0424603
CDR	PT	218138_at	MKKS	-0.439024	0.00113028	0.0428016
CDR	PT	205678_at	AP3B2	-0.439024	0.00113028	0.0428016
CDR	PT	238296_at	GLIPR1L1	0.439024	0.00113028	0.0428016
CDR	PT	217958_at	TRAPPC4	-0.439024	0.00113028	0.0428016
CDR	PT	201991_s_at	KIF5B	0.439024	0.00113028	0.0428016
CDR	PT	201920_at	SLC20A1	-0.438937	0.00113314	0.0428016
CDR	PT	217891_at	C16orf58	-0.438937	0.00113314	0.0428016
CDR	PT	225750_at	ERO1L	-0.438937	0.00113314	0.0428016
CDR	PT	207764_s_at	HIPK3	0.438764	0.00113886	0.0428016
CDR	PT	236350_at		0.438504	0.00114749	0.0428016
CDR	PT	244755_at		0.438158	0.0011591	0.0434944
CDR	PT	209983_s_at	NRXN2	-0.438072	0.00116201	0.0434944
CDR	PT	238344_at		-0.437985	0.00116494	0.0434944
CDR	PT	244612_at		0.437899	0.00116787	0.0434944
CDR	PT	207176_s_at	CD80	0.437812	0.00117081	0.0434944
CDR	PT	240422_at		0.437639	0.0011767	0.0434944
CDR	PT	204262_s_at	PSEN2	-0.437553	0.00117966	0.0434944
CDR	PT	241628_at		0.437553	0.00117966	0.0434944
CDR	PT	230447_at	C6orf168	-0.437553	0.00117966	0.0434944
CDR	PT	207746_at	POLQ	0.43738	0.00118559	0.0434944
CDR	PT	219005_at	TMEM59L	-0.43738	0.00118559	0.0434944
CDR	PT	228955_at		-0.437293	0.00118857	0.0434944
CDR	PT	226451_at	FDX1L	-0.437207	0.00119155	0.0434944
CDR	PT	230648_at	LOC283663	0.437207	0.00119155	0.0434944
CDR	PT	215142_at	CXorf27	0.437207	0.00119155	0.0434944
CDR	PT	208737_at	ATP6V1G1	-0.437033	0.00119754	0.0434944
CDR	PT	227217_at	WNK2	-0.437033	0.00119754	0.0434944
CDR	PT	213386_at	C9orf125	-0.437033	0.00119754	0.0434944
CDR	PT	209407_s_at	DEAF1	-0.437033	0.00119754	0.0434944
CDR	PT	211440_x_at	CYP3A43	0.436774	0.00120657	0.0434944
CDR	PT	222891_s_at	BCL11A	-0.436687	0.00120959	0.0434944
CDR	PT	230596_at		-0.436687	0.00120959	0.0434944
CDR	PT	215910_s_at	FNDC3A	0.436687	0.00120959	0.0434944
CDR	PT	203919_at	TCEA2	-0.436687	0.00120959	0.0434944
CDR	PT	210303_at	MAB21L2	0.436601	0.00121262	0.0437848
CDR	PT	226101_at	PRKCE	-0.436514	0.00121566	0.043956
CDR	PT	226145_s_at	FRAS1	-0.436341	0.00122176	0.043956
CDR	PT	231536_at		0.436255	0.00122482	0.043956
CDR	PT	235793_at		-0.436255	0.00122482	0.043956
CDR	PT	220880_at		0.436255	0.00122482	0.043956
CDR	PT	213333_at	MDH2	-0.436168	0.00122788	0.043956
CDR	PT	223041_at	CD99L2	-0.436168	0.00122788	0.043956
CDR	PT	224512_s_at	LSMD1	-0.436082	0.00123095	0.044
CDR	PT	219389_at	SUSD4	-0.436082	0.00123095	0.044
CDR	PT	227378_x_at	C16orf13	-0.435909	0.00123712	0.044
CDR	PT	225806_at	JUB	0.435909	0.00123712	0.044
CDR	PT	205988_at	CD84	0.435649	0.00124642	0.0442029
CDR	PT	201119_s_at	COX8A	-0.435649	0.00124642	0.0442029
CDR	PT	202949_s_at	FHL2	-0.435476	0.00125265	0.0443281
CDR	PT	205104_at	SNPH	-0.435476	0.00125265	0.0443281
CDR	PT	218208_at	PQLC1	-0.43539	0.00125578	0.0443281
CDR	PT	233227_at	KIAA1109	0.43539	0.00125578	0.0443281
CDR	PT	202712_s_at	CKMT1A /// CKMT1B	-0.435303	0.00125891	0.0443281
CDR	PT	200966_x_at	ALDOA	-0.435303	0.00125891	0.0443281
CDR	PT	210892_s_at	GTF2I	0.435216	0.00126205	0.0443281
CDR	PT	209034_at	PNRC1	0.43513	0.0012652	0.0443281
CDR	PT	203418_at	CCNA2	0.43513	0.0012652	0.0443281
CDR	PT	203994_s_at	C21orf2	-0.434957	0.00127152	0.0443281
CDR	PT	215422_at		0.43487	0.00127469	0.0443281
CDR	PT	218786_at	NT5DC3	-0.434784	0.00127786	0.0443281
CDR	PT	216757_at		0.434697	0.00128105	0.0443281
CDR	PT	213582_at	ATP11A	0.434697	0.00128105	0.0443281
CDR	PT	212068_s_at	BAT2L1	-0.434697	0.00128105	0.0443281
CDR	PT	219357_at	GTPBP1	-0.434697	0.00128105	0.0443281
CDR	PT	222246_at		0.434438	0.00129064	0.0443281
CDR	PT	237356_at		0.434438	0.00129064	0.0443281
CDR	PT	222571_at	ST6GALNAC6	-0.434265	0.00129707	0.0443281
CDR	PT	214981_at	POSTN	0.434092	0.00130353	0.0443281
CDR	PT	240869_at		-0.434005	0.00130677	0.0443281
CDR	PT	230255_at	GABRD	-0.433919	0.00131002	0.0445217
CDR	PT	234002_at	C20orf135	-0.433919	0.00131002	0.0445217
CDR	PT	201864_at	GDI1	-0.433832	0.00131327	0.0445596
CDR	PT	243210_at		0.433659	0.00131981	0.0445596
CDR	PT	203109_at	UBE2M	-0.433572	0.00132308	0.0445596
CDR	PT	241823_at		0.433572	0.00132308	0.0445596
CDR	PT	205257_s_at	AMPH	-0.433486	0.00132637	0.0453005
CDR	PT	215711_s_at	WEE1	0.433226	0.00133626	0.0453005
CDR	PT	200065_s_at	ARF1	-0.433053	0.0013429	0.0453005
CDR	PT	220312_at	FAM83E	0.43288	0.00134956	0.0453005
CDR	PT	201145_at	HAX1	-0.432794	0.0013529	0.0453005
CDR	PT	215742_at		0.432794	0.0013529	0.0453005
CDR	PT	216203_at	SPTLC2	0.432794	0.0013529	0.0453005
CDR	PT	207706_at	USH2A	0.432707	0.00135625	0.0453005
CDR	PT	203926_x_at	ATP5D	-0.432621	0.00135961	0.0453005
CDR	PT	207463_x_at	PRSS3	-0.432534	0.00136297	0.0453005
CDR	PT	217871_s_at	MIF	-0.432448	0.00136635	0.0453005
CDR	PT	206384_at	CACNG3	-0.432448	0.00136635	0.0453005
CDR	PT	213298_at	NFIC	0.432448	0.00136635	0.0453005
CDR	PT	201313_at	ENO2	-0.432361	0.00136973	0.0453005
CDR	PT	221859_at	SYT13	0.432275	0.00137311	0.0453005
CDR	PT	220347_at	SMG6	0.432275	0.00137311	0.0453005
CDR	PT	218720_x_at	SEZ6L2	-0.432188	0.00137651	0.0453005
CDR	PT	203341_at	CEBPZ	-0.432102	0.00137991	0.0453005
CDR	PT	211310_at	EZH1	0.432102	0.00137991	0.0453005
CDR	PT	212688_at	PIK3CB	-0.432015	0.00138332	0.0453005
CDR	PT	219320_at	MYO19	0.431929	0.00138674	0.0453005
CDR	PT	209742_s_at	MYL2	0.431929	0.00138674	0.0453005
CDR	PT	223532_at	ANKRD39	-0.431842	0.00139016	0.0453005
CDR	PT	233482_at		-0.431755	0.0013936	0.0453005
CDR	PT	220948_s_at	ATP1A1	-0.431755	0.0013936	0.0453005
CDR	PT	213308_at	SHANK2	-0.431669	0.00139704	0.0453005
CDR	PT	223612_s_at	LNX1	-0.431582	0.00140048	0.0453005
CDR	PT	200786_at	PSMB7	-0.431496	0.00140394	0.0453005
CDR	PT	209440_at	PRPS1	-0.431409	0.0014074	0.0453005
CDR	PT	219821_s_at	GFOD1	-0.43115	0.00141784	0.0453005
CDR	PT	224677_x_at	C11orf31	-0.431063	0.00142133	0.0453005
CDR	PT	202668_at	EFNB2	-0.43089	0.00142834	0.0453005
CDR	PT	208066_s_at	GTF2B	-0.43089	0.00142834	0.0453005
CDR	PT	208969_at	NDUFA9	-0.430804	0.00143186	0.0453005
CDR	PT	218657_at	RAPGEFL1	-0.430717	0.00143538	0.0453005
CDR	PT	225702_at	C8orf76	-0.430717	0.00143538	0.0453005
CDR	PT	201760_s_at	WSB2	-0.430631	0.00143891	0.0453005
CDR	PT	230040_at	ADAMTS18	0.430458	0.001446	0.0453005
CDR	PT	218354_at	TRAPPC2L	-0.430458	0.001446	0.0453005
CDR	PT	222484_s_at	CXCL14	-0.430458	0.001446	0.0453005
CDR	PT	219061_s_at	LAGE3	-0.430458	0.001446	0.0453005
CDR	PT	226336_at	PPIA	-0.430458	0.001446	0.0453005
CDR	PT	215668_s_at	PLXNB1	0.430458	0.001446	0.0453005
CDR	PT	200839_s_at	CTSB	-0.430371	0.00144956	0.0453005
CDR	PT	208693_s_at	GARS	-0.430285	0.00145312	0.0453005
CDR	PT	208829_at	TAPBP	-0.430285	0.00145312	0.0453005
CDR	PT	239252_at	COX7B	-0.430198	0.00145669	0.0453005
CDR	PT	219955_at	L1TD1	0.430112	0.00146027	0.0453005
CDR	PT	229669_at	LOC100507263	0.430112	0.00146027	0.0453005
CDR	PT	209935_at	ATP2C1	-0.430112	0.00146027	0.0453005
CDR	PT	234744_x_at		0.430025	0.00146386	0.0453005
CDR	PT	232327_at	THSD7B	0.430025	0.00146386	0.0453005
CDR	PT	220091_at	SLC2A6	-0.429852	0.00147105	0.0453005
CDR	PT	203906_at	IQSEC1	-0.429852	0.00147105	0.0453005
CDR	PT	202774_s_at	SFSWAP	0.429679	0.00147828	0.0453005
CDR	PT	38710_at	OTUB1	-0.429679	0.00147828	0.0453005
CDR	PT	203738_at	C5orf22	-0.429592	0.00148191	0.0453005
CDR	PT	219847_at	HDAC11	0.429506	0.00148554	0.0453005
CDR	PT	206888_s_at	ARHGDIG	-0.429333	0.00149283	0.0453005
CDR	PT	227453_at	UNC13A	-0.429246	0.00149649	0.0453005
CDR	PT	219018_s_at	CCDC85C	0.42916	0.00150016	0.0453005
CDR	PT	201818_at	LPCAT1	-0.42916	0.00150016	0.0453005
CDR	PT	235000_at	LPP	0.429073	0.00150383	0.0453005
CDR	PT	201066_at	CYC1	-0.429073	0.00150383	0.0453005
CDR	PT	229835_s_at		0.428987	0.00150752	0.0453005
CDR	PT	227975_at	GPRIN1	-0.4289	0.00151121	0.0453005
CDR	PT	209092_s_at	GLOD4	-0.428814	0.0015149	0.0453005
CDR	PT	201484_at	SUPT4H1	-0.428814	0.0015149	0.0453005
CDR	PT	233337_s_at	SEZ6L2	-0.428727	0.00151861	0.0453005
CDR	PT	231167_at		0.428727	0.00151861	0.0453005
CDR	PT	229202_at		-0.428641	0.00152232	0.0457055
CDR	PT	228658_at	MIAT	-0.428641	0.00152232	0.0457055
CDR	PT	220109_at	TF	0.428641	0.00152232	0.0457055
CDR	PT	202961_s_at	ATP5J2	-0.428554	0.00152605	0.0457317
CDR	PT	236440_at	NETO1	-0.428554	0.00152605	0.0457317
CDR	PT	220966_x_at	ARPC5L	-0.428468	0.00152978	0.0457317
CDR	PT	224298_s_at	UBAC2	-0.428468	0.00152978	0.0457317
CDR	PT	220218_at	C9orf68	0.428381	0.00153352	0.0459665
CDR	PT	238707_at		0.428295	0.00153726	0.0460606
CDR	PT	823_at	CX3CL1	-0.428208	0.00154102	0.0460606
CDR	PT	204247_s_at	CDK5	-0.428208	0.00154102	0.0460606
CDR	PT	235899_at	CA13	0.427948	0.00155233	0.0465465
CDR	PT	203266_s_at	MAP2K4	-0.427862	0.00155612	0.0465465
CDR	PT	237030_at	ACPP	0.427862	0.00155612	0.0465465
CDR	PT	223743_s_at	MRPL4	-0.427862	0.00155612	0.0465465
CDR	PT	226915_s_at	ARPC5L	-0.427775	0.00155992	0.0465465
CDR	PT	208675_s_at	DDOST	-0.427775	0.00155992	0.0465465
CDR	PT	236122_at		0.427689	0.00156372	0.0467262
CDR	PT	237879_at		0.427689	0.00156372	0.0467262
CDR	PT	218188_s_at	TIMM13	-0.427689	0.00156372	0.0467262
CDR	PT	225879_at	TSEN54	0.427602	0.00156753	0.0467262
CDR	PT	236845_at	TRIM62	0.427602	0.00156753	0.0467262
CDR	PT	217751_at	GSTK1	-0.427602	0.00156753	0.0467262
CDR	PT	227669_at	BRP44	-0.427516	0.00157136	0.0472674
CDR	PT	228262_at	MAP7D2	-0.427516	0.00157136	0.0472674
CDR	PT	241556_at		0.427343	0.00157902	0.0472674
CDR	PT	635_s_at	PPP2R5B	-0.427256	0.00158287	0.0472674
CDR	PT	244401_at	LCA5	0.427256	0.00158287	0.0472674
CDR	PT	201714_at	TUBG1	-0.426997	0.00159446	0.0472993
CDR	PT	240475_at	EGOT	0.426824	0.00160223	0.0472993
CDR	PT	204188_s_at	RARG	0.426651	0.00161003	0.0472993
CDR	PT	224466_s_at	MAFG	-0.426651	0.00161003	0.0472993
CDR	PT	227449_at	EPHA4	-0.426564	0.00161394	0.0472993
CDR	PT	203336_s_at	ITGB1BP1	-0.426564	0.00161394	0.0472993
CDR	PT	206404_at	FGF9	-0.426478	0.00161786	0.0472993
CDR	PT	242754_at		0.426478	0.00161786	0.0472993
CDR	PT	214956_at	AAK1	-0.426218	0.00162968	0.0482558
CDR	PT	210027_s_at	APEX1	-0.426218	0.00162968	0.0482558
CDR	PT	208968_s_at	CIAPIN1	-0.426045	0.0016376	0.0482558
CDR	PT	202916_s_at	FAM20B	-0.425958	0.00164157	0.0483131
CDR	PT	201421_s_at	WDR77	0.425958	0.00164157	0.0483131
CDR	PT	214288_s_at	PSMB1	-0.425958	0.00164157	0.0483131
CDR	PT	207795_s_at	KLRD1	0.425872	0.00164555	0.0483131
CDR	PT	231807_at	KIAA1217	-0.425785	0.00164954	0.0483131
CDR	PT	216848_at		0.425699	0.00165354	0.0483131
CDR	PT	238480_at	TTC39C	-0.425612	0.00165755	0.0483131
CDR	PT	220850_at	MORC1	0.425526	0.00166157	0.0483131
CDR	PT	234685_x_at	KRTAP4-7 /// KRTAP4-9	0.425526	0.00166157	0.0483131
CDR	PT	215237_at	DOCK9	0.425439	0.00166559	0.0483131
CDR	PT	212252_at	CAMKK2	-0.425439	0.00166559	0.0483131
CDR	PT	217902_s_at	HERC2	-0.425353	0.00166962	0.0483131
CDR	PT	243109_at	MCTP2	0.425353	0.00166962	0.0483131
CDR	PT	213286_at	ZFR	0.425266	0.00167367	0.0483131
CDR	PT	239802_at	SAP30L	0.425266	0.00167367	0.0483131
CDR	PT	234549_at		0.425093	0.00168178	0.0483131
CDR	PT	204862_s_at	NME3	-0.425007	0.00168585	0.0483131
CDR	PT	232821_at	GTSF1L	0.425007	0.00168585	0.0483131
CDR	PT	238996_x_at	ALDOA	-0.42492	0.00168992	0.0483131
CDR	PT	204956_at	MTAP	0.424834	0.00169401	0.0483131
CDR	PT	222005_s_at	GNG3	-0.424834	0.00169401	0.0483131
CDR	PT	238694_at	DGKE	-0.424747	0.0016981	0.0483131
CDR	PT	222299_x_at		0.424661	0.00170221	0.0483131
CDR	PT	205414_s_at	ARHGAP44	-0.424574	0.00170632	0.0483131
CDR	PT	222473_s_at	ERBB2IP	0.424487	0.00171044	0.0483131
CDR	PT	244362_at		0.424487	0.00171044	0.0483131
CDR	PT	216869_at	PDE1C	0.424314	0.00171871	0.0483131
CDR	PT	219397_at	COQ10B	-0.424314	0.00171871	0.0483131
CDR	PT	231433_at	LOC100508787	0.424141	0.00172702	0.0483131
CDR	PT	240728_at	PLCB4	0.424141	0.00172702	0.0483131
CDR	PT	214444_s_at	PVR	0.424141	0.00172702	0.0483131
CDR	PT	238356_at	DOCK11	0.423968	0.00173536	0.0483131
CDR	PT	207462_at	GLRA2	0.423968	0.00173536	0.0483131
CDR	PT	65770_at	RHOT2	-0.423968	0.00173536	0.0483131
CDR	PT	212416_at	SCAMP1	-0.423882	0.00173954	0.0483131
CDR	PT	210517_s_at	AKAP12	-0.423795	0.00174373	0.0483131
CDR	PT	215484_at		0.423795	0.00174373	0.0483131
CDR	PT	240968_at		0.423795	0.00174373	0.0483131
CDR	PT	210335_at	RASSF9	0.423709	0.00174794	0.0483131
CDR	PT	216469_at	LOC100505852	0.423709	0.00174794	0.0483131
CDR	PT	212826_s_at	SLC25A6	-0.423709	0.00174794	0.0483131
CDR	PT	233049_x_at	STUB1	-0.423709	0.00174794	0.0483131
CDR	PT	215465_at	ABCA12	0.423622	0.00175215	0.0483131
CDR	PT	214173_x_at	C19orf2	0.423622	0.00175215	0.0483131
CDR	PT	223284_at	NAT14	-0.423622	0.00175215	0.0483131
CDR	PT	204394_at	SLC43A1	0.423536	0.00175637	0.0483131
CDR	PT	231882_at	FLJ39632	0.423449	0.0017606	0.0483131
CDR	PT	205164_at	GCAT	-0.423449	0.0017606	0.0483131
CDR	PT	220741_s_at	PPA2	-0.423363	0.00176483	0.0483131
CDR	PT	201350_at	FLOT2	-0.423363	0.00176483	0.0483131
CDR	PT	212901_s_at	CSTF2T	0.423276	0.00176908	0.0483131
CDR	PT	242428_at	DCUN1D1	0.42319	0.00177334	0.0483131
CDR	PT	242361_at	IMMT	0.423103	0.0017776	0.0483131
CDR	PT	205823_at	RGS12	-0.423017	0.00178188	0.0483221
CDR	PT	204337_at	RGS4	-0.422757	0.00179476	0.0483221
CDR	PT	208248_x_at	APLP2	-0.42267	0.00179907	0.0483221
CDR	PT	210114_at	INVS	0.42267	0.00179907	0.0483221
CDR	PT	228728_at	C7orf58	0.422411	0.00181206	0.0483957
CDR	PT	218029_at	FAM65A	-0.422324	0.0018164	0.0483957
CDR	PT	51200_at	C19orf60	-0.422324	0.0018164	0.0483957
CDR	PT	230166_at	KIAA1958	0.422238	0.00182076	0.0493369
CDR	PT	242330_at	SLC38A9	0.422151	0.00182513	0.0493369
CDR	PT	203413_at	NELL2	-0.422151	0.00182513	0.0493369
CDR	PT	211019_s_at	LSS	0.422151	0.00182513	0.0493369
CDR	PT	221908_at	RNFT2	-0.422065	0.00182951	0.0493369
CDR	PT	233841_s_at	SUDS3	-0.422065	0.00182951	0.0493369
CDR	PT	229714_at	HS6ST3	-0.421978	0.00183389	0.0495389
CDR	PT	230144_at	GRIA3	-0.421978	0.00183389	0.0495389
CDR	PT	209725_at	UTP20	0.421805	0.00184269	0.0495389
CDR	PT	208632_at	RNF10	-0.421805	0.00184269	0.0495389
CDR	PT	221657_s_at	ASB6	-0.421805	0.00184269	0.0495389

## Sheet: Table S8
Table S8 Functional enrichment analysis of the genes negatively correlated with cognitive/pathological traits.
System1	Function Category	Trait	Region	Correlation Direction	Overlap size	TCGs size	Category size	FE	P value	FDR	Overlap genes
CP	KEGG_OXIDATIVE_PHOSPHORYLATION	CDR	PT	Negative	19	374	122	8.9	4.43612e-13	5.43407e-08	ATP5B;ATP5D;ATP5J2;ATP6V0C;ATP6V0E2;ATP6V1F;ATP6V1G1;ATP6V1G2;COX6B1;COX7B;COX8A;CYC1;NDUFA7;NDUFA9;NDUFV2;NDUFV3;PPA2;UQCRC1;UQCRQ
CP	REACTOME_TCA_CYCLE_AND_RESPIRATORY_ELECTRON_TRANSPORT	CDR	PT	Negative	17	374	122	7.9	4.80159e-11	2.94088e-06	ATP5B;ATP5D;ATP5J2;COX6B1;COX7B;COX8A;CS;CYC1;MDH2;NDUFA13;NDUFA7;NDUFA9;NDUFV2;NDUFV3;PDK3;UQCRC1;UQCRQ
CP	REACTOME_RESPIRATORY_ELECTRON_TRANSPORT_ATP_SYNTHESIS_BY_CHEMIOSMOTIC_COUPLING_AND_HEAT_PRODUCTION_BY_UNCOUPLING_PROTEINS_	CDR	PT	Negative	14	374	86	9.3	3.00948e-10	1.22883e-05	ATP5B;ATP5D;ATP5J2;COX6B1;COX7B;COX8A;CYC1;NDUFA13;NDUFA7;NDUFA9;NDUFV2;NDUFV3;UQCRC1;UQCRQ
CP	KEGG_HUNTINGTONS_DISEASE	CDR	PT	Negative	17	374	173	5.6	1.15236e-08	0.000352898	AP2S1;ATP5B;ATP5D;CLTB;COX6B1;COX7B;COX8A;CYC1;DCTN1;NDUFA7;NDUFA9;NDUFV2;NDUFV3;SLC25A6;TBPL1;UQCRC1;UQCRQ
CP	REACTOME_RESPIRATORY_ELECTRON_TRANSPORT	CDR	PT	Negative	11	374	69	9.1	3.10218e-08	0.000760009	COX6B1;COX7B;COX8A;CYC1;NDUFA13;NDUFA7;NDUFA9;NDUFV2;NDUFV3;UQCRC1;UQCRQ
CP	REACTOME_GLUCONEOGENESIS	CDR	PT	Negative	8	374	31	14.7	4.65276e-08	0.000949907	ALDOA;ENO2;GPI;MDH2;PGAM1;PGK1;SLC25A12;TPI1
CP	KEGG_PARKINSONS_DISEASE	CDR	PT	Negative	13	374	118	6.3	1.6194e-07	0.00283387	ATP5B;ATP5D;COX6B1;COX7B;COX8A;CYC1;NDUFA7;NDUFA9;NDUFV2;NDUFV3;SLC25A6;UQCRC1;UQCRQ
CC	CYTOPLASM	CDR	PT	Negative	69	374	2091	1.9	1.99551e-07	0.00305552	AKAP12;AKT1;AMPH;AP2S1;AP3B2;APBB3;APEX1;ARHGDIG;ATP1A3;ATP2C1;ATP5B;ATP5D;ATPIF1;BRE;C12orf68;CADPS;CDC42;CDK5;CIAPIN1;CLASP1;COPE;COPG;CS;CXCL14;CYC1;DCTN1;DDOST;DUSP6;ELP3;ERO1L;FIBP;GARS;HAX1;IARS;ITGB1BP1;KIAA1217;LONP1;LPCAT1;MRPS22;NDUFA13;NDUFA9;NME1;NUCB1;PAK1;PDK3;PDXK;POLRMT;POR;PPIA;PPP2R5B;PRDX2;PSEN2;PTK2B;PTN;RHOT2;SLC25A12;SLC25A22;SLC25A3;SLC25A6;SPCS1;SPTBN2;STUB1;TAPBP;TIMM13;T…
CC	ORGANELLE_INNER_MEMBRANE	CDR	PT	Negative	10	374	73	7.8	5.75013e-07	0.00782631	ATP5B;ATP5D;NDUFA13;NDUFA9;PSEN2;SLC25A22;SLC25A3;SLC25A6;TIMM13;UQCRC1
CP	KEGG_ALZHEIMERS_DISEASE	CDR	PT	Negative	14	374	160	5	9.44528e-07	0.0115701	ATP5B;ATP5D;CDK5;COX6B1;COX7B;COX8A;CYC1;NDUFA7;NDUFA9;NDUFV2;NDUFV3;PSEN2;UQCRC1;UQCRQ
CC	MITOCHONDRIAL_INNER_MEMBRANE	CDR	PT	Negative	9	374	65	7.9	1.93802e-06	0.0202896	ATP5B;ATP5D;NDUFA13;NDUFA9;SLC25A22;SLC25A3;SLC25A6;TIMM13;UQCRC1
CC	MITOCHONDRION	CDR	PT	Negative	20	374	333	3.4	2.03534e-06	0.0202896	ATP5B;ATP5D;ATPIF1;CS;CYC1;FIBP;HAX1;LONP1;MRPS22;NDUFA13;NDUFA9;PDK3;POLRMT;RHOT2;SLC25A12;SLC25A22;SLC25A3;SLC25A6;TIMM13;UQCRC1
CC	MITOCHONDRIAL_MEMBRANE	CDR	PT	Negative	10	374	84	6.8	2.15326e-06	0.0202896	ATP5B;ATP5D;NDUFA13;NDUFA9;RHOT2;SLC25A22;SLC25A3;SLC25A6;TIMM13;UQCRC1
CC	MITOCHONDRIAL_MEMBRANE_PART	CDR	PT	Negative	8	374	51	8.9	2.76455e-06	0.024189	ATP5B;ATP5D;NDUFA13;NDUFA9;RHOT2;SLC25A6;TIMM13;UQCRC1
CC	ORGANELLE_MEMBRANE	CDR	PT	Negative	18	374	297	3.5	5.83325e-06	0.043103	AP2S1;ATP2C1;ATP5B;ATP5D;COPE;COPG;DDOST;NDUFA13;NDUFA9;PSEN2;RHOT2;SLC25A22;SLC25A3;SLC25A6;SPCS1;TAPBP;TIMM13;UQCRC1
CP	REACTOME_GLYCOLYSIS	CDR	PT	Negative	6	374	27	12.7	6.10494e-06	0.043103	ALDOA;ENO2;GPI;PGAM1;PGK1;TPI1
CP	KEGG_CARDIAC_MUSCLE_CONTRACTION	CDR	PT	Negative	9	374	75	6.8	6.52563e-06	0.043103	ATP1A1;ATP1A3;CACNG3;COX6B1;COX7B;COX8A;CYC1;UQCRC1;UQCRQ
CC	MITOCHONDRIAL_ENVELOPE	CDR	PT	Negative	10	374	95	6	6.64232e-06	0.043103	ATP5B;ATP5D;NDUFA13;NDUFA9;RHOT2;SLC25A22;SLC25A3;SLC25A6;TIMM13;UQCRC1
CC	MITOCHONDRIAL_PART	CDR	PT	Negative	12	374	140	4.9	6.99762e-06	0.043103	ATP5B;ATP5D;CS;MRPS22;NDUFA13;NDUFA9;RHOT2;SLC25A22;SLC25A3;SLC25A6;TIMM13;UQCRC1
CC	CYTOPLASMIC_PART	CDR	PT	Negative	47	374	1360	2	7.03746e-06	0.043103	AMPH;AP2S1;AP3B2;APEX1;ARHGDIG;ATP1A3;ATP2C1;ATP5B;ATP5D;ATPIF1;CADPS;CLASP1;COPE;COPG;CS;CXCL14;CYC1;DDOST;ERO1L;FIBP;HAX1;ITGB1BP1;LONP1;LPCAT1;MRPS22;NDUFA13;NDUFA9;NUCB1;PDK3;POLRMT;POR;PSEN2;PTN;RHOT2;SLC25A12;SLC25A22;SLC25A3;SLC25A6;SPCS1;SPTBN2;TAPBP;TIMM13;TOM1;TRAPPC4;TUBG1;UQCRC1;YWHAB
1CP, canonical pathways; BP, biological process; MF, molecular function; CC, cellular component.

[truncated: 8 more sheets: Table S9, Table S10, Table S11, Table S12, Table S13, Table S14, Table S15, Table S16]
