# Supplementary material for: Integrative network analysis of nineteen brain regions identifies molecular signatures and networks underlying selective regional vulnerability to Alzheimer’s disease
Source: Genome Med. 2016 Nov 1;8:104. doi: 10.1186/s13073-016-0355-3 (PMC5088659; doi:10.1186/s13073-016-0355-3)
Supplement: Additional file 3: Table S17. — Top 10,000 probesets ranked in association with disease traits across 19 brain regions. (XLSX 6710 kb) [file 13073_2016_355_MOESM3_ESM.xlsx]

## Sheet: Table S17
Table S17 Top 10,000 probests ranked in association with disease traits across 19 brain regions. The ranking score is computed with the ensemble ranking metric as for module ranking by using the P values of differential expression and gene-trait correlation as the sorting features. Columns E to DN show the Spearman correlation coefficients of gene-trait correlation analysis.
Rank	ProbeID	GeneSymbol	Rank Score	AMYG.Braak.Spearman.cor	BM10.FP.Braak.Spearman.cor	BM17.OVC.Braak.Spearman.cor	BM20.ITG.Braak.Spearman.cor	BM21.MTG.Braak.Spearman.cor	BM22.STG.Braak.Spearman.cor	BM23.PCC.Braak.Spearman.cor	BM32.AC.Braak.Spearman.cor	BM36.PHG.Braak.Spearman.cor	BM38.TP.Braak.Spearman.cor	BM4.PCG.Braak.Spearman.cor	BM44.IFG.Braak.Spearman.cor	BM46.PFC.Braak.Spearman.cor	BM7.SPL.Braak.Spearman.cor	BM8.SFG.Braak.Spearman.cor	CD.Braak.Spearman.cor	HIPP.Braak.Spearman.cor	NAc.Braak.Spearman.cor	PT.Braak.Spearman.cor	AMYG.CDR.Spearman.cor	BM10.FP.CDR.Spearman.cor	BM17.OVC.CDR.Spearman.cor	BM20.ITG.CDR.Spearman.cor	BM21.MTG.CDR.Spearman.cor	BM22.STG.CDR.Spearman.cor	BM23.PCC.CDR.Spearman.cor	BM32.AC.CDR.Spearman.cor	BM36.PHG.CDR.Spearman.cor	BM38.TP.CDR.Spearman.cor	BM4.PCG.CDR.Spearman.cor	BM44.IFG.CDR.Spearman.cor	BM46.PFC.CDR.Spearman.cor	BM7.SPL.CDR.Spearman.cor	BM8.SFG.CDR.Spearman.cor	CD.CDR.Spearman.cor	HIPP.CDR.Spearman.cor	NAc.CDR.Spearman.cor	PT.CDR.Spearman.cor	AMYG.CERAD.Spearman.cor	BM10.FP.CERAD.Spearman.cor	BM17.OVC.CERAD.Spearman.cor	BM20.ITG.CERAD.Spearman.cor	BM21.MTG.CERAD.Spearman.cor	BM22.STG.CERAD.Spearman.cor	BM23.PCC.CERAD.Spearman.cor	BM32.AC.CERAD.Spearman.cor
1	214414_x_at	HBA1	1	-0.02	-0.4	-0.23	-0.29	-0.29	-0.04	-0.32	-0.35	-0.33	-0.38	-0.21	-0.45	-0.23	-0.18	-0.3	-0.37	-0.2	-0.07	-0.27	0.14	-0.11	-0.1	-0.03	-0.06	0.12	-0.01	0.11	-0.12	-0.05	-0.17	-0.15	-0.06	0.09	-0.01	0.06	-0.05	0.06	-0.04	-0.07	-0.36	-0.37	-0.26	-0.26	-0.03	-0.32	-0.34
2	204018_x_at	HBA1	0.990726	-0.02	-0.35	-0.23	-0.27	-0.19	-0.07	-0.31	-0.34	-0.36	-0.36	-0.15	-0.4	-0.26	-0.18	-0.26	-0.35	-0.22	-0.07	-0.27	0.12	-0.11	-0.01	0.01	0.03	0.14	-0.01	0.1	-0.13	-0.06	-0.16	-0.1	-0.09	0.08	0.04	0.05	-0.16	0.08	-0.06	-0.07	-0.3	-0.35	-0.25	-0.2	-0.04	-0.33	-0.38
3	209458_x_at	HBA1	0.984509	-0.04	-0.37	-0.23	-0.27	-0.2	-0.08	-0.31	-0.37	-0.33	-0.36	-0.17	-0.41	-0.27	-0.17	-0.26	-0.32	-0.22	-0.04	-0.26	0.13	-0.15	-0.05	0.02	0	0.12	-0.02	0.11	-0.12	-0.06	-0.17	-0.11	-0.1	0.1	0.07	0.06	-0.15	0.07	-0.07	-0.07	-0.34	-0.37	-0.23	-0.2	-0.04	-0.29	-0.34
4	211745_x_at	HBA1	0.981651	-0.01	-0.4	-0.24	-0.25	-0.23	-0.07	-0.3	-0.34	-0.31	-0.37	-0.13	-0.42	-0.27	-0.18	-0.27	-0.35	-0.21	-0.08	-0.24	0.13	-0.12	-0.02	0.03	-0.01	0.15	-0.04	0.08	-0.1	-0.08	-0.15	-0.08	-0.09	0.09	0.01	0.05	-0.15	0.05	-0.05	-0.08	-0.34	-0.35	-0.23	-0.23	-0.03	-0.32	-0.38
5	217414_x_at	HBA1	0.957543	-0.03	-0.39	-0.23	-0.25	-0.19	-0.05	-0.3	-0.36	-0.32	-0.34	-0.17	-0.41	-0.23	-0.17	-0.27	-0.35	-0.2	-0.06	-0.24	0.1	-0.12	-0.02	0	0.02	0.11	-0.01	0.08	-0.1	-0.05	-0.19	-0.1	-0.05	0.09	0.01	0.01	-0.12	0.07	-0.03	-0.07	-0.3	-0.35	-0.21	-0.22	-0.03	-0.35	-0.39
6	211699_x_at	HBA1	0.952335	-0.01	-0.38	-0.26	-0.25	-0.19	-0.05	-0.3	-0.35	-0.32	-0.35	-0.18	-0.39	-0.24	-0.18	-0.26	-0.39	-0.19	-0.05	-0.19	0.13	-0.11	-0.05	0.01	0.01	0.15	-0.05	0.06	-0.13	-0.06	-0.2	-0.1	-0.06	0.08	0	0.01	-0.15	0.07	-0.03	-0.06	-0.29	-0.38	-0.2	-0.22	-0.01	-0.34	-0.4
7	209116_x_at	HBB	0.91068	-0.08	-0.39	-0.28	-0.21	-0.2	0	-0.28	-0.34	-0.25	-0.34	-0.14	-0.39	-0.19	-0.18	-0.21	-0.39	-0.16	-0.04	-0.27	0.15	-0.13	-0.18	-0.03	0	0.09	-0.05	0.1	-0.1	-0.11	-0.16	-0.14	-0.08	-0.02	-0.07	-0.04	-0.03	0.1	-0.14	-0.05	-0.32	-0.43	-0.19	-0.24	0	-0.29	-0.3
8	205230_at	RPH3A	0.885178	-0.29	-0.31	-0.17	-0.27	-0.39	-0.16	-0.25	-0.17	-0.1	-0.18	-0.06	-0.08	-0.26	-0.15	-0.22	-0.15	-0.42	-0.06	-0.34	-0.35	-0.46	-0.09	-0.3	-0.47	-0.46	-0.18	-0.31	-0.48	-0.5	-0.26	-0.53	-0.26	-0.18	-0.42	-0.33	-0.38	-0.24	-0.41	-0.29	-0.38	0.06	-0.3	-0.37	-0.39	-0.16	-0.08
9	217028_at	CXCR4	0.884073	0.28	0.39	0.07	0.47	0.35	0.3	0.16	0.39	0.18	0.26	0	0.5	0.5	0.26	0.39	0.2	0.41	0.4	0.47	0.34	0.31	0	0.28	0.25	0.24	0.09	0.26	0.26	0.31	0.07	0.16	0.3	-0.04	0.13	0.19	0.21	0.39	0.3	0.23	0.31	0.03	0.24	0.26	0.15	0.13	0.31
10	211696_x_at	HBB	0.862618	-0.07	-0.38	-0.24	-0.21	-0.21	-0.01	-0.25	-0.32	-0.23	-0.36	-0.13	-0.38	-0.15	-0.19	-0.22	-0.37	-0.15	-0.02	-0.26	0.16	-0.07	-0.16	-0.01	0.02	0.12	0.03	0.12	-0.06	-0.1	-0.13	-0.08	-0.04	-0.02	-0.07	0	0.02	0.11	-0.09	-0.04	-0.3	-0.42	-0.18	-0.2	-0.01	-0.23	-0.31
11	217232_x_at	HBB	0.86244	-0.06	-0.36	-0.26	-0.21	-0.22	-0.01	-0.26	-0.34	-0.25	-0.33	-0.13	-0.39	-0.16	-0.19	-0.22	-0.39	-0.14	-0.04	-0.28	0.17	-0.08	-0.14	0	-0.02	0.12	0	0.11	-0.07	-0.09	-0.13	-0.09	-0.06	-0.03	-0.06	-0.02	0.02	0.1	-0.11	-0.02	-0.3	-0.41	-0.17	-0.2	-0.02	-0.24	-0.3
12	205151_s_at	TRIL	0.858348	0.2	0.35	0.06	0.33	0.3	0.33	0.26	0.29	0.49	0.4	0.19	0.31	0.35	0.21	0.28	0.21	0.14	0.24	0.19	0.34	0.25	-0.02	0.31	0.27	0.13	0.2	0.35	0.26	0.25	0.03	0.06	0.25	0.06	0.2	0.09	0.34	0.23	0.04	0.15	0.31	0.18	0.53	0.34	0.22	0.22	0.36
13	203961_at	NEBL	0.847349	0.31	0.38	-0.19	0.25	0.37	0.18	0.16	0.27	0.29	0.23	0	0.27	0.3	-0.03	0.31	0.26	0.23	0.33	0.04	0.55	0.53	0.04	0.3	0.43	0.29	0.25	0.45	0.45	0.35	0.05	0.24	0.23	0.04	0.35	0.29	0.55	0.39	0.14	0.31	0.41	0.05	0.31	0.38	0.21	0.28	0.44
14	208096_s_at	COL21A1	0.819515	0.34	0.12	0.05	0.02	0.13	0.26	0.1	0.35	0.26	0.16	0.01	0.1	0.24	0.19	0.14	-0.03	0.25	0.29	0.11	0.32	0.35	-0.17	0.1	0.21	0.14	0.07	0.04	0.35	0.36	0.17	0.21	0.32	-0.1	0.19	0.07	0.38	0.29	0.3	0.34	0.41	0.14	0.32	0.27	0.21	0.29	0.29
15	209687_at	CXCL12	0.801139	0.19	0.13	0.19	0.15	0.22	0.26	0.06	0.33	0.26	0.21	0.29	-0.06	0.29	0.2	0.24	-0.01	0.26	0.25	0.36	0.34	0.13	0.16	0.26	0.41	0.29	0.13	0.03	0.37	0.39	0.25	0.2	0.11	0	0.02	0.06	0.09	0.3	0.17	0.12	0.19	0.2	0.31	0.33	0.21	0.17	0.33
16	228028_at	FAM59B	0.790578	0.22	0.36	-0.08	0.3	0.42	0.27	0.32	0.19	0.22	0.28	0.11	0.39	0.32	0.15	0.2	0.29	0.32	0.11	0.24	0.26	0.29	-0.11	0.21	0.26	0.27	0.18	0.25	0.22	0.06	-0.09	0.2	0.3	0.16	0.2	0.22	0.34	0.25	0.2	0.13	0.34	-0.1	0.35	0.48	0.26	0.24	0.29
17	203540_at	GFAP	0.783973	0.26	0.38	0.23	0.48	0.43	0.31	0.2	0.32	0.33	0.28	0.14	0.21	0.15	0.14	0.25	0.09	0.45	0.35	0.21	0.39	0.4	0.05	0.52	0.51	0.45	0.16	0.45	0.45	0.48	0.24	0.33	0.3	0.01	0.34	0.27	0.44	0.26	0.35	0.32	0.41	-0.08	0.42	0.35	0.23	0.23	0.19
18	214120_at	RFPL1S	0.783328	-0.25	-0.46	-0.27	-0.42	-0.42	-0.24	-0.25	-0.19	-0.12	-0.14	-0.24	-0.19	-0.25	-0.29	-0.24	-0.25	-0.38	-0.19	-0.34	-0.34	-0.43	-0.09	-0.27	-0.37	-0.45	-0.18	-0.28	-0.43	-0.39	-0.27	-0.44	-0.15	-0.15	-0.36	-0.21	-0.19	-0.27	-0.45	-0.16	-0.42	0.1	-0.24	-0.31	-0.41	-0.14	0.03
19	201938_at	CDK2AP1	0.776568	0.29	0.28	-0.09	0.43	0.36	0.26	0.16	0.41	0.16	0.21	0.26	0.36	0.42	0.13	0.25	0.14	0.46	0.32	0.39	0.39	0.3	0.09	0.36	0.35	0.21	0.21	0.45	0.34	0.38	0.42	0.28	0.34	0.19	0.33	0.22	0.41	0.29	0.36	0.17	0.17	-0.02	0.24	0.11	0.14	0.18	0.27
20	201368_at	ZFP36L2	0.774322	0.33	0.37	-0.05	0.35	0.43	0.29	0.12	0.27	0.32	0.28	0.01	0.29	0.27	0.23	0.29	0.35	0.44	0.29	0.45	0.34	0.14	0.06	0.25	0.29	0.31	0.05	0.15	0.27	0.46	0.02	0.18	0.15	-0.12	0.03	0.15	0.17	0.27	0.23	0.12	0.25	-0.01	0.28	0.26	0.06	0.04	0.16
21	211986_at	AHNAK	0.771215	0.21	0.34	0	0.2	0.33	0.13	0.17	0.19	0.27	0.11	0.22	0.2	0.23	0.2	0.28	0.05	0.34	0.24	0.13	0.5	0.41	-0.03	0.38	0.4	0.4	0.2	0.25	0.4	0.25	0.02	0.26	0.23	-0.03	0.24	0.02	0.43	0.22	0.15	0.18	0.39	-0.13	0.34	0.38	0.24	0.23	0.18
22	223536_at	PSD2	0.751155	0.32	0.3	0.09	0.42	0.3	0.31	0.23	0.24	0.33	0.29	0.04	0.4	0.3	0.05	0.27	0.22	0.21	0.26	0.17	0.37	0.22	0.04	0.18	0.26	0.2	0.12	0.32	0.15	0.14	0.03	0.11	0.34	0	0.14	0.2	0.28	0.25	0.1	0.21	0.29	0.08	0.35	0.32	0.2	0.22	0.42
23	227001_at	NIPAL2	0.749127	-0.16	-0.34	-0.31	-0.11	-0.3	-0.15	-0.27	-0.24	-0.08	-0.05	-0.33	-0.16	-0.02	-0.21	-0.19	-0.08	-0.38	-0.05	-0.32	-0.16	-0.48	-0.24	-0.23	-0.42	-0.49	-0.23	-0.47	-0.51	-0.44	-0.32	-0.48	-0.17	-0.35	-0.56	-0.15	-0.22	-0.09	-0.38	-0.01	-0.34	-0.2	-0.06	-0.21	-0.38	-0.25	-0.13
24	208454_s_at	PGCP	0.746037	0.26	0.43	0.02	0.32	0.3	0.31	0.35	0.16	0.3	0.29	0.44	0.37	0.23	0.23	0.23	0.28	0.41	0.21	0.43	0.35	0.27	-0.03	0.14	0.29	0.28	0.07	0.19	0.32	0.1	0.04	0.1	0.14	-0.15	0.27	0.07	0.04	0.25	0.3	0.24	0.47	-0.05	0.39	0.21	0.31	0.12	0.13
25	209201_x_at	CXCR4	0.743138	0.25	0.25	0.11	0.41	0.36	0.47	0	0.33	0.28	0.34	-0.06	0.23	0.31	0.25	0.33	0.06	0.4	0.29	0.43	0.34	0.14	0.21	0.15	0.32	0.25	0.15	0.26	0.32	0.25	0.03	0.3	0.12	0.12	0.12	0.18	0.25	0.33	0.35	0.18	0.23	0	0.13	0.28	0.23	0.04	0.15
26	225110_at	OGFOD1	0.742885	-0.17	-0.32	-0.3	-0.11	-0.27	-0.27	-0.36	-0.18	-0.23	-0.09	-0.31	-0.17	-0.03	-0.18	-0.27	-0.21	-0.22	0	-0.28	-0.3	-0.27	-0.13	-0.21	-0.31	-0.22	-0.43	-0.37	-0.27	-0.18	-0.19	-0.5	-0.18	-0.23	-0.38	-0.22	-0.26	-0.17	-0.41	-0.1	-0.07	-0.21	-0.08	-0.17	-0.35	-0.33	-0.02
27	200845_s_at	PRDX6	0.735531	0.36	0.2	0.07	0.25	0.16	0.25	0.06	0.23	0.38	0.12	0.04	0.02	0.27	0.08	0.17	0.06	0.25	0.38	0.22	0.51	0.3	-0.13	0.36	0.19	0.28	0.08	0.17	0.37	0.23	0.04	0.06	0.06	-0.04	0.15	0.26	0.52	0.29	0.24	0.31	0.29	0.03	0.34	0.26	0.24	0.22	0.29
28	211962_s_at	ZFP36L1	0.730261	0.31	0.37	0.12	0.32	0.34	0.31	0.11	0.37	0.29	0.11	-0.08	0.11	0.26	0.12	0.33	0.05	0.37	0.26	0.18	0.37	0.37	0.17	0.35	0.43	0.15	0.1	0.25	0.33	0.4	0.08	0.13	0.3	0.09	0.24	0.19	0.13	0.31	0.22	0.28	0.28	-0.08	0.33	0.22	0	0.07	0.21
29	230748_at	SLC16A6	0.730107	-0.34	-0.24	-0.04	-0.3	-0.23	-0.24	-0.45	-0.26	-0.13	-0.06	-0.37	-0.33	-0.07	-0.41	-0.26	-0.3	-0.14	-0.48	-0.41	-0.15	-0.22	-0.09	-0.16	-0.19	-0.27	-0.13	-0.34	-0.3	-0.03	-0.25	-0.32	-0.23	-0.39	-0.46	-0.25	-0.17	-0.19	-0.25	-0.1	-0.17	-0.09	-0.18	-0.06	-0.34	-0.3	-0.09
30	205150_s_at	TRIL	0.726319	0.22	0.29	0	0.32	0.21	0.31	0.15	0.32	0.25	0.4	0.06	0.31	0.26	0.26	0.35	0.25	0.14	0.26	0.1	0.43	0.27	0.15	0.23	0.29	0.12	0.15	0.32	0.19	0.15	0.06	0.03	0.13	0.15	0.25	0.17	0.35	0.23	0.07	0.13	0.31	0.17	0.47	0.3	0.06	0.17	0.3
31	209656_s_at	TMEM47	0.725064	0.22	0.19	-0.09	0.16	0.16	0.35	0.13	0.31	0.11	0.19	-0.05	0.11	0.34	-0.07	0.27	0.08	0.19	0.15	0.06	0.41	0.4	0.03	0.32	0.32	0.23	0.23	0.5	0.3	0.28	0.19	0.22	0.27	0.08	0.38	0.21	0.47	0.26	0.06	0.32	0.31	0.09	0.41	0.29	0.17	0.27	0.49
32	211919_s_at	CXCR4	0.722909	0.2	0.12	0.18	0.29	0.31	0.26	0.18	0.38	0.24	0.24	0.06	0.1	0.29	0.09	0.27	0.14	0.45	0.29	0.43	0.27	-0.01	0.13	0.32	0.22	0.06	0.05	0.33	0.32	0.37	0.01	0.33	0.17	0.09	0.23	0.23	0.15	0.33	0.38	0.16	0.14	-0.02	0.18	0.09	0.13	0.1	0.15
33	200844_s_at	PRDX6	0.717729	0.27	0.12	-0.09	0.17	0.11	0.11	0.12	0.25	0.41	0.2	0.14	0.1	0.12	0.01	0.14	0.36	0.15	0.17	0.06	0.42	0.18	0	0.22	0.32	0.43	0	0.18	0.3	0.11	-0.06	0.16	0.06	-0.05	0.2	0.26	0.25	0.17	0.18	0.36	0.34	0.14	0.44	0.24	0.32	0.22	0.29
34	226932_at	SSPN	0.716704	0.37	0.17	-0.07	0.41	0.17	0.19	0.1	0.17	0.25	0.23	-0.14	0.12	0.31	0.12	0.27	0.14	0.22	0.25	-0.03	0.47	0.3	0.04	0.32	0.21	0.17	0.07	0.16	0.2	0.26	0.13	-0.02	0.17	-0.07	0.08	0.26	0.36	0.24	0.13	0.33	0.35	0.03	0.5	0.25	0.15	0.24	0.29
35	201667_at	GJA1	0.716632	0.24	0.27	-0.03	0.33	0.31	0.29	0.27	0.28	0.19	0.06	-0.01	0.06	0.31	-0.05	0.14	0.05	0.19	0.3	0.08	0.41	0.46	0.04	0.33	0.39	0.19	0.28	0.42	0.32	0.23	0.17	0.23	0.25	0	0.18	0.22	0.44	0.33	0.17	0.25	0.4	0.03	0.35	0.3	0.11	0.29	0.39
36	208623_s_at	EZR	0.716079	0.23	0.26	-0.15	0.19	0.27	0.27	0.1	0.28	0.27	0.24	0.13	0.38	0.28	0.01	0.3	0.21	0.23	0.25	-0.08	0.42	0.32	-0.03	0.26	0.33	0.29	0.15	0.44	0.26	0.36	0.07	0.17	0.19	0.01	0.35	0.18	0.4	0.23	-0.12	0.22	0.34	0.02	0.33	0.29	0.23	0.11	0.39
37	215090_x_at	LOC440434	0.715887	0.14	0.18	0.16	0.23	0.05	0.16	0.41	0.06	0.29	0.23	0.1	0.1	0.24	0.48	0.22	0.12	0.28	0.25	0.37	0.04	0.26	0.18	0.11	0.23	0.08	0.23	0.06	0.26	-0.01	-0.09	0.24	0.03	0.24	0.27	0.03	0.18	0.06	0.33	0.09	0.14	0.19	0.23	0.16	0.05	0.2	-0.02
38	226656_at	CRTAP	0.713943	0.25	0.42	-0.18	0.28	0.35	0.01	0.15	0.15	0.22	0.31	0.03	0.37	0.27	0.29	0.18	0.24	0.39	0.28	0.3	0.16	0.3	-0.11	0.35	0.15	0.1	-0.08	0.05	0.26	0.12	-0.14	0.02	0.29	-0.01	0.17	0.17	0.38	0.27	0.28	0.17	0.38	-0.15	0.43	0.25	-0.12	0.08	0.05
39	205318_at	KIF5A	0.709951	0.1	0.23	0.08	0.11	0.21	-0.01	0.11	0.04	-0.08	0.1	0.02	0.11	0.23	0.02	-0.12	0	-0.07	0.1	-0.14	0.16	0.27	0.26	0.35	0.55	0.05	0.26	0.21	-0.1	0.21	0.3	0.35	0.21	0.36	0.21	0.36	0.17	0.01	0.04	0.02	0.04	0.13	0.05	0.19	-0.07	0.03	-0.09
40	237584_at	237584_at	0.709826	-0.17	-0.32	-0.35	-0.22	-0.35	-0.15	-0.3	-0.21	-0.17	-0.08	-0.14	-0.02	-0.03	-0.24	-0.25	0.04	-0.37	-0.11	-0.55	-0.19	-0.16	-0.05	-0.22	-0.33	-0.27	-0.12	-0.19	-0.47	-0.13	-0.06	-0.44	0.03	-0.28	-0.36	0.04	-0.27	-0.15	-0.34	-0.06	-0.16	-0.12	-0.17	-0.26	-0.3	-0.21	-0.1
41	215483_at	AKAP9	0.708771	0.07	-0.09	0	-0.1	-0.09	-0.02	-0.19	-0.12	-0.11	-0.25	-0.08	-0.11	-0.2	-0.18	-0.18	0	-0.12	-0.13	0.05	0.05	-0.13	-0.2	-0.3	-0.23	-0.24	-0.3	-0.24	-0.08	0.05	-0.16	-0.17	-0.21	-0.27	-0.31	-0.08	-0.21	-0.16	-0.15	-0.19	-0.28	-0.26	-0.34	-0.26	-0.27	-0.38	-0.4
42	224761_at	GNA13	0.707733	0.35	0.28	-0.06	0.26	0.29	0.15	-0.05	0.23	0.11	0.11	-0.06	0.2	0.19	-0.13	0.23	0.1	0.28	0.31	0.1	0.51	0.32	0.09	0.29	0.32	0.17	0.09	0.33	0.29	0.32	0.17	0.18	0.07	-0.14	0.18	0.13	0.17	0.31	0.21	0.23	0.34	-0.05	0.36	0.08	0.05	-0.07	0.21
43	222540_s_at	RSF1	0.706664	0.05	0.03	0.28	0.04	0.16	-0.15	0.04	0.08	-0.38	-0.11	-0.04	-0.08	0.01	-0.01	-0.09	0	0.16	-0.03	-0.18	0.04	0.21	0.24	0.33	0.39	0.02	0.37	0.28	0.06	0.18	0.35	0.31	-0.03	0.42	0.17	0.21	0.3	-0.19	0.12	-0.04	-0.11	-0.04	-0.01	0.06	-0.24	-0.05	-0.12
44	209655_s_at	TMEM47	0.705563	0.15	0.15	0.13	0.11	0.14	0	0.13	0.02	0.05	0.08	0.09	0.1	0.02	0.08	0.04	0.08	0.25	0.19	-0.01	0.42	0.21	0.23	0.32	0.36	0.11	0.28	0.34	0.26	0.24	0.27	0.39	0.04	0.38	0.29	0.4	0.24	0.4	0.16	0.46	0.13	0.05	0.22	0.05	-0.03	0.14	0.1
45	226690_at	ADCYAP1R1	0.704596	0.27	0.21	-0.2	0.22	0.24	0.22	0	0.29	0.24	0.26	-0.04	0.2	0.15	-0.08	0.17	0.14	0.06	0.19	-0.1	0.39	0.48	-0.02	0.38	0.37	0.28	0.09	0.3	0.14	0.05	0.23	0.02	0.33	-0.1	-0.01	0.04	0.38	0.29	-0.04	0.17	0.41	-0.12	0.4	0.28	0.18	0.15	0.34
46	225293_at	COL27A1	0.704288	0.23	0.33	-0.09	0.28	0.33	0.19	-0.01	0.21	0.07	0.12	0.08	0.1	0.33	-0.11	0.08	-0.04	0.41	0.18	0.19	0.32	0.37	0.06	0.46	0.63	0.3	0.31	0.28	0.26	0.51	0.31	0.08	0.4	-0.03	0.16	0.4	0.47	0.28	0.44	0.29	0.16	-0.12	0.17	0.22	0.08	-0.09	0.05
47	204620_s_at	VCAN	0.70345	0.13	0.31	-0.01	0.3	0.44	0.17	0.24	0.2	0.19	0.07	0.18	0.44	0.18	0.07	0.3	-0.05	0.39	0.28	0.17	0.24	0.26	-0.02	0.2	0.41	0.02	0.06	0.35	0.32	0.34	0.03	0.2	0.1	0.07	0.38	0.09	0.22	0.09	0.17	0.25	0.35	-0.19	0.33	0.27	0.04	0.23	0.2
48	212117_at	RHOQ	0.702317	0.29	0.17	0.19	0.19	0.25	-0.02	0.22	0.07	0.01	0.11	0.21	0.12	0.04	0.13	0.14	0.21	0.36	0.04	0.36	0.36	0.19	0.25	0.35	0.44	0.07	0.33	0.27	0.14	0.32	0.27	0.41	0.08	0.35	0.37	0.26	0.1	0.26	0.29	0.41	0.07	0.12	0.17	0.09	-0.11	0.17	-0.07
49	203129_s_at	KIF5C	0.701533	-0.08	0	0.21	0.06	0.07	-0.32	0.04	-0.12	-0.24	-0.14	-0.11	0.02	-0.01	0	-0.05	-0.06	0.04	-0.15	-0.05	-0.02	0.13	0.33	0.23	0.36	-0.03	0.34	0.2	0.03	0.17	0.22	0.3	0.02	0.37	0.24	0.05	0.01	-0.26	0.08	0.04	-0.13	0.12	-0.07	-0.03	-0.24	0.01	-0.24
50	210473_s_at	GPR125	0.70048	0.25	0.17	-0.16	0.12	0.15	0.26	0.1	0.38	0.18	0.23	0.06	0.23	0.2	0.1	0.24	0.21	0.16	0.22	-0.04	0.51	0.31	-0.1	0.28	0.2	0.3	0.19	0.52	0.27	0.11	0.21	0.17	0.18	0.15	0.21	0.13	0.45	0.32	-0.01	0.27	0.37	0.05	0.3	0.28	0.28	0.22	0.55
51	212120_at	RHOQ	0.695221	0.31	0.17	-0.04	0.34	0.39	0.29	0.29	0.23	0.21	0.29	-0.01	0.17	0.25	0.01	0.23	0.17	0.55	0.1	0.28	0.4	0.2	0.19	0.26	0.43	0.02	0.46	0.28	0.28	0.42	0.23	0.18	0.14	-0.12	0.19	0.11	0.38	0.31	0.03	0.3	0.31	0.1	0.31	0.29	0.03	0.4	0.26
52	211006_s_at	KCNB1	0.69468	-0.16	-0.15	0.18	-0.1	-0.02	-0.36	-0.04	-0.16	-0.28	-0.33	-0.21	-0.11	0	-0.05	-0.11	-0.35	-0.13	-0.09	0	-0.16	-0.03	0.23	0.07	0.14	-0.02	0.18	0.13	-0.15	-0.08	0.07	0.08	-0.07	0.37	0.19	-0.02	-0.09	-0.17	-0.16	-0.03	-0.25	0	-0.25	-0.18	-0.2	-0.08	-0.22
53	232015_at	FAM59B	0.693304	0.22	0.26	-0.17	0.27	0.19	0.23	0.27	0.23	0.15	0.21	0.17	0.33	0.36	0.07	0.26	0.28	0.03	0.25	0.39	0.23	0.04	-0.04	0.11	0.21	0.23	0.29	0.26	0.06	0.12	0.1	0.27	0.27	0.19	0.26	0.3	0.06	0.23	0.34	0.19	0.12	0.03	0.28	0.33	0.08	0.27	0.23
54	206408_at	LRRTM2	0.691996	-0.27	-0.27	0	-0.19	-0.14	-0.24	-0.28	-0.24	-0.32	-0.08	-0.26	-0.24	-0.28	-0.26	-0.19	-0.36	-0.32	-0.19	-0.28	-0.27	-0.27	0.31	0.03	-0.04	-0.22	-0.05	0.11	-0.31	0.04	0.06	-0.07	-0.13	0.22	0.09	-0.07	-0.37	-0.26	-0.44	-0.13	-0.28	0.11	-0.16	-0.15	-0.16	-0.31	-0.03
55	59625_at	NOL3	0.691556	0.25	-0.11	-0.12	-0.13	-0.13	-0.2	-0.33	0.06	-0.17	-0.04	0.08	-0.17	-0.05	0.01	-0.07	-0.2	-0.05	-0.22	-0.17	-0.31	-0.25	-0.33	-0.21	-0.38	-0.23	-0.32	-0.05	-0.19	-0.3	-0.31	-0.35	-0.14	-0.18	-0.17	-0.39	-0.11	-0.06	-0.22	0.03	-0.08	-0.19	-0.05	-0.18	-0.21	-0.34	0.19
56	209879_at	SELPLG	0.691528	0.19	0.15	-0.04	0.14	0.33	0.14	0.3	0.35	0.12	0.18	0.14	0.39	0.33	0.23	0.16	0.35	0.28	0.29	0.42	0.27	0.13	-0.16	0.19	0.24	0.26	-0.04	0.19	0.33	0.1	0.12	0.25	0.13	0.22	-0.04	0.12	0.14	0.35	-0.06	0.08	0.22	-0.03	0.25	0.27	0.19	0.05	0.37
57	213998_s_at	DDX17	0.68773	0.09	0.24	0.23	0.27	0.24	0.04	0.19	0.02	0.18	0.13	0.12	0.05	0.14	0.11	-0.12	0.17	0.41	0.05	0.16	-0.14	0.16	0.42	0.18	0.38	0.05	0.25	0.18	0.19	0.26	0.16	0.33	0.03	0.4	0.11	0.07	-0.14	-0.17	0.23	0.1	0.17	0.17	0.05	0.16	-0.01	0.12	-0.02
58	225197_at	225197_at	0.685559	-0.1	-0.4	-0.17	-0.21	-0.15	-0.26	-0.4	-0.19	-0.26	-0.24	-0.18	-0.21	-0.16	-0.28	-0.2	-0.33	-0.39	-0.05	-0.29	-0.01	-0.25	0.19	0.12	-0.04	-0.32	0.06	0.01	-0.39	-0.24	0.12	-0.27	0.01	-0.17	-0.17	-0.08	-0.21	-0.13	-0.33	-0.2	-0.37	-0.06	-0.08	-0.09	-0.36	-0.19	-0.06
59	228411_at	PARD3B	0.683659	0.33	0.16	0.14	0.13	0.18	0.19	-0.16	0.24	0.23	0.17	-0.06	0.05	0.32	-0.07	0.21	-0.01	0.31	0.2	0.15	0.44	0.32	-0.02	0.25	0.2	0.34	-0.04	0.24	0.48	0.38	0.11	0.04	0.24	0.06	0.09	0.06	0.47	0.23	0.38	0.34	0.46	-0.07	0.21	0.2	0.18	0.06	0.31
60	232323_s_at	TTC17	0.682199	0.1	0.17	-0.06	0.17	0.18	-0.16	-0.16	-0.28	-0.41	-0.22	-0.28	0.19	0.2	-0.05	-0.11	-0.08	0	0.05	0.16	-0.01	0.31	0.18	0.37	0.52	0.19	0.23	0.03	-0.05	0.1	0.19	0.23	0.36	0.28	0.2	0.39	0.39	-0.03	0.14	-0.21	0.1	-0.01	0.08	0.2	-0.05	-0.02	0.03
61	202412_s_at	USP1	0.680802	0.19	0.06	0.23	-0.04	0.09	-0.3	0.11	-0.12	0.02	0.11	0.09	0.01	-0.14	0.18	-0.03	0.05	0.3	0.24	-0.03	0.05	0.13	0.31	0.07	0.32	-0.1	0.35	0.1	0.14	0.05	0.28	0.26	-0.08	0.4	0.33	0.04	-0.01	0.06	0.13	-0.06	-0.05	0.09	-0.19	-0.04	-0.24	0.04	-0.23
62	209921_at	SLC7A11	0.680346	0.13	0.16	-0.07	0.13	0.11	0.21	0.08	0.3	0.25	0.21	-0.08	0.13	0.3	0.11	0.27	0.22	0.13	0.21	-0.01	0.36	0.32	-0.08	0.38	0.29	0.23	0.2	0.31	0.36	0.31	0.13	0.13	0.15	-0.09	0.3	0.18	0.47	0.13	0.27	0.19	0.37	0.07	0.42	0.35	0.18	0.32	0.39
63	226614_s_at	FAM167A	0.680313	0.1	0.13	-0.21	0.19	0.25	0.21	0.01	0.28	0.31	0.24	-0.01	0.19	0.15	-0.03	0.07	0.03	0.08	0.29	-0.35	0.32	0.24	-0.13	0.24	0.33	0.27	0	0.22	0.18	0.3	0.05	0.06	0.07	-0.11	0.05	0.13	0.3	0.21	-0.16	0.15	0.4	-0.22	0.28	0.43	0.25	0.09	0.24
64	228582_x_at	MALAT1	0.679373	-0.06	0.03	0.09	0.07	0.06	-0.23	-0.04	-0.04	-0.12	-0.15	-0.02	-0.01	-0.04	-0.1	-0.22	0	-0.05	-0.03	-0.01	-0.12	0.15	0.26	0.2	0.24	-0.1	0.21	0.12	0.06	0.04	-0.07	0.35	0.01	0.22	0.02	0.36	0.01	-0.19	0.28	-0.14	-0.04	-0.01	-0.08	-0.06	-0.29	-0.09	-0.17
65	209167_at	GPM6B	0.679123	0.06	0.11	0.14	0.27	0.11	0.14	0.16	-0.04	0.03	-0.14	-0.25	0	0.05	0.05	0.08	-0.15	0.5	0.25	0.31	0.41	0.24	0.23	0.44	0.38	0.17	0.31	0.22	0.24	0.3	0.08	0.26	0.1	0.22	0.21	0.13	0.26	0.18	0.42	0.3	0	-0.04	0.22	0.01	0.1	0.1	-0.18
66	212701_at	TLN2	0.676477	-0.16	-0.32	-0.41	-0.24	-0.34	-0.23	-0.22	-0.19	-0.13	0.03	-0.11	-0.03	-0.16	-0.28	-0.22	-0.26	-0.35	-0.09	-0.23	-0.12	-0.1	-0.24	-0.18	-0.32	-0.37	-0.15	-0.35	-0.46	-0.37	-0.23	-0.24	-0.02	-0.3	-0.36	-0.42	-0.13	-0.16	-0.3	-0.16	-0.24	-0.15	-0.14	-0.2	-0.28	-0.2	-0.03
67	230552_at	LOC100134317	0.676453	-0.24	-0.15	-0.08	-0.23	-0.3	-0.36	-0.4	-0.21	-0.39	-0.02	-0.24	-0.12	-0.2	-0.08	-0.18	-0.26	-0.18	-0.24	-0.19	-0.33	-0.19	-0.3	-0.27	-0.28	-0.22	-0.41	-0.38	-0.43	-0.34	-0.48	-0.09	-0.13	-0.24	-0.27	-0.23	-0.06	-0.2	-0.33	-0.13	-0.07	-0.13	-0.12	-0.21	-0.43	-0.25	-0.21
68	224569_s_at	IRF2BP2	0.675709	0.31	0.03	0.13	0.25	0.14	-0.24	0	-0.02	-0.16	-0.15	-0.2	-0.05	0.07	-0.06	0	-0.07	0.17	0.19	0.07	0.31	0.09	0.37	0.42	0.23	-0.11	0.28	0.22	0.1	0.33	0.16	0.24	0.1	0.24	0.29	0.19	-0.14	0.31	0.23	0.25	-0.01	0.13	0.26	0.01	-0.33	0.03	-0.13
69	219437_s_at	ANKRD11	0.675144	0.06	0.11	0.19	0.04	-0.04	-0.31	0.05	-0.19	-0.36	-0.19	-0.17	0.03	0.09	-0.02	-0.1	-0.02	0.08	0.1	-0.19	0.11	0.3	0.36	0.07	0.29	0.04	0.24	0.31	0.08	0.09	0.23	0.24	0.12	0.36	0.31	0.05	0.29	0.13	0.04	-0.12	-0.09	0.01	-0.08	-0.01	-0.12	-0.04	-0.08
70	201029_s_at	CD99	0.674615	0.24	0.25	-0.09	0.18	0.23	0.15	0	0.26	0.28	0.21	-0.05	0.05	0.11	0.09	0.26	0.09	0.32	0.12	0.11	0.36	0.33	-0.21	0.23	0.27	0.33	-0.02	0.18	0.47	0.32	0.01	0.12	0.22	-0.12	0.17	0.08	0.28	0.22	0.07	0.31	0.4	-0.2	0.29	0.26	0.21	0.11	0.21
71	224694_at	ANTXR1	0.67415	0.29	0.22	-0.04	0.26	0.23	0.26	0.1	0.3	0.26	0.26	0.1	0.26	0.29	0.19	0.32	0.21	0.3	0.33	0.12	0.48	0.3	0.03	0.41	0.36	0.27	0.08	0.33	0.33	0.29	0.18	0.09	0.15	0.05	0.19	0.25	0.43	0.3	0.27	0.28	0.31	-0.08	0.44	0.21	0.23	0.16	0.34
72	213515_x_at	HBG1	0.673495	-0.11	-0.34	-0.17	-0.19	-0.18	-0.03	-0.27	-0.19	-0.06	-0.35	-0.14	-0.4	-0.09	-0.13	-0.25	-0.23	-0.19	-0.02	-0.26	0.03	-0.14	-0.15	-0.2	-0.18	0.06	-0.27	-0.01	-0.09	-0.14	-0.21	-0.24	-0.1	0.08	-0.14	-0.17	-0.12	0.22	-0.19	-0.01	-0.32	-0.22	-0.34	-0.21	0.04	-0.44	-0.24
73	229635_at	229635_at	0.673403	0.22	0.19	0.11	0.18	0.08	0.22	0.24	0.23	0.18	0.16	0.07	0.29	0.21	0.25	0.27	0.27	0.33	0.3	-0.03	0.42	0.18	0.02	0.42	0.37	0.36	0.07	0.25	0.33	0.31	0.28	0.34	0.13	0.15	0.23	0.29	0.26	0.37	0.2	0.34	0.26	0.1	0.39	0.22	0.21	0.19	0.24
74	228315_at	ZMAT3	0.67331	0.07	0.1	0.15	0.07	0.05	-0.25	0.04	0.02	-0.11	-0.05	-0.15	0.02	0.03	-0.05	0.01	0.05	-0.05	0.08	-0.14	0.19	0.14	0.21	0.3	0.26	0	0.32	0.27	0.09	0.22	0.29	0.36	-0.02	0.37	0.17	0.22	0.04	0.01	0.1	-0.01	-0.01	-0.02	-0.04	-0.05	-0.19	-0.01	-0.11
75	224774_s_at	NAV1	0.673236	0.21	0.25	0.24	0.28	0.38	0.26	0.34	0.08	-0.02	-0.25	0.19	0.16	0.22	0.08	0.09	0.09	0.42	0.02	0.24	0.19	0.27	0.11	0.19	0.43	0.36	0.27	0.09	0.28	0.18	0.28	0.23	0.27	0.17	0.18	0.26	0.33	0.09	0.36	0.04	0.2	0.01	-0.06	0.31	0.21	0.13	-0.2
76	231735_s_at	MALAT1	0.673082	0.14	0.05	0.01	0.13	0.11	-0.16	0.04	-0.11	-0.21	-0.1	-0.03	-0.03	-0.07	-0.21	-0.16	0.06	0.11	-0.03	-0.18	0.07	0.28	0.31	0.21	0.36	0.01	0.34	0.13	0.09	0.29	0.3	0.31	0	0.22	0.14	0.09	0.06	-0.12	0.1	-0.11	0.1	0.02	0.01	-0.04	-0.23	0	-0.16
77	218953_s_at	PCYOX1L	0.672711	-0.23	-0.29	-0.13	-0.31	-0.36	-0.21	-0.23	-0.21	-0.07	-0.04	-0.27	-0.13	-0.2	-0.13	-0.17	-0.17	-0.38	-0.28	-0.22	-0.32	-0.25	-0.22	-0.26	-0.45	-0.35	-0.26	-0.18	-0.32	-0.32	-0.4	-0.32	-0.24	-0.21	-0.28	-0.14	-0.18	-0.22	-0.4	-0.12	-0.07	0.09	-0.15	-0.13	-0.17	-0.11	0.07
78	227084_at	DTNA	0.672238	0.25	0.28	0.11	0.27	0.38	0.14	0.15	0.1	0.06	0.17	-0.01	0.1	0.11	0.02	0.18	0.1	0.38	0.27	0.08	0.52	0.34	0.26	0.49	0.64	0.34	0.39	0.4	0.34	0.44	0.28	0.46	0.24	0.23	0.36	0.22	0.3	0.36	0.36	0.24	0.21	-0.02	0.27	0.29	0.13	0.15	0.05
79	218659_at	ASXL2	0.670952	0.13	0.1	-0.04	0.24	0.23	0.25	0.19	0.36	0.24	0.15	0.03	0.15	0.14	0	0.02	0.04	0.1	0.08	0.34	0.26	-0.06	0.27	0.11	0.01	0.08	0.03	0.36	0.37	0.46	0.16	0.06	0.17	0.02	0.29	0.37	0.07	0.19	0.12	0.35	0.22	0.21	0.38	0.31	0.24	0.22	0.42
80	229841_at	229841_at	0.670909	0.22	0.1	0.29	0.21	0.1	-0.09	0.09	0.01	0.07	0	-0.08	-0.01	0.01	0.04	0.14	0.1	0.23	0.19	0.24	-0.01	0	0.31	0.17	0.2	-0.02	0.14	0.11	0.2	0.15	0.01	0.16	-0.08	0.23	0.21	0.26	-0.27	-0.07	0.47	0.06	-0.02	0.13	0.09	-0.07	-0.24	-0.11	-0.26
81	202600_s_at	NRIP1	0.669045	-0.01	-0.16	0.24	0.06	0.07	-0.3	0.02	-0.08	-0.24	-0.21	-0.28	-0.04	-0.04	-0.06	-0.07	-0.29	-0.04	-0.02	-0.18	0.3	-0.02	0.35	0.17	0.13	-0.17	0.2	0.18	-0.09	0.11	0.08	0.13	-0.06	0.32	0.14	-0.12	-0.37	0.07	-0.1	0.26	-0.22	0.04	-0.11	-0.1	-0.32	-0.03	-0.19
82	242476_at	242476_at	0.668878	-0.04	-0.29	-0.12	-0.04	-0.16	-0.39	-0.27	-0.11	-0.28	-0.24	-0.44	-0.27	-0.16	-0.22	-0.15	-0.08	-0.29	-0.26	-0.21	0.1	-0.19	0.07	0.25	-0.04	-0.16	0.03	0.07	-0.14	0.07	-0.14	0.02	-0.08	-0.04	-0.07	0.16	-0.08	0.03	-0.11	0.1	-0.23	0.04	0.02	-0.22	-0.39	-0.1	0.11
83	213026_at	ATG12	0.668276	0.06	-0.07	0.19	0.11	-0.01	-0.34	0.05	-0.01	-0.26	-0.24	-0.33	-0.02	-0.08	-0.09	-0.06	-0.39	0.09	0.08	-0.22	0.06	0.03	0.35	0.2	0.22	-0.2	0.19	0.2	0.04	0.08	0.14	0.32	-0.08	0.19	0.11	-0.25	-0.17	0.16	-0.23	-0.04	-0.15	0.12	0.06	-0.08	-0.46	-0.03	-0.15
84	224991_at	CMIP	0.668194	-0.29	-0.13	-0.06	-0.05	0.02	-0.2	-0.11	-0.01	-0.43	-0.19	-0.45	-0.11	-0.06	-0.2	-0.15	-0.16	-0.21	-0.1	-0.33	-0.03	0.03	0.21	0.23	0.31	-0.1	0.27	0.21	-0.22	-0.04	0.18	0.15	-0.02	0.14	0.06	0.17	0.03	-0.14	-0.09	-0.11	-0.17	0	-0.08	-0.06	-0.35	-0.01	-0.14
85	218625_at	NRN1	0.667209	-0.21	-0.37	-0.06	-0.24	-0.31	-0.27	-0.08	-0.13	-0.17	-0.15	-0.21	-0.14	-0.27	-0.15	-0.18	-0.31	-0.32	-0.08	-0.22	-0.2	-0.4	0.1	-0.23	-0.32	-0.44	-0.1	-0.2	-0.54	-0.46	-0.16	-0.31	-0.16	-0.08	-0.26	-0.34	-0.24	-0.16	-0.35	-0.08	-0.25	0.14	-0.1	-0.27	-0.3	0	0.03
86	222771_s_at	MYEF2	0.66685	0.04	-0.05	0.15	0.1	0.06	-0.39	-0.11	-0.09	-0.01	-0.17	-0.15	0.03	-0.07	-0.04	-0.04	-0.11	-0.03	0.09	-0.26	0.16	0.02	0.3	0.29	0.26	-0.12	0.27	0.19	0.08	0.14	0.17	0.2	-0.05	0.33	0.16	0.1	-0.06	0.21	-0.15	0.19	-0.14	0.08	0.07	-0.04	-0.31	-0.05	-0.19
87	219724_s_at	KIAA0748	0.666659	0.01	-0.5	-0.19	-0.19	-0.47	-0.06	-0.15	-0.24	-0.01	-0.12	-0.08	-0.2	-0.26	-0.03	-0.07	-0.27	-0.28	-0.09	-0.22	-0.1	-0.44	-0.21	-0.29	-0.45	-0.29	-0.21	-0.3	-0.3	-0.29	-0.19	-0.49	-0.18	-0.18	-0.34	-0.14	-0.13	-0.16	-0.24	-0.12	-0.29	-0.01	-0.29	-0.34	-0.14	-0.16	-0.11
88	235457_at	MAML2	0.665689	0.35	0.14	-0.13	0.2	0.26	0.2	-0.13	0.02	0.15	0.15	0	0.04	0.16	0.01	0.04	0.11	0.21	0.32	-0.03	0.48	0.37	0.12	0.5	0.57	0.21	0.34	0.35	0.37	0.37	0.19	0.14	0.22	-0.02	0.23	0.18	0.36	0.26	0.27	0.3	0.37	-0.11	0.34	0.38	0.06	0.2	0.09
89	208993_s_at	PPIG	0.665136	0.13	-0.03	0.26	-0.01	0.04	-0.25	-0.04	-0.22	-0.2	-0.15	-0.2	-0.05	0.03	-0.01	-0.03	-0.2	0.08	0.02	-0.09	-0.02	0.16	0.33	0.12	0.29	-0.01	0.24	0.17	0.09	0.19	0.17	0.25	-0.03	0.38	0.29	0.01	0.08	-0.07	0.13	0.22	-0.16	0.12	-0.19	-0.08	-0.25	-0.09	-0.26
90	225817_at	CGNL1	0.664376	0.17	0.25	-0.15	0.29	0.38	0.27	-0.03	0.25	0.36	0.09	0.06	0.22	0.15	0.16	0.11	0.2	0.35	0.3	-0.03	0.39	0.37	-0.03	0.45	0.44	0.37	0.16	0.33	0.38	0.2	0.09	0.01	0.24	-0.12	0.1	0.22	0.28	0.28	0.11	0.17	0.31	-0.18	0.42	0.35	0.26	-0.03	0.13
91	209123_at	QDPR	0.664335	0.08	0.3	0.04	0.51	0.42	0.11	0.32	0.17	0.24	0.1	0.24	0.32	0.25	0.31	0.33	0.22	0.34	0.23	0.42	-0.1	0.12	0.19	0.28	0.34	0.02	0.26	0.16	0.16	0.07	0.21	0.16	0.23	0.13	0.18	0.13	0.06	-0.03	0.25	-0.13	0.1	0.1	0.32	0.19	0.05	0.26	0.01
92	204285_s_at	PMAIP1	0.664272	0.11	0.32	0.33	0.15	0.2	0.32	0.14	0.13	0.24	0.02	0.01	0.05	0.24	0.21	0.17	0.13	0.19	0.28	0.34	0.17	0.27	0.12	0.18	0.37	0.31	0.42	0.13	0.36	0.29	0.14	0.37	0.03	0.31	0.27	0.18	0.15	0.26	0.31	0.18	0.29	-0.02	-0.02	0.08	0.45	0.21	-0.13
93	203894_at	TUBG2	0.664106	-0.25	-0.36	-0.17	-0.35	-0.35	-0.28	-0.28	-0.12	0.01	-0.03	-0.09	-0.11	-0.13	-0.1	-0.03	-0.28	-0.21	-0.23	-0.19	-0.36	-0.31	-0.16	-0.26	-0.41	-0.35	-0.25	-0.27	-0.29	-0.43	-0.25	-0.25	-0.19	-0.19	-0.32	-0.41	-0.18	-0.25	-0.34	-0.08	-0.19	0.15	-0.11	-0.08	-0.29	-0.13	0.03
94	202295_s_at	CTSH	0.663432	0.33	0.09	-0.19	0.21	0.21	0.25	-0.04	0.07	0.4	0.08	-0.09	0.25	0.22	0.14	0.06	0.12	0.31	0.34	0.1	0.27	0.26	-0.2	0.2	0.16	0.49	0.01	0.16	0.28	0.23	0.17	-0.06	0.17	-0.21	0.1	0.06	0.26	0.33	-0.01	0.21	0.17	-0.04	0.31	0.2	0.39	0.06	0.27
95	35776_at	ITSN1	0.663281	0.19	0.29	0.03	0.19	0.23	0.39	0.16	0.09	0.18	0.09	-0.13	0.17	0.28	0.06	0.17	-0.05	0.26	0.2	0.13	0.47	0.43	-0.09	0.24	0.32	0.45	0.33	0.26	0.35	0.37	0.16	0.22	0.17	0.12	0.17	0.07	0.41	0.36	0.18	0.18	0.32	-0.11	0.16	0.37	0.38	0.14	0.38
96	201125_s_at	ITGB5	0.662491	0.31	0.29	-0.02	0.26	0.32	0.32	0.03	0.13	0.21	0.09	0.11	0.23	0.37	0.35	0.21	0.22	0.35	0.3	0.14	0.45	0.28	-0.2	0.2	0.23	0.33	0.11	0.26	0.55	0.37	-0.13	0.09	0.22	-0.03	0.28	0.1	0.26	0.28	0.29	0.15	0.31	-0.07	0.21	0.35	0.34	0	0.04
97	221731_x_at	VCAN	0.662268	0.14	0.33	0.01	0.37	0.43	0.11	0.28	0.14	0.21	0	0.18	0.33	0.17	0.04	0.19	-0.09	0.44	0.28	0.32	0.19	0.34	0	0.26	0.39	0.04	0.05	0.32	0.3	0.28	-0.03	0.05	0.12	0.07	0.36	-0.08	0.2	0.11	0.17	0.23	0.36	-0.13	0.31	0.3	0.1	0.25	0.11
98	214129_at	PDE4DIP	0.661921	0.19	0.38	-0.21	0.24	0.34	0.23	0.31	0.22	0.06	0.18	0.11	0.27	0.35	0.07	0.18	0.15	0.42	0.1	0.11	0.32	0.3	0.03	0.17	0.3	0.14	0.2	0.36	0.17	0.14	0.13	0.2	0.35	0.05	0.25	0.08	0.26	0.26	0.2	0.2	0.35	-0.1	0.14	0.3	0.17	0.13	0.2
99	230669_at	RASA2	0.660693	-0.14	0.01	0.24	0.11	0.06	-0.38	0.01	-0.16	-0.22	-0.18	-0.11	0.02	-0.07	-0.03	-0.08	-0.12	-0.04	-0.01	-0.08	-0.01	0.12	0.33	0.33	0.3	-0.07	0.34	0.17	0.02	0.15	0.28	0.27	-0.01	0.26	0.17	0.26	-0.02	-0.05	0.05	0.02	-0.08	0.04	0.03	-0.01	-0.25	0.01	-0.24
100	201369_s_at	ZFP36L2	0.657704	0.16	0.29	0.29	0.35	0.28	0.18	0.14	0.2	0.17	0.21	0	0.29	0.07	0.06	0.23	0.14	0.37	0.11	0.28	0.33	0.17	0.3	0.45	0.37	0.33	0.1	0.33	0.29	0.42	0.03	0.35	0.06	0.17	0.37	0.38	0.11	0.17	0.29	0.25	0.21	-0.01	0.25	0.13	0.16	0.06	0.05
101	224250_s_at	SECISBP2	0.655486	-0.15	0.01	0.15	0.03	0.05	-0.36	-0.03	-0.15	-0.22	-0.1	-0.13	0.02	-0.09	-0.11	-0.09	-0.07	0.01	-0.17	-0.06	-0.12	0.11	0.3	0.26	0.3	-0.19	0.34	0.19	0.09	0.14	0.17	0.32	-0.08	0.29	0.16	0.17	-0.05	-0.09	0.11	-0.06	-0.04	0.05	-0.01	-0.05	-0.38	-0.03	-0.15
102	204223_at	PRELP	0.655117	0.25	0.18	0.1	0.02	0.3	0.41	0.19	0.31	0.06	0.26	0.28	0.4	0.26	0.08	0.06	0.19	0.21	0.33	0.27	0.42	0.36	-0.01	0.18	0.33	0.46	0.36	0.41	0.19	0.3	0.14	0.15	0.22	0.06	0.18	0.27	0.29	0.39	0.28	0.11	0.28	-0.15	0.07	0.34	0.42	0.16	0.3
103	229115_at	DYNC1H1	0.655002	0.02	-0.15	0.14	-0.04	0.05	-0.38	-0.04	-0.01	-0.08	-0.15	-0.19	-0.02	-0.11	-0.04	-0.22	-0.14	-0.15	-0.05	-0.09	-0.12	0.1	0.29	0.24	0.19	-0.02	0.23	0.23	0.16	-0.01	0.11	0.2	0.07	0.33	0.2	0.15	-0.21	-0.29	0.08	-0.17	-0.15	-0.02	-0.06	0.01	-0.21	-0.02	-0.09
104	208798_x_at	GOLGA8A	0.654823	0.02	-0.36	-0.21	-0.32	-0.32	-0.18	-0.2	-0.16	0.01	0	-0.23	-0.14	-0.32	-0.18	-0.19	-0.23	-0.42	-0.02	-0.3	-0.14	-0.3	-0.15	-0.21	-0.25	-0.53	-0.2	-0.29	-0.27	-0.42	-0.3	-0.37	-0.2	-0.35	-0.36	-0.3	-0.19	-0.23	-0.31	0.03	-0.18	0.02	-0.08	-0.11	-0.39	-0.1	-0.01
105	230596_at	230596_at	0.65388	-0.21	-0.3	-0.14	-0.15	-0.23	-0.18	-0.3	-0.12	-0.13	-0.2	-0.21	-0.32	-0.14	-0.32	-0.08	-0.14	-0.43	-0.08	-0.38	-0.17	-0.15	-0.05	-0.02	-0.24	-0.36	-0.02	-0.08	-0.44	-0.22	-0.11	-0.36	0.06	-0.28	-0.3	-0.22	-0.31	-0.15	-0.44	-0.12	-0.21	-0.02	0	-0.17	-0.35	-0.09	0.1
106	209348_s_at	MAF	0.653092	0.3	0.16	-0.02	0.18	0.17	0.4	0.25	0.36	0.12	0.1	0.07	0.35	0.31	0.24	0.26	0.06	0.26	0.43	0.12	0.42	0.15	0.06	0.19	0.23	0.13	0.17	0.14	0.25	0.28	0.17	0.01	0.15	0.09	0.14	0.08	0.15	0.32	-0.01	0.17	0.2	0.2	0.21	0.18	0.16	0.23	0.39
107	203354_s_at	PSD3	0.652546	-0.09	-0.18	0.02	-0.22	-0.08	-0.54	-0.11	-0.24	-0.18	-0.29	-0.25	-0.16	-0.25	-0.19	-0.15	-0.23	-0.13	-0.17	-0.32	-0.11	-0.07	0.2	0.05	0.12	-0.25	0.16	0.15	-0.15	-0.06	0.09	0.13	-0.04	0.29	0.09	-0.05	-0.17	-0.16	-0.25	-0.06	-0.24	-0.06	-0.21	-0.18	-0.43	-0.09	-0.13
108	212294_at	GNG12	0.651976	0.31	0.14	0.01	0.01	0.17	0.1	0.09	0.15	0.16	0.06	-0.11	-0.1	0.14	0.06	0.26	0.02	0.2	0.26	0.09	0.5	0.41	0.26	0.31	0.3	0.29	0.32	0.4	0.45	0.47	0	0.31	0.14	0.01	0.42	0.06	0.57	0.31	0.11	0.38	0.29	0.03	0.29	0.35	0.06	0.3	0.38
109	214055_x_at	BAT2L2	0.651689	0.14	-0.05	0.24	0.12	0.1	-0.41	-0.02	-0.14	-0.22	-0.15	-0.07	0	0	-0.01	-0.07	-0.11	-0.07	0.12	-0.01	0.15	0.06	0.32	0.25	0.24	-0.07	0.31	0.26	0.14	0.26	0.24	0.25	0.06	0.36	0.17	0.09	0	0.15	0.21	0.1	-0.26	0.07	-0.01	-0.06	-0.28	-0.06	-0.18
110	230071_at	2016-09-11	0.650944	0.29	-0.03	0.14	-0.04	0.01	-0.31	-0.1	0	0.1	-0.1	-0.18	-0.11	0.03	-0.13	-0.19	-0.07	-0.09	0.21	-0.13	0.47	0.18	0.33	0.16	0.17	0	0.11	0.25	0.27	0.24	0.25	0.24	0.04	0.33	0.15	0.06	-0.02	0.39	0.08	0.21	-0.02	-0.03	-0.08	-0.02	-0.26	-0.25	-0.07
111	210246_s_at	ABCC8	0.65058	-0.15	-0.28	-0.24	-0.22	-0.25	-0.16	-0.25	-0.24	-0.09	-0.05	-0.08	-0.17	0.04	-0.08	-0.15	-0.2	-0.32	-0.07	-0.45	-0.09	-0.11	-0.34	-0.11	-0.26	-0.33	-0.05	-0.28	-0.31	-0.27	-0.34	-0.34	0.01	-0.27	-0.23	-0.3	-0.01	-0.18	-0.29	-0.2	-0.14	-0.09	-0.09	-0.09	-0.28	-0.19	0
112	214735_at	IPCEF1	0.650523	-0.14	-0.19	-0.16	-0.24	-0.3	-0.32	-0.19	-0.18	-0.17	-0.22	-0.14	0.05	0.01	-0.14	-0.26	-0.18	-0.35	-0.12	-0.38	-0.11	-0.01	-0.01	-0.28	-0.28	-0.29	-0.07	-0.25	-0.46	-0.26	-0.12	-0.37	-0.08	-0.14	-0.23	-0.12	-0.38	-0.15	-0.45	-0.1	-0.16	0.18	-0.29	-0.14	-0.36	-0.12	0.04
113	242181_at	242181_at	0.650515	0.36	0.22	-0.01	0.38	0.37	0.16	0.13	0.15	0.31	0.32	0.1	0.26	0.2	-0.14	0.21	0.16	0.34	0.15	0.41	0.08	0.16	0.15	0.29	0.26	-0.06	0.03	0.06	0.21	0.25	0.12	-0.01	0.28	-0.2	0.06	0.08	0.33	0.07	0.24	0.1	0.23	0.16	0.39	0.26	0.07	0.06	0.15
114	218589_at	LPAR6	0.650344	0.18	0.36	0.22	0.07	0.11	0.34	0.32	0.29	0.27	0.19	0.11	0.06	0.08	0.28	0.29	0.3	0.3	0.34	0.31	0.01	0.25	0.03	0.08	0.19	0.19	0.27	0	0.37	0.17	0.11	0.18	-0.04	0.12	0.12	0.16	0.1	0.1	0.09	0	0.19	0.11	0.02	0.07	0.15	0.23	-0.03
115	204472_at	GEM	0.649911	0.15	0.08	-0.12	0.12	0.29	0.11	0.14	0.22	0	0.14	0.05	0.22	0.12	-0.13	0.13	0.19	0.26	0.17	0.14	0.37	0.15	0	0.04	0.39	0.34	0.32	0.22	0.25	0.46	0.2	0.26	0.31	-0.1	0.23	0.31	0.46	0.21	0.24	0.22	0.14	-0.17	0.16	0.44	0.25	0.22	0.21
116	212079_s_at	MLL	0.649454	0.1	0.07	0.31	0.11	0.03	-0.21	0.07	-0.05	-0.22	0.13	0.05	-0.04	0.08	-0.05	-0.12	0.02	0.1	0.05	0	0.13	0.32	0.28	0.22	0.34	0.09	0.29	0.2	0.23	0.34	0.24	0.25	0.14	0.33	0.15	0.14	0.11	-0.15	0.26	0.03	0.02	0.06	-0.11	0.02	-0.04	0.02	-0.24
117	205923_at	RELN	0.649313	-0.1	0.2	-0.03	0.25	0.19	0.11	0.23	0.1	0.1	0.06	0.24	0.06	0.1	0.12	0.16	0.2	0.25	0.09	0.36	0.06	0.04	-0.03	0.13	0.21	0.26	0.05	0.08	0.36	0.16	0.2	0.08	0.11	0	0.09	0.31	0.15	0	0.2	0.02	0.26	0.22	0.25	0.33	0.21	0.3	0.15
118	203501_at	PGCP	0.649058	0.31	0.29	0.04	0.37	0.38	0.31	0.16	0.2	0.34	0.14	0.27	0.23	0.3	0.25	0.26	-0.04	0.41	0.23	0.36	0.33	0.08	0	0.19	0.52	0.08	0	0.3	0.46	0.34	0.24	0.01	0.24	-0.12	0.1	-0.14	0.13	0.21	0.27	0.17	0.19	-0.01	0.34	0.34	0.1	0.14	0.23
119	222787_s_at	TMEM106B	0.648862	-0.18	-0.05	0.18	-0.02	0.09	-0.3	-0.03	-0.11	-0.27	-0.21	-0.15	-0.02	-0.04	-0.1	-0.09	-0.14	-0.03	-0.04	-0.07	0.21	0.08	0.31	0.31	0.26	-0.04	0.34	0.21	0.05	0.17	0.24	0.32	0.03	0.32	0.21	0.05	-0.16	0.09	0.06	0.05	-0.15	0.01	0	-0.04	-0.3	-0.04	-0.22
120	201730_s_at	TPR	0.648828	0.15	-0.08	0.2	0.04	0.07	-0.34	-0.08	-0.17	-0.27	-0.13	-0.07	-0.07	-0.01	-0.09	-0.04	-0.04	0.04	0.23	-0.16	0.24	-0.03	0.31	0.17	0.25	-0.02	0.22	0.2	0.13	0.3	0.17	0.24	-0.01	0.35	0.17	0.08	-0.19	0.31	0.08	0.17	-0.18	0.06	-0.14	-0.04	-0.27	-0.12	-0.28
121	211948_x_at	BAT2L2	0.648245	0.03	0.01	0.22	0.01	0.02	-0.28	0	-0.11	-0.21	-0.12	-0.13	0.02	-0.02	-0.05	-0.21	-0.07	-0.03	0.02	0	0.1	0.16	0.27	0.21	0.22	-0.02	0.27	0.2	0.16	0.27	0.23	0.32	0.01	0.37	0.24	0.11	0.08	0.28	0.28	0.12	-0.1	-0.05	-0.12	-0.11	-0.24	-0.06	-0.26
122	202085_at	TJP2	0.647926	0.26	0.34	-0.07	0.36	0.32	0.17	0.12	0.24	0.27	0.21	-0.08	0.26	0.21	0.25	0.21	0.07	0.41	0.31	0.12	0.28	0.02	0.03	0.24	0.34	0.04	-0.16	0.19	0.32	0.22	-0.19	0.16	0.17	-0.08	0.22	0.07	0.25	0.14	0.21	0.22	0.24	-0.01	0.41	0.28	-0.04	0.06	0.14
123	235560_at	235560_at	0.64689	-0.15	0.05	0.07	0.06	0.03	-0.27	-0.25	-0.3	-0.3	-0.19	-0.31	-0.06	-0.01	-0.17	-0.13	-0.17	-0.19	-0.17	-0.03	0.01	0.23	0.22	0.31	0.31	-0.07	0.08	-0.03	-0.11	-0.03	0.14	0.2	0.1	0.19	0.17	0.16	-0.03	-0.03	-0.07	-0.08	-0.01	-0.02	-0.02	0.04	-0.3	-0.25	-0.15
124	203355_s_at	PSD3	0.646322	-0.12	-0.13	-0.09	-0.33	-0.14	-0.19	-0.27	-0.2	-0.36	-0.3	-0.35	-0.29	-0.19	-0.17	-0.28	-0.32	-0.24	-0.24	-0.35	0.01	0.09	0.13	-0.04	0.27	-0.15	-0.14	-0.11	-0.27	-0.13	0.17	-0.24	-0.09	0.13	0.04	-0.02	0.17	-0.17	-0.23	-0.07	-0.24	0.2	-0.35	-0.18	-0.41	-0.19	0.06
125	223577_x_at	MALAT1	0.64625	0.09	0.04	-0.04	0.08	0.1	-0.17	0.07	-0.15	-0.2	-0.16	0	-0.08	-0.13	-0.12	-0.19	0.14	0.09	0.02	-0.05	-0.05	0.23	0.28	0.24	0.36	-0.13	0.33	0.11	0.05	0.23	0.34	0.25	-0.04	0.15	0.17	0.3	0.06	-0.11	0.27	-0.07	0.11	0.08	0.04	-0.02	-0.34	0.02	-0.17
126	203110_at	PTK2B	0.646131	-0.2	-0.2	-0.2	-0.2	-0.22	-0.26	-0.09	-0.2	-0.09	-0.05	-0.22	-0.11	-0.13	-0.18	-0.17	-0.18	-0.35	-0.14	-0.38	-0.2	-0.17	-0.21	-0.22	-0.29	-0.25	-0.08	-0.24	-0.39	-0.43	-0.34	-0.23	-0.04	-0.12	-0.39	-0.32	-0.19	-0.18	-0.51	-0.07	-0.18	-0.14	-0.16	-0.22	-0.29	0.01	-0.1
127	213638_at	PHACTR1	0.64574	-0.13	-0.11	0.13	-0.08	-0.04	-0.44	0.12	-0.08	-0.26	-0.03	-0.13	-0.09	-0.05	-0.15	-0.18	-0.08	-0.2	-0.17	-0.18	-0.22	0.12	0.25	-0.09	0.16	-0.2	0.18	0.15	-0.17	-0.01	0.08	0.17	0.09	0.31	0.08	-0.02	-0.22	-0.28	-0.2	-0.31	-0.15	-0.07	-0.22	-0.1	-0.35	0.05	-0.09
128	225760_at	MYSM1	0.644302	-0.17	-0.32	-0.16	-0.21	-0.23	-0.18	-0.33	-0.07	-0.05	-0.15	-0.29	-0.18	-0.3	-0.13	-0.1	-0.13	-0.25	-0.22	-0.34	-0.35	-0.38	0	-0.04	-0.13	-0.45	-0.2	-0.26	-0.34	-0.26	-0.04	-0.35	-0.23	-0.33	-0.26	-0.2	-0.23	-0.27	-0.35	-0.12	-0.2	-0.03	0.05	-0.14	-0.42	-0.16	-0.06
129	202443_x_at	NOTCH2	0.644237	0.23	0.25	-0.1	0.07	0.18	0.28	0.21	0.16	0.18	0.17	-0.07	0.14	0.29	0.01	0.06	0.01	0.22	0.27	0.04	0.52	0.54	0.05	0.3	0.28	0.36	0.35	0.32	0.3	0.43	0.24	0.37	0.32	0.18	0.14	0.08	0.44	0.44	0.09	0.13	0.41	-0.06	0.24	0.3	0.25	0.28	0.25
130	204467_s_at	SNCA	0.643549	-0.17	-0.24	-0.02	-0.03	-0.02	-0.42	-0.08	-0.2	-0.21	-0.19	-0.14	-0.04	-0.15	-0.19	-0.16	-0.38	-0.21	-0.13	-0.19	-0.28	-0.16	0.18	0.13	0.09	-0.25	0.09	0.15	-0.31	-0.22	-0.07	0.03	0.03	0.22	0.13	-0.09	-0.14	-0.19	-0.27	-0.08	-0.24	-0.06	-0.01	-0.11	-0.26	-0.03	-0.07
131	204314_s_at	CREB1	0.643226	0.11	0.02	0.1	0.14	0.05	-0.19	0.01	0	-0.06	-0.08	-0.2	0.06	-0.04	0.04	0.03	-0.34	0.01	0.35	0.06	0.12	0.09	0.34	0.28	0.24	-0.19	0.15	0.19	0.1	0.29	0.22	0.08	0.02	0.3	0.14	-0.1	-0.17	0.3	0.26	0.22	-0.2	0.1	0.15	-0.02	-0.29	-0.01	-0.05
132	222544_s_at	WHSC1L1	0.643073	-0.13	-0.01	0.11	0.05	0.09	-0.42	-0.04	-0.11	-0.27	-0.19	-0.18	-0.05	-0.06	-0.09	-0.13	-0.09	-0.01	-0.25	-0.05	-0.05	0.08	0.32	0.29	0.32	-0.07	0.34	0.21	-0.03	0.07	0.13	0.23	0.08	0.31	0.2	0.17	-0.08	-0.24	0.07	-0.03	-0.1	0.01	0.03	0	-0.25	0	-0.14
133	235977_at	LONRF2	0.642589	-0.19	-0.16	0.11	-0.01	-0.06	-0.33	-0.06	-0.14	-0.08	-0.18	-0.29	-0.04	-0.12	-0.1	-0.19	-0.09	-0.17	-0.18	-0.15	-0.04	-0.03	0.16	0.26	0.22	-0.11	0.16	0.12	0.02	0.1	0.2	0.17	-0.09	0.35	0.11	0.07	-0.02	0.01	-0.23	0.07	-0.22	-0.05	-0.09	-0.06	-0.29	-0.15	-0.15
134	221896_s_at	HIGD1A	0.642262	-0.18	-0.23	-0.1	-0.3	-0.38	-0.19	-0.1	0.12	0.02	-0.2	-0.41	-0.12	-0.08	-0.12	-0.02	-0.21	-0.25	-0.17	-0.15	-0.24	-0.33	0.03	-0.19	-0.31	-0.36	-0.17	0.01	-0.36	-0.32	-0.27	-0.3	-0.09	-0.25	-0.2	-0.38	-0.18	-0.14	-0.27	-0.12	-0.22	0.14	-0.12	-0.24	-0.23	0.01	0.22
135	214352_s_at	KRAS	0.641647	-0.14	-0.07	0.13	-0.06	0.02	-0.34	0	-0.13	-0.21	-0.24	-0.24	-0.06	-0.01	-0.01	-0.16	-0.18	-0.15	-0.1	-0.18	-0.19	0.04	0.25	0.2	0.22	-0.04	0.3	0.18	0.12	0.17	0.15	0.27	-0.07	0.43	0.15	-0.11	-0.13	-0.15	-0.1	0.04	-0.15	0	-0.04	-0.04	-0.24	-0.04	-0.25
136	235916_at	YPEL4	0.641021	-0.2	-0.39	-0.08	-0.15	-0.14	-0.34	-0.19	-0.11	-0.06	-0.03	-0.27	-0.17	-0.3	-0.04	0.01	0	-0.32	-0.07	-0.06	-0.42	-0.46	0	-0.04	-0.28	-0.43	-0.21	-0.24	-0.37	-0.28	-0.19	-0.35	-0.14	-0.14	-0.24	-0.24	-0.37	-0.18	-0.19	-0.25	-0.32	0.02	0.01	-0.19	-0.48	-0.12	-0.03
137	222453_at	CYBRD1	0.641004	0.15	0.16	-0.13	0.12	0.24	0.16	-0.08	0.18	0.28	0.28	0.03	-0.07	0.18	0.05	0.18	0.19	0.13	0.26	0.01	0.48	0.29	-0.05	0.32	0.19	0.2	0.07	0.2	0.31	0.29	0.01	0.04	0.16	-0.19	-0.02	0.15	0.13	0.33	0.14	0.1	0.35	-0.07	0.36	0.18	0.05	0.03	0.21
138	225998_at	GAB1	0.640446	0.21	0.34	0.1	0.39	0.44	0.04	0.31	0.31	0.26	0.17	0.13	0.41	0.17	0.3	0.24	0.26	0.44	0.27	0.36	0.17	0.03	0.25	0.24	0.43	-0.07	-0.01	0.19	0.25	0.21	0.13	0.17	0.12	0.01	0.01	0.15	0.11	0.13	0.39	0.11	0.2	0.05	0.4	0.27	-0.06	0.16	-0.02
139	207057_at	SLC16A7	0.639624	-0.1	-0.1	0.22	0.06	0.12	-0.17	-0.07	-0.22	-0.18	-0.17	-0.08	-0.09	0.01	-0.01	-0.1	-0.2	0.08	-0.04	0.2	0.13	-0.01	0.23	0.04	0.13	0.06	0.23	0.19	0.04	0.11	0.28	0.16	-0.1	0.29	0.17	-0.11	-0.19	0.11	0.22	0.07	-0.32	-0.06	-0.29	-0.02	-0.12	-0.06	-0.18
140	202191_s_at	GAS7	0.639479	-0.17	-0.31	0.18	-0.01	0.02	-0.4	-0.15	-0.2	-0.27	-0.27	-0.13	-0.19	-0.08	-0.01	-0.16	-0.15	-0.06	-0.11	-0.1	-0.2	-0.19	0.31	0.19	-0.04	-0.14	-0.02	0.06	-0.22	-0.1	-0.1	0.07	-0.13	0.34	0.11	-0.03	-0.31	-0.25	-0.09	-0.04	-0.37	0.14	-0.07	-0.07	-0.25	-0.18	-0.21
141	206330_s_at	SHC3	0.638996	-0.2	-0.15	0.13	-0.17	0.06	-0.33	0.06	-0.12	-0.24	-0.34	-0.22	-0.13	-0.16	-0.17	-0.1	-0.29	-0.28	-0.16	-0.28	-0.13	-0.03	0.22	0.08	0.18	-0.07	0.22	0.18	-0.34	-0.27	-0.05	0.1	0.03	0.18	0.12	-0.22	-0.17	-0.18	-0.31	-0.1	-0.23	0.01	-0.28	-0.09	-0.17	0.04	-0.13
142	201397_at	PHGDH	0.638899	0.27	0.31	0.01	0.28	0.34	0.2	0.15	0.21	0.19	0.28	0.27	0.29	0.17	0.13	0.32	0.32	0.32	0.18	0.22	0.43	0.28	0.09	0.22	0.2	0.35	0.08	0.24	0.31	0.25	0.15	0.2	0.03	0.08	0.3	0.14	0.33	0.19	0.18	0.17	0.25	0.07	0.34	0.31	0.33	0.16	0.15
143	223499_at	C1QTNF5	0.638826	0.24	0.16	-0.01	0.38	0.29	0.24	0.08	0.18	0.29	0.11	0.13	0.25	0.27	0.19	0.32	0.3	0.21	0.13	0.15	0.46	0.1	0	0.2	0.14	0.35	-0.19	0.13	0.32	0.21	0.2	-0.08	0.22	-0.07	-0.03	0.25	0.26	0.21	0.24	0.2	0.42	-0.12	0.34	0.28	0.1	0.01	0.22
144	213954_at	FAM169A	0.638067	-0.02	-0.08	0.16	-0.13	0	-0.37	0.07	-0.16	-0.13	-0.27	-0.29	-0.07	-0.08	-0.04	-0.17	-0.3	-0.06	-0.16	-0.17	-0.05	-0.03	0.29	0.18	0.15	-0.13	0.24	0.08	0.06	0.08	0.11	0.21	-0.03	0.28	0.12	-0.03	-0.36	-0.02	-0.16	0.22	-0.16	0.06	-0.07	-0.15	-0.23	0.03	-0.23
145	217853_at	TNS3	0.637841	0.23	0.24	-0.11	0.23	0.35	0.42	0.21	0.23	0.22	0.27	0.17	0.29	0.22	0	0.19	0.1	0.27	0.31	-0.03	0.43	0.44	0.03	0.39	0.44	0.33	0.4	0.37	0.3	0.35	0.16	0.14	0.16	0.17	0.29	0.14	0.34	0.3	0.11	0.13	0.31	0.01	0.24	0.31	0.35	0.25	0.25
146	227167_s_at	227167_s_at	0.637173	0.34	0.11	0.11	0.4	0.12	0.24	0.12	0.27	0.25	0.2	0.23	0.38	0.18	0.09	0.18	0.25	0.31	0.42	0.05	0.35	0.1	0.31	0.4	0.07	0.11	0.27	0.36	0.24	0.19	0.28	-0.06	0.09	-0.03	0.17	0.22	0.05	0.21	0.27	0.22	0.14	0.12	0.47	0.07	0.18	0.14	0.34
147	214305_s_at	SF3B1	0.63681	0.16	0.11	0.17	0.07	0.06	-0.22	0.12	-0.12	-0.22	-0.04	0.13	0.04	0	0.08	-0.13	0.2	0.19	0.27	-0.12	0.24	0.17	0.28	0.2	0.18	-0.08	0.3	0.16	0.11	0.29	0.17	0.35	-0.03	0.44	0.1	0.1	-0.12	0.12	0.11	-0.05	0.04	-0.02	-0.06	-0.13	-0.17	0.02	-0.14
148	244881_at	LMLN	0.636339	-0.15	-0.04	0.12	-0.08	0.04	-0.33	-0.09	-0.19	-0.33	-0.16	-0.32	-0.07	-0.07	0.03	-0.09	-0.17	-0.25	-0.2	-0.2	-0.18	-0.02	0.21	0.05	0.23	-0.15	0.28	0.15	-0.14	0.04	0.09	0.11	-0.09	0.28	0.08	0.06	-0.25	-0.06	-0.18	0.05	-0.1	0.03	-0.1	-0.06	-0.23	-0.09	-0.2
149	225708_at	MED29	0.634738	-0.03	-0.33	-0.13	-0.3	-0.17	-0.35	-0.3	0	-0.05	-0.03	-0.4	-0.21	-0.18	-0.11	-0.01	-0.06	-0.26	0.07	-0.28	-0.12	-0.48	-0.01	-0.07	-0.08	-0.35	-0.16	-0.09	-0.25	-0.3	-0.21	-0.26	-0.24	-0.09	-0.2	-0.17	-0.11	-0.02	-0.24	-0.03	-0.31	0.05	-0.03	-0.16	-0.47	-0.17	-0.04
150	206567_s_at	PHF20	0.634714	0.09	0.24	-0.03	-0.05	0.06	-0.17	0.03	-0.12	-0.33	-0.26	-0.03	0.03	-0.03	-0.12	-0.14	-0.12	0.17	0.03	0.11	0.2	0.42	0.13	0.25	0.48	0.34	0.26	0.15	0.2	0.06	0.29	0.32	0.17	0.25	0.2	0.24	0.44	0.04	0.25	-0.2	0.09	0.01	-0.2	0.07	0.11	0.04	0.07
151	221006_s_at	SNX27	0.633986	0	0	0.26	0.04	0.04	-0.32	-0.01	-0.12	-0.23	-0.19	-0.2	0.03	0.08	0.02	0	-0.13	0	-0.11	0.07	0.12	0.09	0.3	0.14	0.19	0	0.23	0.18	0.17	0.22	0.21	0.27	0.12	0.44	0.25	0.24	-0.05	0.1	0.23	0.15	-0.11	0.03	-0.15	-0.02	-0.18	0.07	-0.23
152	229272_at	FNBP4	0.633977	0.1	-0.14	0.09	0.08	0.05	-0.18	-0.11	-0.26	-0.16	0.05	-0.04	0.05	-0.13	0.03	0.07	-0.04	-0.17	-0.12	-0.19	-0.1	0.06	0.13	0.18	0.09	-0.08	0.11	-0.01	0.06	0.14	0.09	0.25	-0.11	0.39	0.12	-0.03	-0.19	-0.16	-0.02	-0.05	-0.05	-0.12	0.05	-0.09	-0.26	-0.21	-0.34
153	201034_at	ADD3	0.633909	0.36	0.21	0.07	0.33	0.33	0.31	0.18	0.22	0.37	0.12	-0.09	0.02	0.18	0.04	0.22	-0.06	0.28	0.4	0.21	0.46	0.39	0.11	0.28	0.39	0.18	0.13	0.26	0.32	0.39	0.17	0.19	0.11	0	0.17	0.08	0.5	0.25	0.17	0.23	0.24	0.09	0.36	0.31	0.11	0.17	0.17
154	225105_at	C12orf75	0.633611	0.05	0.14	-0.1	0.03	0.14	0.1	0.25	0.23	0.1	0.21	0.14	0.31	0.12	0.07	0.23	0.09	0.18	0.15	0.11	0.09	0.18	0.16	0.31	0.27	0.05	0.3	0.44	0.1	0.11	0	0.21	0.09	0.05	0.09	0.19	0.08	0.19	0.04	0.08	0.34	0.05	0.18	0.17	0.06	0.41	0.36
155	238536_at	238536_at	0.633605	0.01	-0.12	0.12	0.04	0.12	-0.41	-0.02	-0.13	-0.12	-0.17	-0.19	-0.03	-0.06	-0.13	0.05	-0.22	-0.01	-0.03	-0.06	0.16	0.02	0.26	0.21	0.18	-0.15	0.25	0.19	0.02	0.11	0.28	0.17	0	0.29	0.27	0.23	-0.15	0.12	0.04	0.29	-0.13	-0.01	-0.02	-0.04	-0.35	0	-0.22
156	226625_at	TGFBR3	0.633114	0.2	0.15	-0.14	0.24	0.15	0.16	-0.03	0.14	0.14	0.16	-0.19	-0.01	0.05	-0.12	0.27	-0.01	0.16	0.31	-0.12	0.44	0.32	-0.13	0.44	0.27	0.16	0.19	0.25	0.13	0.31	0.17	0.15	0.19	-0.14	0.03	0.19	0.34	0.24	0.02	0.15	0.25	-0.21	0.39	0.24	0.03	0.05	0.06
157	204066_s_at	AGAP1	0.632537	-0.09	-0.06	0.07	0	0.06	-0.31	0.07	-0.14	-0.08	-0.1	-0.15	0.03	-0.05	0.01	-0.11	-0.15	0.1	0.01	-0.03	-0.17	0.04	0.35	0.33	0.29	-0.15	0.27	0.16	0.17	0.11	0.22	0.33	0.06	0.35	0.21	0.07	0.11	-0.27	0.07	-0.06	-0.14	0.14	0.07	-0.01	-0.31	0.03	-0.13
158	201431_s_at	DPYSL3	0.632535	0.17	0.18	-0.22	0.08	0.17	0.22	0.01	0.21	0.27	0.16	0.03	0.23	0.15	0.12	0.25	0.23	0.11	0.32	-0.06	0.41	0.3	-0.12	0.29	0.3	0.34	0.06	0.32	0.32	0.21	0.04	0.22	0.18	-0.21	0.25	0.06	0.39	0.3	0.02	0.22	0.22	-0.14	0.26	0.32	0.18	0.15	0.48
159	223626_x_at	IFI27L2	0.63242	0.16	0.2	-0.12	0.19	0.36	0.11	0.17	0.14	0.32	0.16	0.15	0.21	0.17	0.19	0.22	0.02	0.25	0.22	-0.02	0.31	0.06	-0.18	0.21	0.08	0.35	-0.16	0.03	0.25	-0.03	-0.01	-0.18	0.25	-0.12	0.13	0.08	0.31	0.17	-0.03	0.18	0.2	-0.23	0.37	0.38	0.28	-0.01	0.22
160	213002_at	MARCKS	0.632249	0	-0.06	0.14	-0.02	0.01	-0.17	0.05	0.07	-0.27	-0.06	0.09	0.05	0.01	-0.01	-0.19	-0.16	0.13	0.16	0.12	0.09	0.16	0.31	0.3	0.27	0.14	0.39	0.41	0.2	0.34	0.37	0.23	-0.02	0.36	0.14	0.22	0.1	0.26	0.25	0.14	-0.14	0.09	-0.06	-0.08	-0.07	0.09	0.09
161	220131_at	FXYD7	0.630673	-0.21	-0.28	-0.05	-0.24	-0.2	-0.16	-0.06	-0.24	-0.07	-0.04	-0.18	-0.07	0.02	-0.03	-0.12	-0.14	-0.34	-0.08	-0.51	-0.22	-0.25	0	-0.17	-0.22	-0.45	-0.02	-0.21	-0.5	-0.44	-0.32	-0.24	0.04	-0.16	-0.36	-0.21	-0.25	-0.27	-0.5	-0.18	-0.2	0.07	-0.1	-0.18	-0.29	0.06	-0.07
162	213729_at	PRPF40A	0.630598	0.09	0.05	0.26	0.05	-0.02	-0.32	0.01	-0.23	-0.23	-0.18	-0.21	-0.03	-0.03	-0.04	-0.06	-0.16	0.14	0.11	-0.06	0.1	0.19	0.3	0.24	0.28	0.04	0.29	0.13	0.1	0.29	0.14	0.3	0.02	0.37	0.23	0.01	-0.04	0.02	0.11	0.13	0.01	0.07	0.01	-0.12	-0.16	0.03	-0.24
163	207604_s_at	SLC4A7	0.630584	0.02	0.11	0.12	0.13	0.09	-0.26	-0.15	-0.13	-0.2	0.03	-0.2	-0.1	0.21	-0.03	-0.12	0	0.11	-0.17	-0.01	0.09	0.4	0.24	0.24	0.44	0.06	0.3	0.18	0.07	0.37	0.27	0.3	0.13	0.29	0.21	0.13	0.38	0.04	0.07	0.14	0	0.07	-0.02	0.07	-0.13	-0.11	-0.12
164	200965_s_at	ABLIM1	0.6293	0.32	0.19	-0.03	0.14	0.16	0.12	-0.1	0.37	0.22	0.27	0.06	0.12	0.27	0.12	0.36	0.28	0.19	0.2	-0.09	0.58	0.27	-0.11	0.32	0.27	0.27	0.22	0.22	0.15	0.15	-0.15	0.06	0.28	-0.07	0.18	0.19	0.41	0.38	0.05	0.33	0.26	0.05	0.37	0.32	0.11	0.16	0.32
165	209987_s_at	ASCL1	0.628951	0.19	0.07	0.15	0.28	0.19	0.21	0.07	0.04	0.08	0.22	0.14	0.15	0.22	0.15	0.03	-0.05	0.37	0.26	0.07	0.39	0.22	0.31	0.36	0.33	0.29	0.29	0.23	0.24	0.26	0.04	0.28	0.2	0.37	0.27	0.25	0.19	0.2	0.18	0.28	0.03	0.19	0.27	0.14	0.2	0	-0.02
166	212732_at	MEG3	0.628372	0.09	0.07	0.32	-0.03	0.14	-0.23	0.08	-0.05	-0.16	-0.07	-0.05	-0.07	0.01	0.05	-0.04	-0.05	-0.04	0.01	-0.12	0.11	0.19	0.34	0.21	0.4	-0.06	0.33	0.26	0.11	0.15	0.24	0.23	0.03	0.36	0.24	0.08	0.11	0.05	-0.07	-0.12	-0.12	0.13	-0.14	0	-0.21	0.01	-0.13
167	235611_at	SREK1	0.627829	-0.02	-0.23	-0.16	0.05	-0.25	-0.19	-0.23	-0.27	-0.12	0.08	-0.29	-0.36	-0.23	-0.21	-0.01	-0.14	-0.34	0.01	-0.2	-0.19	-0.25	-0.01	0.01	-0.3	-0.29	-0.3	-0.21	-0.35	-0.19	-0.11	-0.2	-0.27	-0.29	-0.15	-0.16	-0.2	-0.19	-0.3	0.02	-0.15	0.16	0.23	-0.37	-0.15	-0.21	-0.1
168	207279_s_at	NEBL	0.627571	0.18	0.14	0.14	0.17	-0.15	0.1	0.13	0.1	0.02	0.17	0.15	-0.06	-0.07	0.22	0.1	0.36	0.31	0.2	0.15	0.3	0.04	0.12	0.13	0.09	0.12	0.13	0.16	0.25	0.17	0.09	0.23	-0.15	0.31	0.22	0.3	0.31	0.31	0.38	0.44	0.02	0.07	-0.03	-0.13	0.03	0.04	-0.03
169	213388_at	PDE4DIP	0.627281	0.22	0.27	-0.09	0.17	0.08	0.16	0.11	0.21	0.08	0.24	0.1	0.24	0.3	0.03	0.21	-0.01	0.37	0.19	-0.01	0.33	0.31	0.03	0.21	0.12	0.05	0.08	0.25	0.19	0.24	0.11	0.06	0.3	0.11	0.21	0	0.5	0.33	0	0.33	0.21	0.05	0.28	0.16	0.06	0.13	0.35
170	203723_at	ITPKB	0.626982	0.29	0.39	-0.02	0.34	0.33	0.19	0.11	0.19	0.25	0.32	-0.02	0.12	0.01	-0.03	0.22	0.27	0.45	0.23	0.21	0.37	0.34	0.09	0.36	0.46	0.34	0.2	0.33	0.28	0.52	0.21	0.25	0.12	0.04	0.29	0.19	0.3	0.21	0.26	0.22	0.45	-0.07	0.34	0.29	0.22	0.09	0.05
171	225511_at	GPRC5B	0.626767	0.27	0.31	-0.03	0.53	0.37	0.17	0.23	0.24	0.19	0.21	0.1	0.23	0.26	0.15	0.37	0.27	0.33	0.26	0.3	0.41	0.26	0.07	0.35	0.34	0.34	0.16	0.13	0.19	0.06	-0.09	0.04	0.17	-0.05	0.04	0.08	0.22	0.17	0.22	0.11	0.19	0	0.46	0.27	0.22	0.2	0.16
172	229800_at	DCLK1	0.626007	0.31	0.2	-0.17	0.31	0.16	0.2	0.02	0.19	0.27	0.18	-0.01	0.2	0.17	0.1	0.18	0.17	0.29	0.28	0.07	0.36	0.26	0	0.44	0.25	0.14	0	0.15	0.39	0.31	0.28	0.08	0.21	-0.23	0.12	0.2	0.41	0.37	0.17	0.26	0.41	-0.07	0.44	0.29	0.05	0.18	0.2
173	242500_at	242500_at	0.625967	-0.11	-0.21	0.13	0	-0.11	-0.37	-0.02	-0.26	-0.11	-0.12	-0.17	0.1	-0.09	-0.2	-0.02	-0.18	-0.22	-0.05	-0.22	0	-0.13	0.26	0.02	-0.04	-0.19	0.15	-0.01	-0.31	-0.14	-0.03	-0.07	-0.24	0.14	0.02	-0.13	-0.22	-0.09	-0.29	-0.02	-0.28	0.07	-0.23	-0.24	-0.27	-0.01	-0.05
174	212869_x_at	TPT1	0.625962	0.04	0.25	0.05	0.16	0.28	0.05	0.18	0.19	0.15	0.05	0.1	0.23	0.19	-0.03	0.15	0.13	0.4	0.1	0.39	0.1	0.38	0.1	0.21	0.44	0.18	0.22	0.27	0.34	0.33	0.14	0.42	0.12	-0.01	0.21	0.3	0.39	0.21	0.34	0.17	0.28	-0.03	0.1	0.16	0.07	0.15	0.08
175	221958_s_at	WLS	0.625235	0.26	0.18	0.02	0.04	0.17	0.21	-0.06	0.3	0.2	0.09	-0.03	-0.08	0.13	0.04	0.18	0.19	0.25	0.3	-0.12	0.43	0.26	-0.03	0.23	0.31	0.13	0.04	0.31	0.3	0.25	0.05	0	0.17	-0.11	0.06	0.16	0.32	0.3	0.04	0.35	0.3	0.08	0.21	0.26	0.04	0.15	0.4
176	214107_x_at	LOC440434	0.624503	0.22	0.23	-0.03	0.24	-0.01	0.21	0.37	0.17	0.2	0.4	0.07	0.14	0.07	0.44	0.17	0.14	0.24	0.16	0.19	-0.01	0.07	0.05	0.24	0.28	0	0.22	0.11	0.13	0.06	-0.1	0.28	0.01	0.2	0.3	0.01	0.01	0.05	0.25	0.09	0.07	0.04	0.2	0.01	-0.07	0.26	0.14
177	242385_at	RORB	0.62405	0.02	-0.22	0.14	-0.03	0.04	-0.36	-0.14	-0.24	-0.2	-0.15	-0.16	-0.14	-0.07	-0.21	-0.27	-0.12	-0.23	0.1	-0.24	0.19	-0.11	0.26	0.12	0.09	-0.09	0.07	0.14	-0.19	0.06	0.11	0.03	-0.07	0.28	0.07	0.02	-0.23	-0.07	-0.05	-0.07	-0.26	0.04	-0.13	-0.1	-0.28	-0.23	-0.31
178	201593_s_at	ZC3H15	0.623965	-0.08	-0.02	0.17	-0.05	0.04	-0.29	0.03	-0.13	-0.15	-0.2	-0.14	0	-0.13	0.04	-0.09	-0.08	-0.06	-0.18	-0.21	-0.27	0.04	0.36	0.18	0.27	-0.13	0.33	0.18	-0.02	0.06	0.15	0.3	-0.07	0.37	0.15	0.05	-0.13	-0.16	-0.04	0.06	-0.06	0.14	-0.02	-0.06	-0.21	0.05	-0.09
179	228656_at	PROX1	0.623638	-0.09	0.08	0.24	0.09	0.24	-0.27	-0.02	-0.17	-0.09	-0.17	-0.25	-0.1	-0.07	0.01	-0.08	0.1	0.18	0.15	0.08	-0.16	0.11	0.26	0.32	0.3	-0.02	0.16	0.09	0.14	0.18	0.15	0.26	-0.02	0.41	0.31	0.12	-0.17	0.02	0.21	0.04	-0.04	0.04	-0.01	0.13	-0.19	-0.07	-0.3
180	202379_s_at	NKTR	0.623416	0.05	-0.09	0.17	0.02	0.11	-0.35	-0.02	-0.15	-0.27	-0.11	-0.06	-0.01	-0.03	-0.1	-0.14	-0.1	0.05	-0.11	-0.07	-0.13	0.05	0.27	0.19	0.37	-0.07	0.33	0.16	0.04	0.23	0.15	0.29	-0.02	0.39	0.14	-0.02	-0.06	-0.12	0.13	-0.06	-0.2	-0.01	-0.1	0.01	-0.28	-0.03	-0.24
181	205809_s_at	WASL	0.622989	-0.04	0	0.22	-0.1	0.08	-0.14	0.08	-0.12	-0.06	-0.12	0.03	-0.14	-0.14	0.16	-0.21	0.08	-0.03	-0.15	-0.31	-0.01	0.18	0.33	0.15	0.36	-0.08	0.37	0.11	-0.01	-0.15	0.05	0.21	0.05	0.41	0.15	-0.03	0.07	-0.19	-0.16	-0.12	-0.18	0.09	-0.19	0.08	-0.28	0.06	-0.13
182	203542_s_at	KLF9	0.62229	-0.04	-0.03	0.24	0.08	0	-0.34	-0.01	-0.2	-0.17	-0.14	-0.02	-0.04	-0.06	0.02	-0.12	-0.01	0.2	-0.06	0.04	0.22	0.06	0.3	0.24	0.15	-0.16	0.25	0.06	0.07	0.11	-0.11	0.29	-0.08	0.32	0.1	0	-0.17	0.1	0.17	0.14	-0.07	0.08	-0.09	-0.14	-0.39	-0.06	-0.19
183	227276_at	PLXDC2	0.622177	0.36	0.36	0.16	0.23	0.22	0.21	0.13	0.14	-0.01	-0.02	0.09	0.23	0.18	0.02	0.01	0.09	0.3	0.24	0.18	0.14	0.2	0.17	0.2	0.38	0.17	0.11	0.14	0.34	0.25	0.18	0.3	0.07	0.09	0.01	0.2	0.25	0.15	0.18	0.04	0.21	0.03	0.2	0.21	0.12	-0.02	-0.01
184	211494_s_at	SLC4A4	0.622028	-0.07	0.11	0.22	0.01	0.04	-0.08	0.1	-0.04	-0.04	0.13	0.05	-0.03	-0.01	0.06	0.03	0.06	0.04	0.13	0.04	0.14	0.29	0.21	0.21	0.17	0.03	0.33	0.24	0.14	0.09	0.01	0.31	-0.04	0.32	0.18	0.32	0.22	0.24	0.35	0.14	0.07	0.01	-0.09	-0.02	-0.15	0.1	-0.13
185	224780_at	RBM17	0.621658	0.31	0.32	-0.12	0.09	0.21	-0.05	0.07	0.22	0.1	0.26	0.11	0.22	0.27	0.01	0.09	0.23	0.25	0.32	0.19	0.37	0.3	0.06	0.36	0.26	0	0.16	0.18	0.18	0.28	0.2	0.12	0.3	-0.11	-0.05	0.12	0.42	0.21	0.28	0.18	0.4	0	0.43	0.38	-0.15	0.17	0.19
186	211685_s_at	NCALD	0.621029	-0.19	-0.29	0	-0.28	-0.29	-0.28	-0.1	-0.2	-0.02	-0.05	-0.08	-0.04	-0.17	0	-0.17	-0.26	-0.41	-0.1	-0.26	-0.33	-0.36	0.08	-0.2	-0.34	-0.37	-0.17	-0.31	-0.43	-0.48	-0.2	-0.36	-0.23	-0.13	-0.39	-0.19	-0.27	-0.1	-0.31	-0.15	-0.24	0.2	-0.13	-0.2	-0.24	-0.01	0.05
187	229244_at	LSAMP	0.620817	0.05	-0.09	0.23	-0.1	-0.03	-0.15	-0.01	-0.01	0.11	0.04	-0.09	-0.04	0.01	0.04	-0.06	0.12	0	0.05	-0.1	0.13	0.11	0.34	0.17	0.23	-0.01	0.15	0.28	0.19	0.15	0.25	0.18	0.02	0.34	0.25	0.29	-0.04	-0.13	0.2	-0.05	-0.01	0.15	-0.01	0.05	-0.09	-0.04	-0.12
188	220940_at	ANKRD36B	0.620079	0.01	-0.08	0.18	0.05	-0.03	-0.28	0.07	-0.09	-0.22	-0.07	-0.04	-0.01	-0.09	-0.11	-0.14	-0.12	-0.09	0.04	-0.12	0.09	0.11	0.28	0.25	0.37	-0.06	0.37	0.15	-0.01	0.34	0.22	0.24	-0.01	0.32	0.18	0.06	-0.12	-0.01	0.01	-0.1	-0.21	0.02	-0.1	0.04	-0.22	0.04	-0.21
189	231403_at	231403_at	0.618763	0.13	0.06	0.24	0.03	0.16	-0.35	-0.03	-0.14	-0.19	-0.13	-0.25	0.03	0.18	-0.09	-0.07	-0.16	-0.12	-0.01	-0.08	0.17	0.21	0.28	0.23	0.35	-0.07	0.36	0.3	0.06	0.25	0.29	0.11	0.12	0.37	0.21	0.08	-0.04	0.13	-0.12	0.26	-0.04	0	-0.15	0.01	-0.21	-0.06	-0.13
190	214843_s_at	USP33	0.618517	-0.26	0.01	0.22	0.1	0.08	-0.28	-0.01	-0.1	-0.27	-0.11	-0.01	-0.05	-0.01	0.01	-0.01	-0.11	-0.06	0.06	-0.1	-0.08	0.05	0.35	0.27	0.23	-0.06	0.21	0.07	-0.06	0.13	0.2	0.26	-0.06	0.39	0.11	0.11	-0.19	-0.01	0.08	-0.13	-0.12	0.11	-0.01	-0.08	-0.27	-0.01	-0.23
191	224567_x_at	MALAT1	0.618157	0.18	0	0.17	0.05	0.11	-0.16	0.11	-0.04	-0.29	-0.1	-0.05	-0.05	0.01	-0.16	-0.13	-0.06	0.08	0.01	-0.17	0.02	0.12	0.38	0.32	0.3	0	0.42	0.15	0.12	0.24	0.2	0.34	-0.03	0.36	0.18	0.04	0.01	0	-0.03	-0.04	-0.09	0.06	0.01	-0.04	-0.23	0.05	-0.25
192	204524_at	PDPK1	0.618087	-0.08	0.07	0.01	-0.09	-0.16	-0.45	-0.08	-0.2	-0.43	-0.04	-0.34	0.01	-0.01	-0.18	-0.16	-0.18	-0.03	-0.2	0.04	-0.07	0.31	0.21	0.16	0.33	-0.08	0.08	0.07	-0.11	0.1	-0.18	0.21	0.12	0.25	0.17	0.26	0.18	-0.26	0.04	0.04	-0.07	0.06	-0.21	-0.08	-0.26	0.01	0.12
193	238073_at	ELAVL4	0.617923	-0.23	-0.37	-0.05	-0.17	-0.26	-0.14	-0.14	-0.11	-0.08	-0.15	-0.09	-0.06	0.11	-0.15	-0.04	-0.15	-0.45	-0.02	-0.35	-0.18	-0.28	0.08	-0.15	-0.31	-0.37	-0.02	-0.19	-0.49	-0.29	-0.05	-0.31	-0.07	-0.1	-0.27	-0.15	-0.29	-0.07	-0.28	-0.08	-0.28	0.11	-0.17	-0.23	-0.3	-0.08	0.05
194	202040_s_at	KDM5A	0.617276	0.23	0.04	0.06	0.14	0.15	-0.28	-0.03	-0.19	-0.17	-0.13	0.07	-0.03	0.04	0.02	-0.06	-0.14	0.16	0.07	0.01	0.38	0.18	0.26	0.39	0.38	0.02	0.3	0.14	0.24	0.25	0.12	0.21	-0.03	0.38	0.24	-0.01	0	0.23	0.06	0.22	-0.09	0.01	0.1	0.02	-0.19	-0.11	-0.26
195	228543_at	PET117	0.617219	-0.17	-0.25	-0.28	-0.36	-0.19	-0.22	-0.35	-0.01	-0.22	-0.11	-0.3	-0.16	-0.06	-0.08	-0.12	-0.18	-0.29	-0.28	-0.17	-0.19	-0.24	-0.09	-0.16	-0.26	-0.2	-0.36	-0.2	-0.33	-0.25	0.09	-0.33	-0.16	-0.24	-0.26	-0.31	-0.08	-0.13	-0.25	0.01	-0.02	-0.1	-0.2	-0.15	-0.19	-0.27	0.2
196	200914_x_at	KTN1	0.6172	0.16	0.12	0.2	0.14	0.21	-0.06	0.04	0.01	-0.18	-0.19	-0.17	-0.05	0.03	-0.01	0.13	-0.3	0.22	0.1	0.04	0.09	0.09	0.39	0.28	0.4	-0.01	0.32	0.36	0.09	0.23	0.26	0.14	0.08	0.32	0.31	-0.01	0.04	0.17	0.22	0.18	-0.07	0.1	0.06	0	-0.24	0.01	-0.04
197	229541_at	229541_at	0.616909	0.1	0.12	0.07	0.16	0.18	-0.11	0.13	-0.04	-0.3	0.05	-0.1	0.11	0.08	-0.11	0.01	0.19	0.11	0.21	0.11	0.17	0.3	0.25	0.18	0.37	0.15	0.2	0.2	0.17	0.21	0.15	0.43	0.27	0.22	0.33	0.43	0.13	0.21	0.25	0.05	0	0.08	-0.03	0.06	-0.13	0.03	-0.16
198	202192_s_at	GAS7	0.616679	-0.2	-0.16	-0.38	-0.25	-0.22	-0.25	-0.1	-0.21	-0.08	-0.01	-0.16	-0.04	-0.16	-0.26	-0.2	-0.2	-0.36	-0.15	-0.27	-0.23	-0.16	-0.23	-0.16	-0.08	-0.41	-0.21	-0.26	-0.41	-0.32	-0.29	-0.29	-0.03	-0.3	-0.37	-0.24	-0.21	-0.3	-0.33	-0.18	-0.18	-0.28	-0.16	-0.14	-0.39	-0.04	-0.1
199	225504_at	225504_at	0.616239	0.3	0.34	-0.1	0.18	0.32	0.06	0.07	0.28	0.23	0.31	-0.21	0.45	0.12	0.05	0.22	0.07	0.29	0.18	0.16	0.3	0.31	0	0.35	0.29	0.04	-0.07	0.11	0.11	0.26	0.07	0.01	0.32	-0.07	0	0.09	0.37	0.07	0.22	0.31	0.33	-0.11	0.41	0.43	-0.05	-0.02	0.23
200	208610_s_at	SRRM2	0.61596	0.17	-0.02	0.19	0.02	0.19	-0.24	-0.03	-0.19	-0.29	-0.11	-0.05	-0.04	0.11	-0.08	-0.17	-0.06	0.09	0.06	-0.03	0.04	0.13	0.24	0.2	0.33	0.06	0.38	0.24	0.04	0.3	0.27	0.31	0.01	0.36	0.14	0.03	0.06	-0.18	0.13	-0.08	-0.19	0.03	-0.05	0.06	-0.2	-0.04	-0.22
201	204566_at	PPM1D	0.615884	0.19	0.19	0.12	0.25	0.27	0.22	0	0.15	0.23	0.17	0.01	0.17	0.27	0.04	0.26	0.1	0.18	0.16	0.3	0.14	0.08	0.1	0.12	0.22	-0.12	0.03	0.06	0.29	0.21	-0.04	0.16	0.18	0.02	0.19	-0.16	0.14	0.05	0.24	0.11	0.21	0.14	0.2	0.25	-0.03	-0.06	0.04
202	211742_s_at	EVI2B	0.615725	0.16	0.2	0.11	0.21	0.18	0.35	0.09	0.31	0.29	0.16	0.36	0.21	0.15	0.1	0.21	0.06	0.34	0.34	0.4	0.09	-0.03	-0.2	-0.03	0.08	0.18	-0.23	0.16	0.28	0.24	0.27	-0.08	0.07	-0.01	0.07	-0.07	0.08	0.2	0.11	0.11	0.23	-0.12	0.02	0.14	0.15	0.06	0.13
203	33760_at	PEX14	0.615657	-0.31	-0.24	-0.14	-0.3	-0.24	-0.21	-0.22	0	-0.11	0.05	-0.23	-0.17	-0.06	-0.14	-0.05	-0.11	-0.35	-0.25	-0.12	-0.28	-0.38	-0.14	-0.2	-0.53	-0.42	-0.32	-0.12	-0.18	-0.21	-0.05	-0.58	-0.24	-0.13	-0.21	-0.07	-0.15	-0.1	-0.36	-0.14	-0.27	0.15	-0.14	-0.15	-0.34	-0.19	0.21
204	204211_x_at	EIF2AK2	0.615588	-0.17	-0.08	0.31	-0.01	0.12	-0.05	0.16	-0.07	-0.12	-0.19	-0.06	-0.21	-0.03	-0.2	-0.05	0.01	-0.01	0.13	-0.08	0.01	0.22	0.36	0.21	0.19	0.36	0.26	0.11	0.19	0.2	-0.06	0.13	0	0.27	0.22	0.07	-0.18	0.08	-0.08	-0.07	-0.13	0.15	-0.08	-0.01	0.24	0.05	-0.23
205	200089_s_at	RPL4	0.615451	-0.08	-0.09	-0.2	-0.1	-0.08	-0.21	-0.18	0.11	0.16	0.16	-0.09	0.05	-0.21	-0.07	0.06	-0.07	0.05	-0.19	0.18	-0.01	-0.29	-0.29	-0.14	-0.34	0.07	-0.37	-0.1	0.13	-0.08	-0.17	-0.16	-0.17	-0.29	-0.07	-0.24	-0.01	-0.04	-0.02	0.11	-0.18	-0.07	-0.01	-0.09	-0.08	-0.17	0.09
206	212391_x_at	RPS3A	0.615238	0.04	0.13	0.06	0.03	0.15	-0.05	0.28	0.26	0.19	0.13	0.03	0.34	0.02	0.12	0.2	0.16	0.22	-0.05	0.28	0.16	0.21	0.28	0.15	0.39	0.31	0.24	0.25	0.33	0.36	0.07	0.44	0.11	0.03	0.3	0.2	0.34	0.14	0.35	0.08	0.26	0.13	0.18	0.12	0.13	0.37	0.25
207	219799_s_at	DHRS9	0.614672	0.21	0.07	0.11	0.14	0.2	0.24	0.2	0.47	0.29	0.1	0.2	-0.11	0.22	0.26	0.06	0.14	0.27	0.21	0.55	0.04	0.03	-0.25	0.08	-0.06	0.22	0.11	0.12	0.4	0.15	0.16	0.25	0.17	0.11	-0.12	0.2	0.14	0.07	0.23	0.11	-0.01	0	0.09	0.02	0.3	0.22	0.03
208	209059_s_at	EDF1	0.614016	-0.2	-0.24	-0.15	-0.03	-0.24	-0.3	-0.05	-0.02	0.12	-0.08	-0.04	0.04	-0.15	-0.02	0.1	0.01	-0.17	-0.21	-0.35	-0.2	-0.41	-0.15	-0.12	-0.43	-0.32	-0.25	-0.19	-0.15	-0.36	-0.43	-0.22	-0.25	-0.19	-0.2	-0.43	-0.3	-0.18	-0.4	-0.21	-0.1	0.13	0.15	-0.16	-0.23	-0.02	0.14
209	208319_s_at	RBM3	0.613595	-0.06	-0.34	-0.17	-0.22	-0.23	-0.25	-0.21	-0.04	0.02	-0.02	-0.3	-0.24	-0.29	-0.15	-0.15	-0.27	-0.21	0.01	-0.26	-0.06	-0.37	0.1	0	-0.16	-0.34	-0.22	-0.18	-0.13	-0.09	-0.09	-0.31	-0.18	-0.01	-0.19	-0.2	-0.22	-0.17	-0.2	0.03	-0.29	0.01	0.01	-0.17	-0.3	-0.15	-0.05
210	201996_s_at	SPEN	0.613441	0.21	0	0.19	0.01	0.19	-0.17	0.09	-0.19	-0.24	-0.09	-0.11	-0.05	-0.03	0.06	-0.1	-0.03	0.08	0.04	-0.18	0.18	0.25	0.21	0.2	0.23	0.04	0.29	0.12	0.12	0.3	0.18	0.26	-0.03	0.44	0.28	0.04	0.04	0.11	-0.04	0.2	0	-0.01	-0.12	0.04	-0.15	-0.05	-0.31
211	203181_x_at	SRPK2	0.613088	-0.04	-0.01	0.23	0.02	0.14	-0.32	-0.02	-0.23	-0.27	-0.29	-0.19	-0.06	0	0.01	-0.04	0.04	0.11	-0.09	-0.2	-0.28	0.09	0.32	0.1	0.35	0.03	0.14	0.02	0.14	-0.04	0.03	0.22	0.04	0.41	0.23	0.11	0.08	-0.16	0.07	-0.06	-0.15	0.13	-0.12	0.03	-0.12	-0.07	-0.2
212	202156_s_at	CELF2	0.612831	-0.07	-0.15	0.06	-0.15	-0.11	-0.32	-0.12	-0.19	-0.22	-0.21	-0.31	-0.01	-0.08	-0.26	-0.11	-0.15	-0.16	-0.15	-0.28	-0.04	0.07	0.27	0.2	0.29	-0.08	0.3	0.18	-0.12	0.07	0.14	0.26	0	0.22	0.06	-0.07	0.06	-0.03	-0.41	0.04	-0.24	0.08	-0.18	-0.06	-0.31	-0.04	-0.02
213	212291_at	HIPK1	0.612699	0.14	-0.04	0.18	0.03	0.04	-0.32	0	-0.15	-0.18	0.07	0.06	-0.02	-0.03	-0.07	-0.05	0.03	0.1	0.26	0.02	0.38	0.09	0.25	0.25	0.25	0.04	0.26	0.2	0.15	0.25	0.14	0.33	0.06	0.39	0.3	0.26	-0.15	0.31	0.19	0.27	-0.1	-0.05	-0.03	-0.04	-0.19	-0.03	-0.22
214	201668_x_at	MARCKS	0.612494	-0.01	0	0.31	-0.07	0.15	-0.22	0.05	-0.12	-0.05	0.01	-0.07	0.02	0.01	0.05	-0.07	0.06	0.04	0.14	-0.14	0.18	0.14	0.29	0.19	0.22	-0.04	0.02	0.09	0.21	0.07	0.17	0.37	0.06	0.38	0.25	0.2	-0.04	0.16	0.06	0	0.02	0.15	-0.07	-0.01	-0.2	-0.07	-0.22
215	218751_s_at	FBXW7	0.612259	-0.16	-0.1	-0.06	-0.15	-0.12	-0.33	-0.13	-0.24	-0.32	-0.17	-0.12	-0.08	-0.08	-0.09	-0.28	-0.24	-0.24	-0.08	-0.31	-0.27	-0.08	0.19	0.02	0.1	-0.06	-0.25	-0.18	-0.36	-0.26	-0.14	-0.17	-0.06	0.07	-0.03	-0.16	-0.02	-0.19	-0.41	-0.09	-0.19	0.2	-0.23	-0.21	-0.19	-0.21	-0.09
216	219077_s_at	WWOX	0.612143	0.38	0.19	-0.12	0.14	0.17	0.32	-0.04	0.14	0.11	0.09	0.02	0.43	0.28	0.09	0.06	-0.03	0.24	0.31	0.15	0.38	0.23	-0.02	0.23	0.11	0.25	-0.02	0.26	0.28	0.35	0.26	0.03	0.24	-0.02	-0.02	0.04	0.33	0.21	0	0.18	0.27	0.08	0.24	0.23	0.17	0.03	0.23
217	222667_s_at	ASH1L	0.611751	0.1	0	0.07	0.11	0	-0.32	-0.15	-0.13	-0.25	-0.13	-0.26	0.09	-0.17	-0.19	-0.13	-0.05	-0.14	0.16	-0.09	0.17	0.24	0.38	0.27	0.35	-0.05	0.25	0.18	0.09	0.1	0.21	0.3	-0.01	0.25	0.25	0.2	0.22	-0.12	-0.05	-0.17	-0.11	0.13	-0.02	-0.08	-0.23	-0.07	-0.07
218	228057_at	DDIT4L	0.611369	0.16	0.2	0.17	0.25	0	0.13	0.14	0.14	0.35	0.28	-0.04	0.25	0.29	0.01	0.38	0.01	0.38	0.19	0.16	0.31	0.26	-0.14	0.24	0.37	0.22	0.23	0.18	0.22	0.29	0.38	0.35	0.18	-0.08	0.27	-0.1	0.53	0.2	0.03	0.11	0.27	-0.05	0.33	0.34	0.17	0.19	0.18
219	203929_s_at	MAPT	0.611014	-0.16	0.08	-0.09	-0.03	-0.05	-0.04	-0.12	-0.05	-0.39	-0.23	-0.38	-0.13	0.06	-0.13	-0.19	-0.28	-0.08	-0.13	-0.13	-0.13	0.34	0.14	0.23	0.43	0.09	-0.04	0.03	-0.16	0.06	0.21	0.17	0.24	0.15	0.13	0.27	0.45	-0.24	-0.11	-0.22	-0.09	0.14	-0.19	-0.05	-0.11	-0.1	0.14
220	222633_at	TBL1XR1	0.611001	0.2	0.01	0.2	0.09	0.04	-0.11	0.18	-0.01	-0.05	-0.06	-0.06	0.09	-0.08	0.11	0.03	0.21	0.03	0.2	-0.05	0.07	0.1	0.26	0.27	0.24	-0.06	0.37	0.15	0.02	0.15	0.3	0.27	-0.09	0.31	0.14	0.11	0.08	0.08	0.12	-0.1	0.04	0.18	0.11	-0.1	-0.15	0.11	-0.1
221	208891_at	DUSP6	0.610118	-0.21	-0.25	-0.08	-0.29	-0.4	-0.11	-0.26	0.04	-0.15	-0.16	-0.25	0	-0.14	0.14	-0.1	-0.27	-0.13	-0.04	-0.4	-0.29	-0.31	-0.16	-0.15	-0.47	-0.4	-0.32	-0.11	-0.33	-0.14	-0.1	-0.43	-0.27	-0.29	-0.34	-0.34	-0.12	-0.03	-0.47	-0.23	-0.18	0.13	-0.21	-0.34	-0.24	-0.26	0.25
222	213703_at	LOC150759	0.609741	-0.03	-0.23	-0.28	-0.07	-0.13	-0.03	-0.16	-0.15	0	0.15	-0.06	0	-0.25	-0.23	0.06	-0.12	-0.32	-0.1	-0.19	-0.2	-0.42	-0.32	-0.15	-0.14	-0.32	-0.32	-0.31	-0.26	-0.23	-0.26	-0.4	-0.13	-0.12	-0.1	-0.16	-0.17	-0.2	-0.21	-0.01	-0.13	-0.17	-0.03	0.01	-0.27	-0.12	-0.15
223	238803_at	HECTD2	0.60969	-0.15	-0.29	-0.14	-0.41	-0.35	-0.3	-0.39	-0.2	0	-0.01	-0.08	-0.25	-0.35	-0.32	-0.11	-0.24	-0.24	-0.1	-0.27	-0.22	-0.13	-0.05	-0.21	-0.27	-0.03	0.07	-0.28	-0.21	-0.06	0.02	-0.31	-0.37	-0.29	-0.27	-0.13	-0.18	-0.21	-0.2	0.08	-0.16	0.11	-0.11	-0.27	-0.21	-0.05	-0.04
224	213308_at	SHANK2	0.609589	-0.21	-0.25	-0.08	-0.24	-0.19	-0.2	-0.07	0	-0.29	-0.09	-0.22	-0.01	-0.21	-0.22	-0.24	-0.22	-0.35	-0.18	-0.32	-0.14	-0.12	0.2	-0.03	0	-0.33	0.05	0.12	-0.36	-0.15	0.09	-0.09	-0.07	0.06	-0.18	-0.13	-0.22	-0.12	-0.43	-0.07	-0.28	0.14	-0.09	-0.2	-0.27	-0.06	0.04
225	209024_s_at	SYNCRIP	0.609241	0.19	0.1	0.17	0.07	0.02	-0.2	0.27	-0.07	-0.12	-0.01	0.02	0.12	-0.06	0.17	0.05	0.03	0.26	0.19	0	0.14	0.05	0.27	0.2	0.32	-0.06	0.29	0.2	0.1	0.29	0.28	0.42	-0.08	0.33	0.23	0.08	-0.03	-0.06	0.18	-0.04	0.04	-0.03	0.02	-0.02	-0.17	0.16	-0.14
226	223139_s_at	DHX36	0.608795	-0.31	-0.07	0.13	0.07	0.04	-0.38	-0.05	-0.18	-0.18	-0.3	-0.3	-0.08	-0.15	-0.05	-0.11	-0.14	-0.16	-0.11	-0.18	-0.28	0.01	0.31	0.19	0.16	-0.19	0.2	0.15	-0.07	-0.06	0.02	0.16	-0.04	0.26	0.14	0.05	-0.32	-0.14	-0.03	-0.05	-0.1	0.07	0.04	-0.11	-0.31	0.01	-0.14
227	208859_s_at	ATRX	0.608505	0.21	-0.09	0.21	0.04	0.11	-0.26	0.15	-0.16	-0.3	-0.06	0.01	-0.12	-0.1	-0.12	-0.09	-0.01	-0.02	0.19	-0.2	0.13	0.26	0.25	0.06	0.33	0.02	0.39	0.13	0.21	0.23	0.23	0.28	-0.08	0.37	0.24	-0.12	-0.01	-0.01	-0.03	0.09	-0.07	0.04	-0.17	-0.02	-0.24	0.16	-0.21
228	218418_s_at	KANK2	0.608429	0.24	0.17	-0.07	0.16	0.16	0.28	0.15	0.09	0.23	0.26	0.27	0.11	0.27	0.03	0.16	0.08	0.21	0.29	0.23	0.42	0.23	-0.28	0.27	0.22	0.26	0.11	0.29	0.36	0.37	0.19	0.12	0.22	-0.09	0.1	0.1	0.3	0.25	0.15	0.18	0.23	-0.15	0.31	0.3	0.24	0.13	0.34
229	224945_at	BTBD7	0.607961	0.23	0.26	-0.12	0.34	0.33	0.14	-0.08	0.24	0.23	0.29	-0.07	0.25	0.27	0.07	0.2	0.13	0.1	0.25	0.08	0.31	0.3	0.02	0.42	0.31	-0.04	0.14	0.31	0.19	0.18	0.11	0.08	0.24	-0.12	0.08	0.06	0.09	0.29	0.08	0.15	0.26	0.02	0.41	0.33	-0.03	0.04	0.22
230	227561_at	DDR2	0.607786	0.17	0.06	-0.01	0.17	0.32	0.12	0.04	0.21	0.27	0.06	-0.09	0.01	0.12	0.02	0.3	-0.05	0.24	0.22	0.03	0.34	0.08	0.21	0.34	0.24	0.27	0.26	0.45	0.4	0.41	0.19	0.14	0.12	-0.04	0.53	0.14	0.15	0.3	0.26	0.36	0.15	-0.06	0.38	0.28	0.22	0.09	0.2
231	202428_x_at	DBI	0.607618	0.12	0.26	-0.15	0.19	0.25	0.13	0.12	0.33	0.17	0.1	-0.2	0.11	0.28	0.05	0.32	-0.13	0.3	0.23	-0.01	0.13	0.33	-0.07	0.22	0.39	0.24	0.06	0.28	0.17	0.12	0.03	0.15	0.19	-0.09	0.18	-0.17	0.32	0.08	-0.17	0.11	0.25	-0.1	0.26	0.24	0.12	0.05	0.22
232	223621_at	PNMA3	0.607448	-0.24	-0.24	-0.21	-0.18	-0.2	-0.13	-0.24	-0.08	-0.07	0.02	-0.2	0.01	-0.09	-0.06	-0.1	-0.16	-0.31	-0.08	-0.29	-0.28	-0.21	-0.21	-0.19	-0.34	-0.32	-0.27	-0.26	-0.4	-0.28	-0.15	-0.35	0.03	-0.19	-0.34	-0.16	-0.1	-0.24	-0.36	-0.06	-0.01	-0.1	-0.09	-0.06	-0.3	-0.13	0.03
233	232008_s_at	BBX	0.607444	-0.03	0.09	0.26	0.2	0.12	-0.2	0.02	-0.06	-0.03	-0.16	-0.23	-0.05	0.01	-0.01	0.05	-0.07	0.2	-0.01	0.15	-0.1	0.24	0.36	0.34	0.32	0.06	0.25	0.18	0.21	0.16	0.07	0.16	0.06	0.34	0.34	0.11	-0.11	0	0.32	0.05	0.09	0.16	0.16	0	-0.1	0	-0.26
234	221479_s_at	BNIP3L	0.607288	-0.34	0.05	0.15	0.05	0.17	-0.23	0	-0.12	-0.15	0.06	0.03	0.14	-0.02	0.06	-0.1	0.02	0.17	0	0.14	-0.15	0.07	0.38	0.2	0.28	-0.13	0.08	0.16	0.08	-0.04	0.05	0.3	0.05	0.3	0.09	0.04	-0.06	-0.35	0.24	-0.4	-0.06	0.04	-0.1	-0.04	-0.22	-0.16	-0.17
235	211597_s_at	HOPX	0.607207	-0.09	-0.34	-0.15	-0.31	-0.43	-0.13	-0.18	-0.01	0.02	-0.07	-0.35	-0.19	-0.27	-0.17	-0.1	-0.1	-0.34	-0.19	-0.37	-0.07	-0.17	-0.08	-0.25	-0.4	-0.31	-0.04	-0.16	-0.36	-0.44	-0.16	-0.27	-0.24	-0.32	-0.39	-0.41	-0.06	-0.12	-0.45	-0.2	-0.16	0.09	-0.12	-0.27	-0.12	-0.05	0.17
236	213015_at	BBX	0.606946	0.19	0.06	0.19	0.05	0.1	-0.34	-0.03	-0.09	-0.21	-0.09	-0.14	0.02	0.06	-0.08	-0.02	-0.04	0.2	0.17	0.09	0.19	0.13	0.32	0.29	0.35	0.02	0.25	0.2	0.13	0.27	0.04	0.28	0.01	0.4	0.24	0.09	-0.11	0.12	0.27	0.1	-0.08	0.07	0.02	-0.02	-0.17	-0.11	-0.21
237	244130_at	244130_at	0.606684	-0.1	-0.42	-0.16	-0.28	-0.29	-0.21	-0.22	-0.05	-0.16	0.02	0.08	-0.1	-0.16	-0.35	-0.27	-0.17	-0.39	-0.09	-0.31	-0.15	-0.28	0.02	-0.17	-0.23	-0.34	-0.17	-0.12	-0.48	-0.16	0.05	-0.2	-0.19	-0.27	-0.34	-0.14	-0.26	-0.13	-0.28	-0.08	-0.25	0.04	-0.11	-0.19	-0.28	-0.16	0.12
238	212119_at	RHOQ	0.60614	0.29	0.2	0.14	0.14	0.28	0.11	0.09	0.08	-0.04	0.12	0.09	0.11	0.1	-0.03	0.05	0.13	0.42	0.11	0.16	0.42	0.22	0.24	0.27	0.44	0.2	0.34	0.36	0.27	0.45	0.24	0.35	0.15	0.35	0.32	0.25	0.1	0.16	0.26	0.4	0.14	-0.06	0.09	0.14	0.09	0.08	0.01
239	225288_at	COL27A1	0.606075	0.25	0.17	-0.08	0.25	0.35	0.35	0.1	0.2	0.43	0.22	0.02	0.24	0.15	0.07	0.25	0.1	0.29	0.33	0.22	0.31	0.2	-0.09	0.4	0.37	0.23	0.36	0.29	0.21	0.31	0.02	0.04	0.36	-0.19	0.04	0.15	0.26	0.08	0.27	0.19	0.3	-0.31	0.4	0.22	0.08	0.02	0.03
240	225747_at	COQ10A	0.605854	0.03	-0.02	-0.26	0.05	-0.09	-0.1	-0.21	-0.05	0.25	0.32	0.09	-0.07	-0.02	0	0.04	0.31	-0.06	-0.15	-0.17	0.23	0.08	-0.37	-0.03	-0.22	-0.18	-0.13	-0.2	0.12	0	-0.07	-0.27	-0.23	-0.21	-0.36	-0.02	0.11	0	-0.31	0.08	0.28	-0.18	0.37	0.01	-0.22	-0.19	0.02
241	221031_s_at	APOLD1	0.605745	0.02	0	-0.13	-0.09	0.01	0.04	-0.24	-0.13	-0.17	-0.05	-0.19	-0.2	-0.05	-0.24	-0.09	-0.12	0	-0.04	0.01	0.31	0.07	-0.08	0.13	0.14	0.15	0.04	-0.04	-0.06	0.22	0.11	0.04	0.08	-0.05	-0.06	-0.01	0.08	0.2	0.12	0.12	-0.05	-0.31	-0.17	-0.02	-0.06	-0.24	-0.19
242	227740_at	UHMK1	0.605661	-0.21	-0.01	0.15	-0.04	-0.02	-0.29	-0.04	-0.05	-0.03	-0.12	-0.2	-0.1	-0.13	-0.03	-0.09	-0.06	-0.02	-0.01	-0.14	-0.18	0.06	0.24	0.2	0.16	0.04	0.19	0.22	0.21	0.11	0.18	0.24	-0.04	0.32	0.2	0.11	-0.15	0.03	0.03	-0.12	-0.07	0.03	-0.09	-0.1	-0.18	-0.04	-0.06
243	210736_x_at	DTNA	0.605639	0.17	0.16	0.1	0.12	0.2	0.01	0.27	0.02	-0.05	0.19	0.11	0.07	0.06	0.09	-0.06	0.23	0.21	0.33	-0.09	0.42	0.13	0.22	0.2	0.35	0.08	0.19	0.14	0.21	0.34	0.26	0.3	0.05	0.3	0.19	0.14	0.09	0.35	0.22	0.37	0.09	-0.04	0.06	0.08	-0.06	0.08	-0.15
244	243495_s_at	243495_s_at	0.605291	0.03	0.1	0.12	0.09	0.18	-0.14	0.07	-0.01	-0.06	-0.16	-0.03	0.02	-0.06	0.02	-0.01	0.17	0.14	0.15	0.13	0.07	0.09	0.21	0.17	0.3	-0.04	0.11	0.1	0.09	0.16	0.08	0.31	-0.09	0.21	0.2	0.24	-0.15	-0.02	0.33	0.19	0	0.04	0.03	0.03	-0.19	-0.01	-0.21
245	211965_at	ZFP36L1	0.605196	0.2	0.1	0.13	0.16	0.13	-0.05	0.11	-0.05	-0.02	0.13	-0.01	0.02	0.15	-0.03	0.1	-0.03	0.31	0.09	0.16	0.28	0.21	0.23	0.35	0.29	0.11	0.24	0.21	0.23	0.59	0.21	0.4	0.16	0.21	0.29	0.35	0.17	0.24	0.34	0.29	0.05	-0.03	0.06	-0.01	-0.17	0.04	-0.21
246	227454_at	TAOK1	0.604812	-0.02	0	0.13	0.08	0.09	-0.31	-0.04	-0.05	-0.13	-0.06	-0.09	-0.04	-0.03	-0.02	-0.05	-0.05	0.08	0.17	-0.02	0.19	0.08	0.25	0.37	0.29	-0.02	0.24	0.22	0.15	0.18	0.21	0.26	0.05	0.35	0.25	0.08	-0.12	0.18	0.14	0.09	-0.03	0.02	0.05	0.12	-0.25	-0.1	-0.17
247	233952_s_at	ZNF295	0.60466	0.12	-0.07	0.1	0.12	0.09	-0.34	-0.29	-0.12	-0.02	-0.08	-0.13	0.04	0.08	-0.16	-0.14	-0.07	0.04	0.22	-0.16	0.49	0.01	0.26	0.27	0.15	-0.09	0.04	0.19	0.16	0.33	0.29	0.11	-0.08	0.21	0.07	0.05	-0.26	0.42	-0.11	0.19	-0.09	0.01	0.05	-0.01	-0.25	-0.26	-0.15
248	236575_at	236575_at	0.604594	0.25	0.18	-0.07	-0.05	0.12	0.17	-0.08	0.12	0	-0.02	0.05	0.16	0.18	-0.09	-0.12	-0.15	0.09	0.27	-0.13	0.37	0.37	0.18	0.29	0.31	0.34	0.22	0.25	0.27	0.1	0.19	0.12	0.18	0.15	0.18	0.35	0.37	0.35	0.21	0.09	0.08	0.02	0	0.2	0.22	0.01	0.37
249	224562_at	WASF2	0.604156	0.18	0.22	0.01	0.33	0.25	0.1	-0.25	0.08	-0.16	-0.01	-0.27	0.03	0.06	-0.03	-0.01	0	0.23	0.18	0.03	0.25	0.44	0.19	0.41	0.41	0.26	-0.26	-0.03	0.24	0.17	-0.19	0.07	0.14	0.07	0.25	0.28	0.23	0.18	0.29	0.12	0.28	-0.09	0.32	0.19	0.06	-0.3	-0.16
250	202932_at	YES1	0.603944	0.19	0.23	-0.12	0.29	0.22	0.2	0.18	0.18	0.27	-0.01	-0.18	0.07	0.17	-0.1	0.31	0.01	0.23	0.28	0.25	0.42	0.27	-0.08	0.23	0.41	0.07	0.32	0.26	0.46	0.31	0.03	0.14	0.18	-0.03	0.21	-0.1	0.34	0.24	0.08	0.26	0.3	-0.12	0.31	0.21	-0.16	0.34	0.13
251	213164_at	SLC5A3	0.603868	0.18	0.22	0.02	0.27	0.14	0.21	0.21	0.2	0.08	0.04	0.22	0.24	0.19	-0.01	0.18	0.19	0.27	0	0.2	0.29	0.25	0.21	0.27	0.31	0.1	0.34	0.28	0.13	0.25	0.22	0.12	0.11	0.06	0.24	0.23	0.24	0.38	0.02	0.25	0.16	0.08	0.1	0.07	0.13	0.13	0.28
252	208030_s_at	ADD1	0.603834	-0.04	-0.2	-0.21	-0.04	-0.25	0.14	-0.2	-0.01	0.12	0.1	-0.34	-0.06	0.01	-0.04	-0.03	-0.23	-0.18	-0.02	-0.09	0.11	-0.21	-0.36	-0.1	-0.39	-0.25	-0.33	-0.14	-0.27	-0.21	-0.39	-0.4	-0.12	-0.28	-0.19	-0.25	-0.08	-0.03	-0.31	-0.11	-0.09	-0.12	-0.08	-0.05	-0.23	-0.26	0.28
253	232063_x_at	FARSB	0.603434	-0.13	-0.09	0.14	0.03	-0.01	-0.43	-0.08	-0.09	-0.07	-0.03	-0.16	-0.15	-0.1	-0.1	-0.13	-0.26	-0.11	0.04	-0.21	0.1	0	0.13	0.28	0.1	-0.06	0.19	0.19	0.05	0.16	0.03	0.25	-0.21	0.28	0.18	0.09	-0.19	0.16	-0.14	0.14	-0.1	-0.08	0	0.07	-0.25	-0.18	-0.15
254	231862_at	CBX5	0.602815	0.22	-0.01	0.18	0.05	0.08	-0.3	0.16	0.03	-0.06	0.17	0.1	0.02	-0.01	0.09	0.04	0.11	0.05	0.18	0.02	0.28	0.12	0.25	0.19	0.16	-0.07	0.27	0.21	0.08	0.09	0.08	0.26	0.02	0.35	0.32	0.18	-0.07	0.1	0.1	0.23	-0.1	-0.01	-0.07	-0.02	-0.22	0.07	-0.14
255	202133_at	WWTR1	0.602234	0.3	0.24	-0.03	0.2	0.2	0.33	0.05	0.21	0.31	0.21	0.11	0.12	0.19	0.11	0.18	0.07	0.33	0.31	0.08	0.44	0.18	0	0.21	0.27	0.16	-0.02	0.21	0.35	0.4	0.16	-0.09	0.21	-0.1	0.17	0.02	0.32	0.34	0.18	0.26	0.23	0.01	0.21	0.23	0.08	0.07	0.24
256	217377_x_at	NTRK3	0.602195	-0.16	0.12	-0.12	-0.2	-0.02	-0.12	-0.31	-0.31	-0.36	0.02	-0.09	-0.29	-0.06	-0.17	-0.26	-0.06	-0.03	-0.1	0.05	-0.04	0.46	-0.02	0.01	0.39	0.23	0.07	-0.22	0.06	0.29	0.24	-0.02	0.03	0.2	0.18	0.33	0.35	-0.21	0.16	-0.1	0.14	-0.07	-0.45	0.05	0.08	-0.14	-0.15
257	223338_s_at	ATPIF1	0.602083	-0.23	-0.3	-0.05	-0.3	-0.38	-0.28	-0.29	-0.14	-0.2	-0.22	-0.41	-0.15	-0.01	-0.13	-0.09	-0.1	-0.39	-0.19	-0.26	-0.36	-0.35	-0.01	-0.24	-0.52	-0.4	-0.18	-0.19	-0.35	-0.35	-0.07	-0.09	-0.13	-0.22	-0.24	-0.15	-0.16	-0.17	-0.35	-0.14	-0.26	0.22	-0.16	-0.33	-0.26	-0.14	0.12
258	218404_at	SNX10	0.60191	-0.25	-0.33	-0.13	-0.19	-0.39	-0.12	-0.19	-0.04	-0.06	0	-0.03	-0.06	-0.23	-0.13	-0.09	-0.15	-0.38	-0.04	-0.29	-0.33	-0.34	-0.04	-0.16	-0.37	-0.45	-0.04	-0.18	-0.39	-0.28	-0.03	-0.22	-0.22	-0.14	-0.27	-0.27	-0.32	-0.09	-0.41	-0.08	-0.22	0.12	-0.19	-0.29	-0.36	-0.01	0.14
259	226035_at	USP31	0.601744	-0.04	0.06	0.13	0.15	0.1	-0.35	0.06	-0.12	-0.15	-0.16	-0.14	0.09	-0.02	-0.02	0	-0.02	0.14	-0.01	0.27	0.04	0.08	0.38	0.3	0.35	-0.14	0.31	0.18	-0.03	0.1	0.27	0.18	0.11	0.32	0.26	0.14	-0.3	-0.09	0.26	0.09	-0.03	0.07	0.1	0.06	-0.21	0.04	-0.18
260	206114_at	EPHA4	0.601569	-0.08	-0.15	0.14	-0.09	0.03	-0.26	0.07	-0.11	-0.16	-0.01	-0.06	-0.03	0.01	-0.1	-0.17	0	-0.19	-0.11	-0.26	-0.16	0.04	0.26	0.03	0.16	-0.1	0.31	0.22	-0.14	-0.17	-0.02	0.19	0.04	0.36	0.13	0	0.01	-0.21	-0.19	-0.1	-0.21	0.05	-0.26	-0.18	-0.2	0.05	0.02
261	226556_at	MAP3K13	0.601449	-0.1	-0.18	-0.35	-0.13	-0.3	-0.16	-0.31	-0.03	0	-0.22	-0.34	-0.27	-0.2	-0.24	0.01	-0.14	-0.24	0.03	-0.27	0.19	-0.16	-0.07	0.17	-0.22	-0.12	-0.12	0.04	-0.22	0	-0.16	-0.24	-0.17	-0.26	-0.24	-0.22	-0.12	0.11	-0.22	-0.13	-0.07	-0.06	0.16	-0.25	-0.22	-0.23	0.19
262	212386_at	TCF4	0.601335	-0.02	0.05	0.17	0.04	0.19	-0.02	0.04	-0.06	-0.42	-0.12	-0.1	-0.01	0	-0.07	0.02	-0.21	0.02	0.12	0.03	0.1	0.24	0.33	0.39	0.46	0.11	0.28	0.23	-0.14	0.33	0.27	0.25	0.02	0.39	0.21	0.01	0.17	0.07	0.17	0	-0.09	0.09	-0.01	0.05	-0.07	0.03	-0.13
263	231384_at	GRIN2A	0.601232	-0.09	-0.39	-0.09	-0.2	-0.35	-0.16	-0.28	-0.15	-0.12	-0.08	-0.15	-0.14	-0.15	-0.21	-0.09	-0.28	-0.34	-0.11	-0.43	-0.02	-0.31	-0.05	-0.07	-0.4	-0.25	-0.11	-0.14	-0.44	-0.22	0	-0.32	-0.21	-0.12	-0.25	-0.17	-0.15	-0.19	-0.39	0.03	-0.22	0.07	-0.09	-0.31	-0.29	-0.14	0.07
264	227321_at	GATS	0.601175	0.02	-0.2	-0.13	-0.07	-0.02	-0.13	-0.26	-0.04	0.2	0.06	-0.19	0.08	-0.09	-0.05	0.04	-0.19	-0.17	-0.01	-0.24	0.1	-0.27	0	-0.1	-0.32	-0.22	-0.41	-0.22	0	-0.26	-0.13	-0.28	0.01	-0.13	-0.06	-0.29	-0.14	-0.06	-0.28	0.14	0.08	0.08	0.28	-0.08	-0.23	-0.13	-0.02
265	217832_at	SYNCRIP	0.601125	0.35	0.23	0.08	0.18	0.38	0.23	0.22	0.22	0.05	0.21	-0.05	0.23	0.18	0.27	0.23	0.1	0.3	0.21	0.29	0.42	0.05	0.25	0.22	0.32	0.03	0.24	0.25	0.26	0.24	0.12	0.19	0.08	0.16	0.27	0	0.08	0.26	0.23	0.26	0.09	0.04	0.34	0.17	0.03	0.1	0.11
266	225957_at	C5orf41	0.601	0.1	0.01	0.18	0.15	0.1	-0.31	0.07	-0.02	-0.03	-0.06	-0.24	0.04	-0.09	-0.1	-0.09	-0.09	0.11	0.11	0.03	0.08	0.02	0.32	0.37	0.33	-0.16	0.28	0.2	0.1	0.17	0.07	0.1	-0.03	0.28	0.06	0.02	-0.22	0.33	-0.09	0.19	-0.14	0.03	0.08	0	-0.3	-0.03	-0.13
267	219305_x_at	FBXO2	0.601	0.16	0.09	-0.14	0.1	0.03	0.19	0.06	0.29	0.3	0.22	0.06	0.26	0.24	0.12	0.36	0.19	0.13	0.22	-0.01	0.39	-0.04	-0.05	0.35	-0.01	0.45	-0.01	0.09	0.07	0.03	0	0.14	0.17	0.01	0.21	0.19	0.35	0.21	-0.09	0.16	0.18	0.17	0.24	0.11	0.4	0.15	0.36
268	224631_at	ZFP91	0.60075	0.3	0.11	0.27	0.04	0.26	-0.33	0.01	-0.02	-0.08	0.01	-0.09	0.07	0.02	0.01	0.02	0.05	0.08	0.18	-0.05	0.23	0.17	0.32	0.28	0.4	-0.12	0.1	0.18	0.27	0.04	0.16	0.3	0.03	0.43	0.26	0.17	-0.14	0.2	0.16	0.29	-0.02	0.03	0	0.12	-0.26	-0.12	-0.19
269	225827_at	EIF2C2	0.600702	-0.02	-0.07	0.21	0.13	0.05	-0.41	-0.05	-0.05	-0.18	-0.03	-0.09	-0.03	-0.03	-0.12	-0.11	0.01	0.03	-0.09	-0.01	0.04	0.05	0.3	0.27	0.26	-0.06	0.21	0.15	0.11	0.16	0.13	0.29	0.03	0.32	0.18	0.13	-0.16	-0.05	0.1	0.14	-0.18	0.04	0.04	-0.01	-0.28	0.01	-0.24
270	234734_s_at	TNRC6A	0.600532	0.05	0.05	0.03	0.15	0.04	-0.15	-0.07	-0.11	-0.21	-0.06	-0.3	-0.01	-0.02	-0.18	-0.02	0.04	0.06	0.26	0.1	0.12	0.22	0.25	0.31	0.38	0.11	0.28	0.02	0.05	0.23	0.19	0.24	0.23	0.24	0.2	0.46	0.29	0.17	0.3	0.06	-0.01	0.01	0	-0.07	-0.17	0.08	-0.09
271	208835_s_at	LUC7L3	0.600242	0.24	0.08	0.21	0.01	0.2	-0.2	0.15	-0.19	-0.2	-0.1	0	0.01	-0.03	0.03	0.02	0.04	0.18	0.03	-0.16	-0.04	0.14	0.38	0.17	0.45	-0.08	0.32	0.13	0.06	0.24	0.07	0.36	0.02	0.37	0.17	0.03	0.28	-0.09	0.11	-0.07	-0.01	0.11	-0.05	0.06	-0.29	0.08	-0.15
272	200060_s_at	RNPS1	0.600173	-0.27	-0.31	-0.14	-0.31	-0.18	-0.11	-0.36	-0.1	-0.14	0.02	-0.26	-0.02	-0.12	-0.04	-0.18	-0.28	-0.45	-0.17	-0.32	-0.36	-0.33	-0.21	-0.11	-0.28	-0.41	-0.25	-0.14	-0.35	-0.07	-0.05	-0.33	-0.08	0.04	-0.24	-0.13	-0.29	-0.25	-0.44	-0.22	-0.26	0.01	-0.13	0.04	-0.39	-0.2	0.01
273	213307_at	SHANK2	0.599883	-0.14	-0.22	-0.17	-0.34	-0.26	-0.11	-0.18	-0.06	-0.25	0.06	-0.23	-0.06	-0.04	-0.23	-0.21	-0.28	-0.49	-0.16	-0.31	-0.04	0.05	-0.02	0.07	-0.09	-0.35	-0.07	-0.01	-0.33	-0.09	0.03	-0.2	-0.12	-0.2	-0.2	-0.22	-0.17	-0.11	-0.36	-0.07	-0.19	0.17	-0.17	-0.2	-0.36	-0.14	0.15
274	217865_at	RNF130	0.599549	0.21	0.28	-0.01	0.46	0.5	0.17	0.22	0.14	0.24	0.27	0.12	0.35	0.25	0.19	0.34	0.2	0.34	0.31	0.42	0.18	0.04	0.06	0.26	0.39	0.09	0.02	0.13	0.29	0.21	0.01	0.09	0.16	-0.01	0.11	0.04	0.01	0.19	0.31	0	0.19	-0.04	0.41	0.3	0.08	0.05	-0.03
275	204762_s_at	GNAO1	0.599467	-0.23	-0.07	0.09	-0.06	-0.05	-0.26	0.08	-0.1	-0.19	-0.19	-0.25	0.06	-0.1	-0.08	-0.11	-0.14	-0.2	-0.13	-0.18	-0.31	-0.08	0.39	0.14	0.17	-0.21	0.18	0.07	-0.19	-0.23	0.02	0.19	-0.03	0.29	0.05	0.09	-0.1	-0.33	-0.29	-0.15	-0.13	0.16	-0.09	-0.12	-0.29	0.11	-0.04
276	202671_s_at	PDXK	0.599232	-0.34	-0.29	-0.27	-0.28	-0.24	-0.19	-0.38	-0.16	-0.16	-0.25	-0.38	-0.27	-0.36	-0.04	-0.12	-0.14	-0.36	-0.29	-0.38	-0.07	-0.24	-0.08	0.02	-0.3	0.1	-0.19	-0.12	-0.17	-0.23	-0.25	-0.19	-0.27	-0.17	-0.17	-0.24	-0.26	0.05	-0.48	-0.12	-0.07	0.04	0.01	-0.17	-0.09	-0.25	0.06
277	210028_s_at	ORC3	0.598401	-0.1	-0.25	-0.24	-0.33	-0.26	-0.24	-0.26	-0.11	0.02	-0.05	-0.19	-0.07	-0.23	-0.08	-0.13	-0.12	-0.26	-0.09	-0.31	-0.21	-0.32	-0.21	-0.34	-0.12	-0.19	-0.31	-0.28	-0.21	-0.4	-0.27	-0.33	-0.26	-0.23	-0.25	-0.36	-0.17	-0.1	-0.31	0	-0.11	0.04	-0.15	-0.03	-0.36	-0.16	0.07
278	230187_s_at	LOC100507100	0.598329	-0.01	-0.24	-0.28	-0.02	-0.12	-0.08	-0.14	-0.12	0.02	-0.15	-0.19	-0.07	-0.23	-0.25	-0.16	-0.12	-0.2	-0.15	-0.21	-0.21	-0.11	-0.36	-0.16	-0.3	-0.35	-0.35	-0.24	-0.24	-0.34	-0.13	-0.26	-0.34	-0.25	-0.12	-0.15	-0.2	-0.19	-0.26	-0.11	-0.11	-0.19	0.09	-0.04	-0.27	-0.16	0
279	222999_s_at	CCNL2	0.598152	0.19	0.05	-0.23	0.09	0.15	0.03	-0.19	-0.03	0.25	0.11	-0.18	-0.02	0.17	-0.06	-0.02	-0.07	-0.07	0.07	0	-0.06	-0.06	-0.17	0.02	-0.11	-0.14	-0.33	-0.08	-0.01	-0.14	-0.18	-0.24	0.06	-0.22	-0.26	-0.15	-0.02	-0.08	-0.16	0.12	0.15	-0.13	0.3	0.22	-0.11	-0.13	0.15
280	204763_s_at	GNAO1	0.597994	-0.21	-0.17	0.06	-0.16	-0.21	-0.21	-0.13	-0.07	-0.32	-0.02	-0.39	-0.05	-0.09	-0.21	-0.21	-0.29	-0.34	-0.09	-0.12	-0.27	0.04	0.28	0.03	0.13	-0.2	-0.11	0.09	-0.31	-0.02	0.02	-0.02	-0.14	0.1	-0.02	-0.04	0.04	-0.28	-0.2	-0.18	-0.21	0.15	-0.27	-0.14	-0.39	-0.02	0.09
281	222728_s_at	TAF1D	0.597987	-0.12	0.02	0.08	0	0.07	-0.18	-0.12	-0.13	-0.3	-0.16	-0.28	-0.03	-0.17	-0.1	-0.09	-0.08	0.04	-0.05	-0.07	-0.2	0.19	0.43	0.28	0.36	-0.04	0.28	0.14	-0.01	0.11	0.14	0.24	0.05	0.32	0.08	0.22	0.21	-0.01	-0.01	-0.13	-0.03	0.17	0.03	-0.04	-0.28	-0.06	-0.06
282	204313_s_at	CREB1	0.597901	0	0.12	0.23	0.04	0	-0.11	0.08	0.01	-0.03	-0.18	0.09	0.07	-0.13	0.03	0.03	-0.19	0.03	0.28	0.2	0.17	0.07	0.32	0.2	0.17	-0.11	0.13	0.15	0.13	0.04	0.14	0.24	-0.06	0.19	0.26	0.04	-0.23	0.24	0.25	0.19	-0.04	0.11	0.03	-0.12	-0.09	0.03	-0.08
283	212377_s_at	NOTCH2	0.597656	0.22	0.2	0.04	0.11	0.25	0.21	0.07	0.16	0.11	0.08	-0.04	0.2	0.3	0.02	0.22	0.08	0.24	0.3	0.02	0.5	0.44	0.11	0.28	0.27	0.3	0.43	0.34	0.25	0.36	0.09	0.2	0.24	0.24	0.22	0.04	0.42	0.45	-0.01	0.12	0.36	-0.01	0.32	0.24	0.19	0.23	0.27
284	224970_at	NFIA	0.597497	0.14	0.19	0.01	0.29	0.24	0.02	-0.04	0.05	-0.07	-0.02	-0.18	0.33	0.15	-0.05	0.14	0.07	0.19	0.25	0.21	0.48	0.36	0.23	0.47	0.5	0.21	0.22	0.36	0.21	0.35	-0.01	0.13	0.23	0.22	0.32	0.27	0.27	0.27	0.23	0.17	0.16	-0.04	0.31	0.17	-0.04	-0.02	-0.02
285	238616_at	QDPR	0.597367	-0.03	0.27	-0.02	0.47	0.3	0.16	0.32	0.06	0.14	0.21	0.03	0.36	0.16	-0.03	0.08	0.07	0.24	0.36	0.27	-0.01	0.05	0.32	0.16	0.38	-0.12	0.39	0.03	-0.01	0.03	-0.06	0.29	0.06	0.02	0.06	0.19	0.03	-0.06	0.23	-0.22	0.05	0.21	0.37	0.16	-0.04	0.28	-0.17
286	202168_at	TAF9	0.597188	-0.19	-0.34	-0.24	-0.27	-0.31	-0.23	-0.25	-0.02	-0.07	-0.09	-0.17	-0.17	-0.21	-0.3	-0.22	-0.11	-0.31	-0.28	-0.16	-0.34	-0.39	-0.11	-0.25	-0.29	-0.37	-0.19	-0.24	-0.26	-0.44	-0.13	-0.34	-0.12	-0.27	-0.31	-0.23	-0.28	-0.22	-0.29	-0.11	-0.23	0.09	-0.15	-0.21	-0.3	-0.14	0.17
287	203897_at	LYRM1	0.59718	0.09	-0.08	-0.27	-0.09	-0.35	-0.24	-0.19	0.07	0.04	0.03	-0.31	-0.06	0.11	-0.01	-0.11	-0.15	-0.33	0	-0.19	-0.06	-0.09	-0.23	-0.04	-0.35	-0.36	-0.21	-0.09	-0.16	-0.04	-0.28	-0.33	0.02	-0.26	-0.19	-0.15	-0.09	0.07	-0.25	0.16	0.11	-0.12	0.2	-0.06	-0.4	-0.04	0.21
288	230100_x_at	PAK1	0.597154	-0.21	-0.42	-0.15	-0.26	-0.36	-0.15	-0.29	-0.09	-0.1	0	-0.05	-0.09	-0.17	-0.18	-0.13	-0.15	-0.44	-0.07	-0.4	-0.18	-0.25	-0.03	-0.06	-0.26	-0.31	-0.09	-0.17	-0.48	-0.25	-0.05	-0.2	-0.12	-0.23	-0.33	-0.24	-0.18	-0.15	-0.47	-0.08	-0.2	0.02	-0.09	-0.25	-0.26	-0.13	0.07
289	204039_at	CEBPA	0.596916	0.32	0.15	0.15	0.02	0.21	0	0.15	0.38	0.34	0.41	-0.03	-0.12	0.19	0.14	0.07	0.23	0.27	0.18	0.15	0.02	0.04	-0.01	0.06	0.27	0.21	0.12	0.05	0.24	0.2	0.09	0.12	0.1	-0.01	0.04	0.22	-0.03	0.3	-0.07	0.13	0.18	0.17	-0.02	0.22	0.17	0.33	0.11
290	224736_at	CCAR1	0.596786	0.19	0.01	0.17	0.13	0.13	-0.36	-0.05	-0.15	-0.18	-0.2	-0.23	-0.08	-0.06	-0.1	-0.03	-0.12	0.11	0.16	-0.12	0.02	0.18	0.35	0.35	0.34	-0.06	0.31	0.21	0.05	0.2	0.1	0.2	-0.06	0.35	0.22	0	-0.12	0.11	0.1	0.17	-0.03	0.04	0.09	-0.03	-0.23	-0.05	-0.15
291	36553_at	ASMTL	0.596027	-0.06	-0.18	-0.11	-0.16	-0.12	-0.13	-0.2	0.03	-0.01	0	-0.15	-0.19	-0.15	0.02	-0.09	-0.17	-0.19	-0.14	-0.21	-0.21	-0.35	-0.16	-0.31	-0.49	-0.26	-0.41	-0.19	-0.1	-0.24	-0.21	-0.47	-0.27	-0.22	-0.2	-0.35	-0.23	-0.16	-0.27	-0.03	-0.11	0.16	-0.04	-0.09	-0.15	-0.2	0.18
292	200713_s_at	MAPRE1	0.595661	0.16	0.24	-0.21	0.13	0.2	0.05	0.14	0.09	0.11	0.11	-0.04	0.12	0.05	0	0.12	0.05	0.21	0.3	0.06	0.41	0.44	0.01	0.3	0.42	0.23	0.16	0.25	0.3	0.33	-0.04	0.23	0.13	-0.06	0.19	-0.08	0.21	0.32	0.16	0.21	0.4	-0.19	0.4	0.4	0.06	0.17	0.14
293	217678_at	SLC7A11	0.595435	0.14	0.19	-0.05	0.12	0.06	0.13	0.05	0.36	0.12	0.13	0.01	0.13	0.08	0.15	0.23	0.07	0.15	0.24	0.09	0.37	0.27	0.08	0.44	0.38	0.29	0.14	0.38	0.19	0.25	0.16	0.09	0.14	0.13	0.32	0.16	0.37	0.2	0.16	0.25	0.35	0.13	0.34	0.2	0.12	0.22	0.4
294	224570_s_at	IRF2BP2	0.59538	0.22	0.29	0.01	0.32	0.24	0.14	0.13	0.07	0.19	0.29	0.05	0.18	0.14	0.27	0.13	0.25	0.43	0.25	0.24	0.26	0.22	0.28	0.33	0.39	0.04	0.12	-0.03	0.28	0.31	0.08	0.22	0.06	0.04	-0.17	0.24	0.24	0.14	0.41	0.06	0.33	0.03	0.44	0.08	-0.01	0.07	-0.11
295	200897_s_at	PALLD	0.595253	0.31	0.27	-0.14	0.08	0.32	0.31	0.04	0.26	0.15	0.07	-0.09	0.05	0.3	0.06	0.19	0.13	0.29	0.27	0.02	0.48	0.42	0.03	0.28	0.49	0.34	0.3	0.35	0.32	0.39	0.06	0.23	0.32	-0.01	0.22	0.14	0.48	0.34	0.08	0.17	0.26	-0.2	0.17	0.33	0.23	0.09	0.21
296	223492_s_at	LRRFIP1	0.595111	-0.02	-0.43	-0.16	-0.19	-0.24	-0.27	-0.32	-0.08	-0.12	-0.12	-0.37	-0.23	0	-0.28	-0.08	-0.1	-0.34	-0.03	-0.25	0.03	-0.31	-0.09	0.02	-0.3	-0.35	-0.08	-0.15	-0.4	-0.17	-0.17	-0.22	-0.05	-0.32	-0.24	-0.17	-0.18	0	-0.34	0.15	-0.16	0	0.03	-0.22	-0.45	-0.15	0.07
297	209947_at	UBAP2L	0.595054	-0.09	-0.47	-0.04	-0.46	-0.15	-0.06	-0.37	-0.04	-0.4	-0.19	-0.32	-0.23	-0.06	-0.01	-0.24	-0.27	-0.24	-0.17	0	-0.08	-0.26	0.15	-0.02	0.13	-0.1	-0.03	0.02	-0.01	-0.01	0.11	0.08	-0.13	0.29	0.09	0.04	0.13	-0.14	-0.09	-0.21	-0.32	0	-0.21	-0.06	-0.16	-0.15	-0.23
298	209442_x_at	ANK3	0.594875	-0.18	0.02	-0.01	0	-0.04	-0.07	-0.07	-0.19	-0.35	-0.3	-0.25	0.13	-0.07	-0.14	-0.25	-0.05	-0.01	-0.1	-0.05	-0.33	0.15	0.24	0.04	0.33	0.09	-0.16	-0.11	-0.08	-0.24	-0.24	0.07	0.02	0.07	0.12	0.29	0.08	-0.35	0.11	-0.07	-0.13	0.13	-0.2	-0.12	-0.04	-0.18	-0.07
299	201494_at	PRCP	0.594783	0.34	0.2	-0.06	0.07	0.05	0.08	0.04	0.3	0.18	0.19	-0.13	-0.01	0.14	-0.25	-0.01	0.13	0.2	0.07	0.13	0.44	0.17	-0.11	0.18	0.14	0.32	0.19	0.27	0.41	0.33	-0.01	0.05	0.11	-0.21	0.16	0.07	0.29	0.32	0.08	0.3	0.32	-0.06	0.31	0.28	0.27	0.19	0.36
300	226001_at	KLHL5	0.59478	0.41	0.2	0.14	0.07	0.24	-0.09	-0.06	0.23	0.13	0.12	0.08	0.36	0.2	0.05	0.21	0.1	0.17	0.35	-0.01	0.25	0.28	0.29	0.37	0.25	-0.09	0.18	0.42	0.2	0.25	0.34	0.32	0.13	0.15	0.18	0.08	0.11	0.24	0.25	0.29	0.26	0.14	0.32	0.04	-0.22	0.01	0.22
301	206290_s_at	RGS7	0.594724	-0.27	-0.3	-0.17	-0.26	-0.3	-0.18	-0.24	-0.06	-0.08	-0.03	-0.15	-0.1	-0.18	-0.13	-0.19	-0.14	-0.4	-0.23	-0.26	-0.2	-0.21	0.01	-0.25	-0.37	-0.39	-0.21	-0.23	-0.46	-0.28	-0.05	-0.25	-0.23	-0.09	-0.25	-0.12	-0.26	-0.08	-0.36	-0.13	-0.15	0.09	-0.24	-0.19	-0.34	-0.14	0.11
302	235409_at	MGA	0.594635	0.2	-0.07	0.18	0.07	0.04	-0.32	0.11	-0.1	-0.16	-0.09	-0.21	0	0.12	-0.03	-0.02	-0.11	0.01	0.18	-0.05	0.18	0.26	0.23	0.25	0.27	0	0.36	0.15	0.15	0.3	0.22	0.31	0.11	0.33	0.1	0.17	0.09	0.05	0.26	-0.01	-0.1	-0.01	0	0.08	-0.21	0.1	-0.14
303	228478_at	228478_at	0.594259	0.08	0.12	0.2	0.11	0.14	-0.3	0	-0.09	0.01	-0.2	-0.19	-0.04	-0.09	-0.03	-0.01	0.01	0.06	0.12	-0.11	0.2	0.1	0.25	0.25	0.25	-0.07	0.26	0.22	0.11	0.23	0.33	0.12	-0.07	0.3	0.26	0.21	-0.31	0.22	0.02	0.26	0.03	-0.01	0.05	0.01	-0.15	0.01	-0.15
304	221776_s_at	BRD7	0.594171	0.13	0.22	-0.18	0.22	-0.08	0.02	0.05	0.15	0.24	0.31	0.01	0.35	0.11	0.13	0.4	0.18	0.18	0.08	0.42	0.16	0.02	-0.08	0.21	-0.05	-0.15	-0.07	0.14	0.14	0.19	-0.03	0.01	-0.01	-0.13	0.12	-0.01	0.11	0.22	0.25	0.2	0.26	-0.09	0.4	-0.18	-0.21	-0.04	0.2
305	201024_x_at	EIF5B	0.594031	0.12	0.13	0.15	0.07	-0.05	-0.2	-0.12	-0.28	-0.31	-0.13	-0.11	-0.16	0.13	-0.05	-0.33	-0.15	0.04	0.16	-0.02	0.19	0.36	0.19	0.2	0.32	0.09	0.15	0.11	0.08	0.14	0.3	0.24	0.02	0.36	0.11	0.17	0.23	0.2	0.29	0.08	0.05	0.07	-0.07	-0.07	-0.16	-0.12	-0.11
306	205047_s_at	ASNS	0.593888	-0.24	-0.24	-0.05	-0.27	-0.35	-0.24	-0.25	-0.15	-0.04	-0.15	-0.24	-0.07	-0.22	-0.05	-0.15	-0.13	-0.35	-0.18	-0.24	-0.43	-0.26	0.02	-0.3	-0.35	-0.43	-0.15	-0.27	-0.36	-0.43	-0.3	-0.36	-0.26	-0.11	-0.33	-0.25	-0.36	-0.22	-0.45	-0.15	-0.07	0.18	-0.17	-0.2	-0.28	-0.09	0.09
307	203039_s_at	NDUFS1	0.593306	-0.26	-0.28	-0.13	-0.34	-0.26	-0.37	-0.14	-0.01	0.06	-0.16	-0.1	-0.22	-0.21	-0.25	-0.2	-0.22	-0.17	-0.24	-0.35	-0.28	-0.21	0.07	-0.2	-0.12	-0.44	0.03	-0.17	-0.29	-0.33	-0.32	-0.28	-0.15	-0.17	-0.27	-0.43	-0.21	-0.23	-0.38	-0.16	-0.11	0.23	-0.1	-0.14	-0.4	0.02	0.25
308	219557_s_at	NRIP3	0.592852	-0.28	-0.21	0.12	0.01	-0.01	-0.33	-0.07	-0.15	-0.08	-0.02	-0.15	-0.11	-0.09	0.08	-0.09	-0.05	0.01	-0.24	-0.34	-0.27	-0.16	0.26	0.06	0.07	-0.13	0.15	0.14	0.08	-0.01	0.2	0.12	-0.07	0.31	0.19	-0.05	-0.17	-0.14	-0.36	-0.04	-0.17	0.05	-0.12	-0.03	-0.23	-0.17	-0.16
309	229067_at	SRGAP2P1	0.592695	0.03	0	0.08	0.18	0.07	-0.05	0.13	0.05	-0.03	-0.05	-0.17	0.17	-0.08	0.07	0.06	0.23	0.12	0.23	0.05	0.16	-0.01	0.4	0.29	0.22	0.03	0.2	0.16	0.16	0.2	0.22	0.36	-0.06	0.28	0.14	0.46	-0.07	0.25	0.28	0.29	0.05	0.21	0.2	-0.09	-0.02	0.16	0.02
310	239426_at	SLC2A8	0.592666	0.25	0.17	0.16	0.19	0.2	0.41	0.27	0.31	0.04	0.46	0.21	0.38	0.34	0.13	0.1	0.26	0.07	0.09	0.2	0.12	0.08	0	0.09	0.07	0.21	0.02	0.12	-0.08	0	0.04	-0.06	0.2	-0.02	-0.07	-0.02	0.17	-0.01	0.01	0.06	0.11	0.11	0.22	0.26	0.44	0.22	0.34
311	205164_at	GCAT	0.59264	-0.16	-0.21	-0.31	-0.24	-0.16	-0.3	-0.19	-0.22	-0.12	-0.25	-0.2	-0.07	-0.14	-0.08	-0.1	-0.02	-0.12	-0.3	-0.14	0.03	-0.1	-0.23	-0.14	-0.28	-0.11	-0.21	-0.14	-0.33	-0.41	-0.08	-0.24	-0.15	-0.24	-0.22	-0.18	-0.08	0.1	-0.42	-0.07	-0.11	-0.02	0.03	-0.02	-0.08	-0.12	0.07
312	229419_at	FBXW7	0.592393	-0.13	-0.29	0	-0.18	-0.18	-0.27	-0.16	-0.01	-0.1	-0.09	0.05	-0.06	-0.19	-0.24	-0.07	-0.25	-0.37	-0.07	-0.19	-0.12	-0.38	0.15	-0.16	-0.29	-0.37	-0.12	-0.06	-0.44	-0.32	-0.06	-0.24	-0.24	-0.17	-0.22	-0.3	-0.17	-0.08	-0.26	-0.07	-0.28	0.17	-0.11	-0.22	-0.28	-0.05	0.14
313	228579_at	228579_at	0.592174	-0.29	-0.3	-0.32	-0.19	-0.25	-0.23	-0.35	-0.1	-0.04	-0.06	-0.16	-0.14	-0.12	-0.26	-0.24	-0.16	-0.37	-0.2	-0.27	-0.35	-0.18	-0.05	-0.12	-0.15	-0.39	-0.03	-0.13	-0.37	-0.26	-0.1	-0.17	-0.07	-0.21	-0.47	-0.24	-0.36	-0.29	-0.41	-0.19	-0.22	-0.08	-0.11	-0.23	-0.28	-0.09	0.16
314	214945_at	LOC100507397	0.591918	-0.04	-0.25	-0.12	-0.3	-0.4	-0.22	-0.32	-0.11	-0.13	-0.03	-0.37	-0.14	-0.1	-0.05	-0.03	-0.15	-0.41	-0.07	-0.16	-0.07	-0.24	-0.18	-0.21	-0.32	-0.52	-0.14	-0.29	-0.47	-0.23	-0.25	-0.32	-0.14	-0.24	-0.35	-0.18	-0.11	-0.1	-0.24	0	-0.12	0.07	-0.18	-0.15	-0.43	-0.19	-0.01
315	202905_x_at	NBN	0.591819	0.14	0.08	0.27	-0.02	0.14	-0.1	0.1	-0.06	-0.27	0.09	0.17	0.05	-0.11	0.11	-0.12	0.04	0.07	0.13	-0.18	0.25	0.29	0.33	0.07	0.28	-0.07	0.46	0.19	-0.11	0.09	0.1	0.17	-0.19	0.42	0.16	0.14	0.13	0.19	-0.06	0.05	-0.06	0.07	-0.15	-0.1	-0.13	0.05	-0.25
316	225975_at	PCDH18	0.591755	0.29	0.26	0.22	0	0.14	0.31	0.25	0.23	0.28	0.17	0.07	0.02	0.07	0.22	0.06	0.13	0.11	0.28	0.2	0.34	0.11	0.02	0.24	0.13	0.3	0.31	0.36	0.32	0.37	0.23	0.24	0.01	0.07	0.01	0.15	0.2	0.39	0.35	0.19	0.3	0.12	0.03	0.23	0.16	0.16	0.24
317	224873_s_at	MRPS25	0.591732	-0.03	-0.18	-0.23	-0.14	-0.28	0.02	-0.25	-0.04	0.02	0.03	-0.27	0.08	-0.13	-0.09	-0.1	-0.02	-0.2	-0.07	-0.28	-0.14	-0.32	-0.17	-0.17	-0.25	-0.26	-0.24	-0.19	-0.36	-0.15	-0.28	-0.06	-0.3	-0.3	-0.35	-0.17	-0.24	-0.31	-0.4	0.08	-0.01	-0.05	0.03	-0.15	-0.17	-0.16	0.11
318	238480_at	TTC39C	0.591488	-0.09	-0.39	-0.19	-0.18	-0.34	-0.24	-0.29	-0.1	-0.06	-0.1	-0.19	-0.02	-0.08	-0.22	-0.14	-0.09	-0.26	-0.06	-0.16	-0.03	-0.33	-0.05	-0.13	-0.35	-0.36	-0.17	-0.23	-0.35	-0.25	-0.24	-0.39	-0.05	-0.37	-0.37	-0.24	-0.04	-0.13	-0.43	0.09	-0.27	-0.05	-0.08	-0.23	-0.33	-0.11	0.08
319	201093_x_at	SDHA	0.591346	-0.19	-0.29	-0.23	-0.07	-0.24	-0.36	-0.18	-0.16	-0.01	0.05	-0.08	0	-0.13	-0.14	-0.04	0.11	-0.14	-0.25	-0.27	-0.36	-0.3	-0.14	-0.31	-0.33	-0.36	-0.2	-0.18	-0.28	-0.47	-0.41	-0.26	-0.06	-0.29	-0.26	-0.22	-0.27	-0.31	-0.34	0.02	-0.02	0.1	0.04	-0.16	-0.26	-0.07	0.06
320	218930_s_at	TMEM106B	0.591299	-0.17	-0.05	0.1	0.07	0.04	-0.22	0.03	0	-0.16	-0.19	-0.24	-0.09	-0.07	-0.07	-0.15	-0.14	0.08	-0.06	-0.03	0.11	0.07	0.35	0.28	0.24	-0.07	0.29	0.22	0.1	0.12	0.09	0.25	-0.03	0.34	0.18	-0.04	-0.14	0.09	0.03	0.09	-0.12	0.07	0.05	-0.14	-0.29	-0.03	-0.04
321	221503_s_at	KPNA3	0.591201	0.02	-0.01	0.17	-0.07	0	-0.25	0.03	-0.04	-0.06	-0.04	-0.09	0.05	-0.04	0.11	0.03	0.02	-0.01	0.07	0.02	0.14	-0.01	0.34	0.12	0.2	-0.1	0.25	0.17	0	-0.02	0.01	0.17	-0.12	0.31	0.16	-0.01	-0.41	0.16	0	0.14	-0.08	0.06	-0.08	-0.1	-0.16	-0.04	-0.03
322	223133_at	TMEM14B	0.591189	-0.04	-0.28	-0.22	-0.15	-0.23	-0.21	-0.23	0.08	0.06	-0.08	-0.27	-0.13	-0.06	-0.2	0.03	-0.04	-0.15	-0.11	-0.38	-0.09	-0.48	-0.09	-0.06	-0.3	-0.33	-0.23	-0.14	-0.15	-0.2	-0.24	-0.36	-0.19	-0.34	-0.16	-0.1	-0.25	-0.14	-0.31	-0.03	-0.24	0.01	0.05	-0.17	-0.2	-0.18	0.14
323	213178_s_at	MAPK8IP3	0.591162	-0.2	-0.08	-0.27	-0.15	-0.24	-0.1	-0.15	-0.17	-0.01	-0.11	-0.29	-0.2	0.04	-0.09	-0.2	-0.23	-0.28	-0.2	-0.08	-0.13	-0.07	-0.34	-0.15	-0.34	-0.08	-0.2	-0.32	-0.2	-0.34	-0.06	-0.2	-0.05	-0.24	-0.31	-0.17	0.06	-0.25	-0.23	-0.19	-0.13	-0.23	-0.18	-0.19	-0.07	-0.28	-0.24
324	212594_at	PDCD4	0.590862	0.27	0.05	-0.21	0.01	0.42	0.1	-0.01	0.29	0.01	0.22	0.19	0.01	0.28	0.1	-0.02	-0.22	0.15	0.3	0.3	0.5	0.07	-0.23	-0.09	0.24	0.19	-0.2	0.17	0.34	0.4	0.17	-0.04	0.05	0	0.02	-0.03	0.15	0.32	0.17	0.26	0.1	-0.17	0.01	0.38	0.06	-0.11	0.25
325	201792_at	AEBP1	0.590747	0.25	0.31	0.21	0.3	0.34	0.19	-0.02	0.34	0.18	0.31	0.06	0.18	0.32	0.21	0.44	0.21	0.32	0.16	0.18	0.45	0.24	-0.2	0.34	0.18	0.34	0.05	0.09	0.33	0.28	0.01	0.1	0.18	-0.12	0.13	0.16	0.39	0.46	0.06	0.16	0.31	-0.15	0.28	0.2	0.26	0.05	0.16
326	212122_at	RHOQ	0.590639	0.26	0.14	-0.08	0.17	0.07	0.15	0.18	0.2	0.21	0.13	-0.18	0.04	0.28	0.16	0.08	-0.03	0.43	0.26	0.28	0.31	0.07	-0.06	0.22	0.16	-0.1	0.07	0.33	0.32	0.34	0.09	-0.08	0.13	-0.01	0.11	-0.09	0.39	0.14	0.17	0.32	0.08	-0.09	0.25	0.18	-0.13	0.12	0.28
327	217845_x_at	HIGD1A	0.590604	-0.14	-0.23	-0.27	-0.17	-0.39	-0.28	-0.15	0.13	-0.08	-0.12	-0.43	-0.1	-0.1	-0.18	-0.03	-0.14	-0.3	-0.16	-0.22	-0.18	-0.23	0.02	-0.19	-0.29	-0.38	-0.13	-0.01	-0.29	-0.13	-0.28	-0.18	-0.03	-0.26	-0.17	-0.25	-0.04	0	-0.32	-0.06	-0.18	0.01	-0.1	-0.23	-0.31	-0.05	0.15
328	200702_s_at	DDX24	0.590261	-0.14	-0.15	0.25	-0.03	0.12	-0.26	-0.05	-0.22	-0.21	-0.13	0.04	-0.07	0.08	0.05	0.03	0.05	-0.15	-0.11	-0.24	-0.22	-0.02	0.28	0.06	0.24	-0.01	0.14	0.09	0.04	-0.05	0.18	0.25	0.03	0.41	0.33	-0.01	-0.23	-0.2	-0.07	-0.17	-0.13	0.08	-0.2	-0.02	-0.08	-0.09	-0.18
329	223940_x_at	MALAT1	0.590048	0.18	0.04	0.16	0.14	0.12	-0.3	0.07	0.01	-0.19	-0.05	-0.11	0.03	-0.1	0.01	-0.09	-0.05	0	-0.03	-0.3	0.03	0.09	0.35	0.41	0.37	-0.02	0.29	0.1	0.04	0.29	0.17	0.33	0	0.35	0.11	0.11	-0.03	-0.08	-0.11	-0.07	-0.03	0.08	0.19	0.08	-0.18	0.19	-0.13
330	227082_at	227082_at	0.589805	0.19	0.13	0.13	0.16	0.16	-0.15	-0.03	-0.02	-0.06	-0.08	-0.16	-0.05	0.09	-0.04	-0.01	0.1	0.18	0.14	-0.03	0.24	0.25	0.28	0.28	0.34	0	0.35	0.22	0.18	0.28	0.25	0.26	0.03	0.33	0.31	0.21	0.01	0.09	0.18	0.06	0.1	0.01	0.03	0.06	-0.23	-0.02	-0.17
331	219237_s_at	DNAJB14	0.58906	-0.21	-0.16	0.1	-0.01	-0.03	-0.33	-0.07	-0.18	-0.13	-0.09	-0.23	-0.12	-0.06	-0.04	-0.09	-0.37	-0.11	-0.13	-0.17	-0.13	-0.06	0.27	0.18	0.18	-0.24	0.1	0.1	-0.06	0.06	0.15	0.07	-0.06	0.27	0.04	-0.27	-0.33	-0.09	-0.31	0.02	-0.24	0.06	-0.07	-0.14	-0.34	-0.09	-0.24
332	227510_x_at	MALAT1	0.589026	0.15	0.08	0.13	0.06	0	-0.3	0.07	-0.02	-0.22	-0.07	-0.07	-0.01	-0.03	-0.02	-0.14	-0.03	-0.05	-0.06	-0.09	0.01	0.09	0.28	0.25	0.25	-0.09	0.28	0.08	0.06	0.13	0.11	0.3	0.01	0.31	0.16	0.18	0	-0.22	0.09	-0.05	-0.02	0.01	0	-0.02	-0.26	0.06	-0.22
333	229994_at	NFIA	0.58869	0.04	0.13	0.19	0.01	0.02	-0.05	0.09	0.02	-0.03	-0.07	-0.11	-0.03	-0.13	-0.2	-0.08	0.21	0.15	0.27	-0.05	0.12	0.17	0.25	0.16	0.14	0.08	0.16	0.12	0.1	0.18	0.22	0.32	-0.02	0.24	0.2	0.39	0.03	0.02	0.31	0.16	-0.03	0.11	-0.11	-0.06	-0.07	-0.01	-0.2
334	239275_at	FRMPD2	0.588506	0.05	-0.19	-0.16	-0.17	-0.31	0.13	-0.23	-0.07	-0.09	-0.05	-0.05	-0.02	-0.09	-0.2	-0.04	-0.06	-0.39	-0.09	-0.33	-0.3	-0.37	-0.28	-0.35	-0.42	-0.27	-0.34	-0.38	-0.42	-0.29	-0.23	-0.34	-0.23	-0.37	-0.47	0.01	-0.16	-0.16	-0.22	-0.14	-0.21	0.09	-0.25	-0.2	-0.12	-0.21	0.03
335	228106_at	DCAF16	0.588325	-0.19	-0.38	-0.16	-0.31	-0.21	-0.11	-0.27	-0.13	-0.03	-0.08	-0.24	-0.13	-0.07	-0.24	-0.12	-0.14	-0.3	-0.09	-0.16	-0.2	-0.4	-0.02	-0.11	-0.21	-0.3	-0.25	-0.2	-0.16	-0.08	-0.11	-0.25	-0.11	-0.29	-0.26	-0.13	-0.24	-0.18	-0.22	-0.11	-0.19	0.05	-0.04	-0.14	-0.37	-0.14	-0.05
336	244084_at	AIFM3	0.58832	0.22	0.15	-0.03	0.21	0.39	0.25	0.06	0.42	0.35	0.32	0.06	0.32	0.33	0.17	0.28	0.24	0.13	0.32	0	0.48	0.07	0.15	0.28	0.17	0.06	-0.08	0.28	0.02	0.11	0.03	-0.08	0.3	0	0.05	0.28	0.03	0.22	-0.12	0.07	0.18	0	0.32	0.27	0.13	0.03	0.36
337	222942_s_at	TIAM2	0.58821	-0.2	-0.25	-0.36	-0.08	-0.29	-0.15	-0.29	-0.2	-0.19	-0.04	-0.25	-0.11	-0.35	-0.24	-0.15	-0.31	-0.33	-0.17	-0.24	-0.12	-0.09	-0.18	-0.18	-0.27	-0.27	-0.25	-0.21	-0.43	-0.18	-0.17	-0.38	-0.16	-0.16	-0.15	-0.2	-0.13	-0.22	-0.35	-0.1	-0.27	-0.13	-0.15	-0.3	-0.26	-0.18	0.08
338	218251_at	MID1IP1	0.588155	0.13	0.37	0.1	0.4	0.35	0.17	0.31	0.17	0.1	0.2	0.17	0.34	0.28	0.03	0.3	0.14	0.54	0.06	0.4	0.06	0.31	0.15	0.24	0.46	0.12	0.3	0.25	0.2	0.29	0.11	0.2	0.28	0.18	0.25	0.09	0.38	0.04	0.27	-0.03	0.25	0.03	0.29	0.24	0.01	0.25	0.11
339	202760_s_at	AKAP2	0.588082	-0.13	-0.02	0.1	0.12	0	-0.29	-0.01	-0.12	-0.23	-0.26	-0.06	0.05	-0.1	-0.02	0.03	-0.29	0.08	0.13	-0.15	-0.23	0.06	0.3	0.31	0.25	-0.1	0.32	0.15	-0.08	-0.1	-0.01	0.18	0.05	0.29	0.18	-0.1	-0.34	-0.03	0.04	0.07	-0.05	0.03	0	-0.06	-0.25	-0.03	-0.16
340	226480_at	226480_at	0.587816	0.28	0.21	-0.09	0.34	0.31	0.01	0.07	0.27	0.24	0.18	-0.01	0.23	0.17	0.04	0.21	0.24	0.02	0.22	0.03	0.41	0.19	0.23	0.32	0.35	-0.02	0.03	0.26	0.06	0.11	0.08	-0.04	0.13	-0.02	0.18	0.12	0.13	0.1	0.23	0.22	0.21	0.07	0.44	0.25	-0.03	0.14	0.29
341	203104_at	CSF1R	0.587638	0.17	0.17	0.05	0.16	0.24	0.11	0.25	0.44	0.08	0.38	0.03	0.16	0.02	0.32	0.24	0.37	0.23	0.31	0.14	0.2	-0.01	-0.06	0.17	0.28	0.2	0.01	0.11	0.17	0.15	0	0.19	0.01	0.11	-0.03	0.21	-0.1	0.24	-0.1	0	0.17	-0.07	0.14	0.18	0.11	0.05	0.2
342	225442_at	DDR2	0.587596	0.27	0.18	-0.09	0.33	0.22	0.18	0.04	0.28	0.29	0.3	-0.11	0.11	0.08	0.09	0.18	-0.04	0.23	0.33	-0.06	0.37	0.31	-0.01	0.35	0.36	0.16	0.14	0.24	0.17	0.27	0.04	0	0.24	-0.12	0.08	0.01	0.13	0.29	0.28	0.28	0.27	-0.08	0.4	0.35	0.05	0.15	0.25
343	215698_at	KDM5A	0.587525	0.24	-0.05	0.2	0.05	0.13	-0.15	0.03	-0.11	0	0.01	-0.01	0.02	0.01	-0.09	-0.02	-0.08	0.04	0.17	0.12	0.2	0.12	0.27	0.21	0.29	-0.15	0.12	0.1	0.28	0.31	0.15	0.31	0.03	0.28	0.13	0.06	-0.1	0.29	0.22	0.24	-0.11	-0.02	-0.02	0.05	-0.28	-0.07	-0.33
344	201677_at	C3orf37	0.58705	-0.24	-0.25	-0.24	-0.19	-0.2	-0.31	-0.32	-0.09	-0.16	0.19	-0.3	-0.14	-0.22	0.06	-0.17	-0.05	-0.33	-0.22	-0.17	-0.21	-0.37	-0.08	-0.26	-0.44	-0.45	-0.15	-0.14	-0.39	-0.22	-0.25	-0.33	-0.22	0.01	-0.26	-0.1	-0.15	-0.16	-0.19	-0.05	-0.14	-0.04	-0.18	-0.15	-0.25	-0.2	0.11
345	218491_s_at	THYN1	0.586869	-0.21	-0.24	-0.3	-0.21	-0.28	-0.21	-0.26	-0.03	-0.06	0	-0.2	-0.09	0	-0.13	-0.15	-0.14	-0.34	-0.3	-0.21	-0.2	-0.34	-0.2	-0.23	-0.35	-0.37	-0.43	-0.26	-0.34	-0.32	-0.11	-0.18	-0.06	-0.21	-0.22	-0.2	-0.24	-0.14	-0.33	-0.17	-0.11	-0.03	0	-0.1	-0.28	-0.18	0.12
346	212695_at	CRY2	0.586853	-0.23	-0.25	-0.19	-0.21	-0.21	-0.14	-0.36	-0.16	-0.06	0.05	-0.14	-0.19	-0.16	-0.18	-0.15	-0.2	-0.35	-0.26	-0.25	-0.13	-0.24	-0.25	-0.14	-0.44	-0.07	-0.37	-0.22	-0.3	-0.37	-0.36	-0.34	-0.17	-0.24	-0.31	-0.25	0.07	-0.13	-0.26	-0.13	-0.05	0.03	-0.12	-0.09	-0.03	-0.24	0.1
347	223500_at	CPLX1	0.586833	-0.31	-0.17	-0.08	-0.05	-0.23	-0.21	-0.27	-0.03	-0.07	-0.02	-0.11	-0.05	-0.08	-0.13	0.01	-0.08	-0.33	-0.14	-0.23	-0.24	-0.31	0.04	-0.05	-0.33	-0.41	0.05	-0.09	-0.4	-0.34	-0.12	-0.32	0.01	-0.12	-0.29	-0.13	-0.44	-0.14	-0.36	-0.26	-0.24	0.04	-0.03	-0.34	-0.46	-0.1	0.02
348	223185_s_at	BHLHE41	0.586792	0.08	0.18	0.24	0.16	0.16	-0.09	0.09	0.07	-0.09	0.02	0.05	-0.03	0.07	0	0.09	0.17	0.33	0.02	0.1	0.15	0.31	0.2	0.15	0.32	0.16	0.16	0.15	0.16	0.01	0.13	0.29	0.07	0.21	0.29	0.36	0.1	-0.08	0.3	0.19	0.11	0.04	-0.02	0.08	-0.03	-0.06	-0.07
349	212794_s_at	KIAA1033	0.586565	0.07	-0.09	0.15	-0.05	0.08	-0.12	0.2	-0.07	-0.05	-0.14	0.05	0.03	-0.09	0.07	-0.09	-0.01	0.08	0.33	-0.16	0.01	-0.01	0.32	0.09	0.25	-0.07	0.38	0.17	0.16	0.24	0.28	0.37	-0.1	0.33	0.22	-0.12	-0.06	0.01	0.08	-0.12	-0.12	0.1	-0.1	-0.07	-0.15	0.11	-0.16
350	201340_s_at	ENC1	0.586502	-0.13	-0.23	0.07	-0.1	0.02	-0.44	-0.09	-0.19	-0.12	-0.11	-0.19	-0.08	-0.12	0	-0.19	-0.26	-0.24	-0.14	-0.21	-0.15	-0.13	0.29	0.04	0.09	-0.21	0.05	0.07	-0.24	-0.09	0.05	0.1	-0.1	0.31	0.03	-0.12	-0.12	-0.23	-0.32	-0.07	-0.22	0.09	-0.14	-0.07	-0.26	-0.08	-0.14
351	210588_x_at	HNRNPH3	0.586249	0.17	0.26	0.17	0.28	0.17	0.04	0.29	0.29	0.2	0.15	0.1	0.18	0.14	0.27	0.34	0.39	0.39	0.08	0.34	0.25	0.21	0.11	0.22	0.22	0.22	0.11	0.05	0.38	0.28	0.07	0.4	0.09	0.07	0.33	0.25	0.17	0.21	0.34	0.12	0.19	0.02	0.15	0	0.01	0.16	-0.05
352	225665_at	ZAK	0.586129	0.26	0.05	-0.28	0.17	0.12	0.26	-0.22	0.15	0.17	0.14	-0.22	0.07	0.18	-0.03	0.2	0.14	0.23	0.16	-0.02	0.47	0.14	-0.01	0.39	0.21	0.17	0.27	0.16	0.18	0.3	0.1	0.11	0.03	-0.27	0.03	0.04	0.24	0.29	0.05	0.27	0.27	-0.17	0.4	0.18	0.03	0.06	0.27
353	209856_x_at	ABI2	0.586089	-0.11	0.06	0.3	0.07	-0.05	0.03	0.27	-0.19	-0.07	0	0.14	-0.15	-0.16	0.25	0.06	0.28	0.09	-0.15	0.13	0	0.06	0.3	0.13	-0.05	0.2	0.21	-0.11	0.09	0	0.06	0.29	-0.11	0.36	0.31	0.42	0.18	-0.02	0.16	0.07	0.06	0.18	-0.02	-0.2	0.1	0.25	-0.31
354	240180_at	240180_at	0.585899	-0.02	0.12	0.16	0.23	0.23	-0.15	0.02	-0.06	-0.17	0.04	0.01	0.02	0.03	0.02	-0.07	0.04	0.18	0	0.12	-0.02	0.1	0.22	0.41	0.38	-0.04	0.23	0.24	0.17	0.32	0.25	0.26	0.05	0.36	0.24	0.16	-0.13	-0.03	0.21	0.02	-0.09	-0.07	0.21	0.14	-0.2	-0.08	-0.17
355	201432_at	CAT	0.585492	0.46	0.13	0.01	0.34	0.34	0.23	0.26	0.27	0.11	0.09	0.09	0.19	0.23	0.19	0.24	0.3	0.4	0.31	0.29	0.46	0.19	-0.1	0.26	0.27	0.13	0.11	0.22	0.28	0.26	0.05	0.16	0.15	-0.01	0.08	0.09	0.21	0.2	0.17	0.29	0.18	0.01	0.36	0.3	0.08	0.21	0.27
356	208498_s_at	AMY1A	0.585481	-0.05	-0.17	-0.2	-0.08	-0.19	-0.16	-0.23	-0.14	0.07	-0.11	-0.2	-0.15	-0.15	0.01	-0.02	-0.22	-0.15	-0.11	-0.12	-0.08	-0.2	-0.39	-0.13	-0.3	-0.43	-0.33	-0.28	-0.17	-0.27	-0.22	-0.35	-0.21	-0.25	-0.25	-0.3	-0.16	-0.1	-0.25	0.02	-0.15	-0.04	0.08	-0.02	-0.41	-0.14	0.05
357	208691_at	TFRC	0.585411	0.18	-0.04	-0.09	-0.18	-0.13	-0.07	-0.21	0.04	-0.17	-0.09	-0.19	-0.24	0.05	-0.14	-0.08	-0.22	-0.16	-0.03	-0.15	-0.05	-0.03	-0.06	-0.13	-0.26	-0.11	-0.02	0.02	-0.19	0	-0.02	-0.04	-0.05	-0.09	-0.23	-0.27	-0.07	-0.01	-0.22	0.14	0.03	-0.01	-0.17	-0.05	-0.25	-0.14	0.17
358	231220_at	CELF4	0.585309	-0.1	-0.09	0.05	0.02	0.06	-0.32	0.01	-0.13	-0.35	-0.11	-0.12	-0.05	0	-0.14	-0.23	-0.15	-0.12	-0.04	-0.25	-0.05	0.02	0.31	0.28	0.33	-0.07	0.3	0.18	-0.22	0.08	0.25	0.21	0.03	0.28	0.11	0.1	0	-0.01	-0.22	-0.04	-0.21	0.07	-0.01	-0.01	-0.28	-0.02	-0.12
359	227034_at	ANKRD57	0.584987	0.3	0.16	-0.21	0.51	0.19	0.07	-0.05	0.22	0.08	0.17	0.09	0.23	0.06	0.15	0.24	0.04	0.32	0.2	0.42	0.12	0	-0.15	0.36	0.23	-0.18	-0.03	0.17	0.11	0.29	0.29	0.03	-0.15	-0.21	-0.07	-0.1	0.04	0.03	0.09	0.09	0.2	-0.14	0.52	0.12	-0.15	-0.1	0.22
360	217964_at	TTC19	0.584578	-0.22	-0.29	-0.15	-0.21	-0.29	-0.31	-0.21	-0.07	0	-0.04	-0.27	-0.16	-0.29	-0.16	-0.15	-0.1	-0.37	-0.06	-0.24	-0.33	-0.26	-0.03	-0.1	-0.23	-0.47	-0.23	-0.21	-0.39	-0.39	-0.28	-0.32	-0.21	-0.34	-0.35	-0.15	-0.18	-0.22	-0.35	-0.06	-0.13	0.09	-0.03	-0.13	-0.36	-0.09	0.16
361	202124_s_at	TRAK2	0.584457	0.2	0.03	0.15	0.04	0.1	-0.27	0.05	-0.13	-0.19	-0.03	-0.03	0.08	-0.02	-0.05	0	-0.11	0.22	0.19	-0.07	0.2	0.05	0.26	0.26	0.3	-0.04	0.24	0.19	0.13	0.22	0.11	0.22	0.04	0.34	0.26	-0.12	-0.18	0.2	0.09	0.15	-0.09	-0.05	-0.02	0.02	-0.21	0.03	-0.23
362	204419_x_at	HBG1	0.584259	-0.11	-0.3	-0.24	-0.13	-0.12	-0.03	-0.22	-0.09	-0.18	-0.19	-0.05	-0.21	-0.19	-0.11	-0.17	-0.17	-0.2	-0.03	-0.23	0.06	-0.2	-0.13	-0.11	-0.13	0.01	-0.34	0.11	-0.19	-0.33	-0.1	-0.11	-0.17	0.1	-0.12	-0.01	-0.18	0.15	-0.03	0.04	-0.45	-0.29	-0.23	-0.23	0.06	-0.44	-0.19
363	203223_at	RABEP1	0.584198	0.07	0.09	0.11	0.1	-0.03	0.09	0.22	0.03	0.14	0.2	0.24	0.24	0.01	0.24	0.23	0.3	0.18	0.22	0.08	0.14	-0.1	0.35	0.08	0.09	0.25	0.05	0.19	0.14	0.03	0.09	0.2	-0.09	0.3	0.28	0.09	0.07	0.27	0.34	0.14	0.1	0.19	0.16	0.02	0.29	0.08	0.06
364	207170_s_at	LETMD1	0.584162	-0.2	-0.34	-0.18	-0.26	-0.21	-0.21	-0.28	-0.11	0.06	0.02	-0.22	-0.2	-0.26	-0.12	-0.13	-0.07	-0.3	-0.32	-0.28	-0.28	-0.4	-0.05	-0.19	-0.18	-0.39	-0.16	-0.11	-0.22	-0.24	-0.17	-0.27	-0.13	-0.15	-0.33	-0.24	-0.14	-0.32	-0.36	-0.11	-0.21	0.1	0.01	-0.02	-0.26	-0.06	0.22
365	227987_at	VPS13A	0.584089	-0.15	-0.11	-0.1	0.05	0.04	-0.44	0.1	-0.11	-0.24	-0.13	-0.03	0	-0.02	-0.15	-0.13	-0.07	-0.2	0.03	-0.03	-0.02	-0.13	0.14	0.2	0.19	-0.19	0.2	0.16	-0.21	-0.02	0.19	0.06	-0.14	0.17	-0.02	-0.06	-0.12	0.03	-0.17	-0.01	-0.25	-0.09	-0.01	-0.09	-0.4	-0.01	-0.02
366	224771_at	NAV1	0.584045	0.19	0.09	0.3	0.07	0.3	-0.05	0.1	-0.06	-0.2	0.09	-0.03	0.06	-0.03	-0.05	-0.17	-0.03	0.09	-0.03	-0.04	0.11	0.25	0.3	0.32	0.5	0.13	0.31	0.25	0.18	0.2	0.18	0.36	0.14	0.42	0.15	0.13	-0.04	-0.14	0.15	0.05	0.03	0.1	0.11	0.17	-0.08	0.04	-0.18
367	229036_at	TNRC6B	0.583752	0.16	-0.01	0.26	0.07	0.15	-0.25	-0.05	-0.22	-0.02	-0.19	-0.2	0.01	0	-0.02	0.05	-0.06	0.09	0	-0.07	0.05	0.11	0.23	0.23	0.33	-0.01	0.13	0.08	0.19	0.15	0.19	0.24	0.04	0.31	0.26	0.21	0.12	0.03	0.14	0.06	-0.16	0.05	-0.05	0.1	-0.24	-0.15	-0.23
368	58780_s_at	ARHGEF40	0.583687	0.37	0.23	-0.05	0.05	0.14	0.27	0.1	0.24	0.19	0.13	0.02	0.37	0.34	0.13	0.12	-0.14	0.22	0.28	0.1	0.45	0.11	-0.19	0.13	0.16	0.23	0.07	0.23	0.34	0.27	-0.06	0.07	0.22	-0.05	0.19	-0.1	0.31	0.3	0.06	0.32	0.26	0.06	0.13	0.28	0.14	0.1	0.28
369	202102_s_at	BRD4	0.583534	-0.12	-0.08	0.16	-0.02	0.04	-0.29	-0.06	-0.18	-0.34	-0.24	-0.16	-0.1	-0.02	-0.04	-0.13	-0.1	0.03	-0.2	-0.07	-0.01	0.04	0.29	0.13	0.21	-0.07	0.2	0.14	-0.09	0.04	0.03	0.18	0.08	0.36	0.13	0.14	0.04	-0.06	0.04	0	-0.14	0.17	-0.09	-0.06	-0.28	-0.09	-0.21
370	241872_at	241872_at	0.583021	-0.1	-0.14	0.14	0.04	0.12	-0.38	-0.16	-0.17	-0.15	-0.17	-0.23	-0.11	-0.13	-0.13	-0.1	-0.16	-0.13	-0.11	-0.14	0.04	0	0.28	0.22	0.24	-0.14	0.17	0.18	-0.02	-0.03	0.18	0.21	0	0.28	0.24	0.12	-0.26	0.12	-0.07	0.15	-0.16	0	-0.02	-0.04	-0.32	-0.03	-0.2
371	206253_at	DLG2	0.582938	-0.23	-0.11	0.11	0.02	-0.04	-0.34	0.1	-0.12	-0.08	-0.16	0.01	-0.09	-0.11	0.07	0.01	-0.08	-0.18	-0.08	-0.04	-0.23	0.04	0.17	0.14	0.13	-0.11	0.17	0.14	0.07	-0.06	-0.03	0.25	-0.06	0.36	0.3	0.08	-0.28	-0.19	0.11	-0.06	-0.14	-0.13	-0.04	-0.12	-0.21	-0.03	-0.21
372	214375_at	PPFIBP1	0.582911	0.12	-0.04	0.24	0.04	0.29	-0.08	-0.03	-0.07	-0.03	-0.11	-0.04	-0.02	0.03	-0.08	-0.11	0	-0.02	0.2	-0.13	0.24	0.29	0.33	0.27	0.35	0.03	0.28	0.19	0.1	0.27	0.11	0.21	-0.04	0.33	0.2	-0.16	0.16	0.01	-0.21	0.09	-0.07	0.16	-0.09	0.13	-0.07	-0.06	-0.05
373	207657_x_at	TNPO1	0.582784	0.2	-0.05	0.21	0.17	0.11	-0.28	-0.05	-0.17	-0.26	-0.18	-0.12	0.03	-0.01	0.03	0	-0.03	0.2	0.14	0.08	0.35	0.14	0.27	0.37	0.25	0.11	0.18	0.18	0.1	0.27	0.29	0.26	0.04	0.42	0.37	0.05	-0.22	0.3	0.21	0.12	-0.05	0.05	0.17	0.07	-0.01	-0.1	-0.25
374	209108_at	TSPAN6	0.582725	0.38	0.05	-0.24	0.05	0.14	0.08	-0.01	0.25	0.23	0.02	-0.05	0.02	0.16	0.13	0.06	-0.1	0.03	0.12	0.07	0.49	0.2	-0.16	0.27	0.29	0.13	0	0.14	0.3	0.23	0.14	0.13	0.16	0	0.16	0.08	0.25	0.25	0.14	0.32	0.29	-0.22	0.22	0.19	0.04	0.15	0.23
375	210357_s_at	SMOX	0.5827	0.33	0.24	0.24	0.2	0.27	0.14	0.18	0.07	0.25	0.25	0.05	0.16	0.16	0.04	0.16	-0.01	0.25	0.16	0.16	0.36	0.42	0.16	0.26	0.27	0.4	0.17	0.17	0.28	0.23	-0.02	0.42	0.25	0.11	0.09	-0.01	0.4	0.24	0.12	0.19	0.37	0.03	0.37	0.38	0.36	0.23	0.1
376	219335_at	ARMCX5	0.582665	-0.27	-0.32	-0.2	-0.31	-0.3	-0.06	-0.22	-0.25	-0.03	0.08	-0.2	-0.21	-0.08	-0.18	-0.18	-0.29	-0.32	-0.04	-0.23	-0.16	-0.33	-0.14	-0.34	-0.24	-0.37	-0.42	-0.32	-0.41	0.01	-0.25	-0.38	-0.19	-0.14	-0.33	-0.34	-0.32	-0.11	-0.17	-0.05	-0.19	0.09	-0.1	-0.16	-0.25	-0.16	-0.03
377	209945_s_at	GSK3B	0.582511	-0.05	-0.13	0.07	-0.08	0	-0.32	0.02	-0.18	-0.11	-0.16	-0.12	-0.01	0.02	-0.08	-0.28	-0.22	0.06	-0.05	-0.1	0.06	-0.01	0.28	0.26	0.24	0.01	0.24	0.07	0.11	0.14	0.11	0.24	0.03	0.41	0.13	0.01	0.06	0.05	0.01	0.15	-0.25	0.04	-0.1	0	-0.22	-0.1	-0.21
378	219158_s_at	NAA15	0.582483	0.06	0.09	0.22	0.06	0.07	-0.34	0.06	-0.07	-0.18	-0.16	-0.15	-0.07	-0.1	0.09	-0.03	-0.08	0.18	0.05	-0.08	-0.08	0.35	0.31	0.01	0.3	0.06	0.36	0.22	0.07	0.16	0.19	0.25	-0.03	0.42	0.27	0.01	0.01	-0.08	-0.01	-0.08	0.05	0.07	-0.12	0.01	-0.03	0.06	-0.09
379	210933_s_at	FSCN1	0.5824	-0.04	-0.02	0.28	0.1	0.1	-0.23	0.08	-0.21	-0.21	0.07	-0.13	0.36	0.15	0.15	0.13	0.01	0.02	0.23	0.11	-0.11	-0.17	0.31	-0.08	0.25	-0.26	-0.17	-0.07	-0.08	0.04	0.09	0.19	0.17	0.17	0.03	0.24	-0.44	-0.1	0.04	-0.24	-0.12	0.1	-0.07	0.04	-0.35	-0.15	-0.39
380	202041_s_at	FIBP	0.582259	-0.22	-0.23	-0.2	-0.25	-0.22	-0.28	-0.02	-0.09	-0.03	0.02	-0.22	0.04	-0.3	-0.01	-0.11	-0.15	-0.26	-0.02	-0.2	-0.25	-0.31	-0.06	-0.21	-0.36	-0.36	-0.19	-0.23	-0.38	-0.47	-0.4	-0.15	-0.13	-0.17	-0.35	-0.32	-0.24	-0.27	-0.44	-0.12	0.02	0.16	0.02	-0.2	-0.27	0.05	0.11
381	212629_s_at	PKN2	0.582175	0.14	0.08	0.27	0.05	0.13	-0.03	0.1	-0.03	-0.12	-0.16	0.06	0.03	0.08	0.02	0	-0.06	0.17	-0.02	0.03	0.21	0.27	0.29	0.26	0.27	0.04	0.29	0.27	0.24	0.34	0.29	0.3	0	0.33	0.27	0.08	0.01	0.01	0.25	0.23	-0.01	0.04	-0.13	0.09	-0.11	0.01	-0.18
382	223138_s_at	DHX36	0.582028	-0.23	0.04	0.14	0.06	0.06	-0.32	0.01	-0.22	-0.05	-0.23	-0.07	-0.02	-0.07	-0.02	-0.02	0.02	0.03	-0.09	-0.09	-0.25	0.19	0.23	0.13	0.16	-0.01	0.22	0.02	0.15	-0.13	0.03	0.26	0	0.34	0.2	0.16	-0.06	-0.14	-0.01	0.07	0.05	0.02	-0.05	-0.03	-0.2	-0.02	-0.31
383	202439_s_at	IDS	0.581893	-0.1	-0.17	0.09	-0.15	-0.13	-0.12	0.06	-0.14	-0.22	-0.11	-0.1	-0.04	-0.08	0.01	-0.25	-0.01	-0.21	-0.11	-0.28	-0.04	-0.02	0.31	0.12	0.19	-0.09	0.1	-0.01	-0.11	-0.19	0.05	0.29	0.03	0.35	0.02	0.06	0.15	-0.08	-0.28	-0.08	-0.21	0.22	-0.1	-0.1	-0.29	0.02	-0.1
384	223210_at	CHURC1	0.581691	0.16	-0.06	0.1	-0.07	-0.02	-0.37	-0.17	-0.12	-0.04	-0.11	-0.05	-0.08	-0.17	-0.05	-0.01	-0.16	-0.06	0.24	-0.07	-0.02	0.05	0.28	0.22	0.09	-0.07	0.11	0.08	0.08	0.06	0.02	0.2	-0.24	0.28	0.15	0.02	-0.22	0.15	-0.1	0.07	-0.04	0.08	0.11	-0.13	-0.19	-0.16	-0.17
385	225969_at	ALKBH6	0.581661	-0.07	-0.23	-0.24	-0.05	-0.28	-0.21	-0.36	0.02	-0.15	0.05	0.07	-0.03	-0.07	0.01	-0.21	-0.06	-0.28	-0.15	-0.31	-0.25	-0.4	-0.1	-0.01	-0.35	-0.29	-0.33	-0.2	-0.37	-0.48	-0.29	-0.31	-0.07	-0.15	-0.3	-0.37	-0.29	-0.22	-0.32	-0.12	-0.19	0.03	0.07	-0.06	-0.23	-0.31	0.11
386	226497_s_at	FLT1	0.581639	0	-0.02	-0.12	-0.15	0.04	-0.13	-0.19	-0.19	-0.21	-0.11	-0.22	-0.24	-0.05	-0.1	0.01	0.02	0.02	-0.05	-0.03	0.22	-0.01	-0.1	-0.01	0.09	0.01	0.07	-0.06	-0.13	-0.03	0.01	0.01	0.05	-0.19	-0.22	-0.08	-0.01	0.14	-0.03	0.05	-0.08	-0.33	-0.18	-0.01	-0.21	-0.14	-0.13
387	215115_x_at	NTRK3	0.581632	-0.14	0.11	-0.1	-0.2	0.05	-0.13	-0.2	-0.28	-0.38	0	-0.15	-0.25	0	-0.03	-0.25	0.03	0.01	-0.09	0.05	0.03	0.38	-0.03	0.12	0.39	0.25	0.08	-0.18	0.06	0.32	0.28	-0.07	0.12	0.18	0.16	0.48	0.34	-0.13	0.23	-0.09	0.05	-0.01	-0.22	0.09	0.03	-0.04	-0.08
388	216450_x_at	HSP90B1	0.581549	0	0.06	0.24	-0.04	0.08	0.06	0.23	0.15	0.14	-0.14	0.23	0.03	-0.21	0.43	-0.06	0.28	0.16	-0.01	0.17	-0.04	0.07	0.15	-0.05	0.14	0.15	0.36	0.03	0.41	-0.06	0.24	0.21	-0.22	0.21	0.2	0.02	0	-0.31	0.29	-0.01	0.15	-0.12	-0.24	-0.03	0.13	0.09	-0.2
389	223161_at	KIAA1147	0.581505	0.02	0.04	0.12	0.15	0.03	-0.22	0.13	-0.1	-0.07	0.07	0.01	0.05	0	-0.01	-0.12	0.1	0.05	0.19	0.12	0.15	0.15	0.29	0.32	0.29	-0.06	0.33	0.15	0.16	0.11	0.12	0.37	0.06	0.35	0.14	0.33	0.01	0.22	0.23	0.17	-0.01	0.04	0.11	0.02	-0.25	0.11	-0.17
390	219196_at	SCG3	0.581505	-0.2	-0.41	-0.09	-0.26	-0.38	-0.04	-0.17	0.01	-0.03	-0.11	-0.17	-0.17	-0.3	0.03	0	0.02	-0.45	-0.02	-0.24	-0.16	-0.43	-0.07	-0.24	-0.3	-0.33	-0.26	-0.11	-0.42	-0.35	-0.18	-0.42	-0.23	-0.11	-0.23	-0.13	-0.29	-0.03	-0.35	-0.19	-0.31	0.18	-0.16	-0.29	-0.22	-0.19	0.05
391	226084_at	MAP1B	0.581196	-0.17	-0.16	0.09	0.02	0.05	-0.4	-0.19	-0.13	-0.27	-0.24	-0.28	-0.13	-0.12	-0.11	-0.01	-0.25	-0.22	0	-0.24	-0.07	-0.17	0.32	0.15	0.07	-0.22	0.13	0.14	-0.16	0.01	0.16	0.02	-0.15	0.25	0.04	-0.07	-0.35	0.02	-0.1	0.16	-0.2	0.08	-0.04	-0.14	-0.32	-0.12	-0.11
392	211074_at	FOLR1	0.58114	0.22	-0.06	0.34	0.05	0.29	-0.05	0.07	-0.05	0.02	-0.15	-0.1	0.09	0.15	0.1	0.1	-0.14	0.21	0.02	0	0.23	0.15	0.23	0.14	0.35	0.03	0.18	0.39	0.3	0.27	0.16	0.31	0.07	0.45	0.27	0.13	0.12	0.14	0.23	0.25	0.01	0	-0.09	0.16	-0.03	-0.07	0.04
393	235747_at	SLC25A16	0.58113	-0.13	-0.21	-0.21	-0.17	-0.21	-0.14	-0.23	-0.05	0.13	-0.08	-0.12	0.03	-0.21	-0.23	-0.09	-0.18	-0.29	0.02	-0.27	-0.14	-0.3	-0.09	-0.09	-0.21	-0.42	-0.25	-0.11	-0.31	-0.27	-0.14	-0.28	-0.26	-0.28	-0.38	-0.22	-0.09	-0.27	-0.33	-0.01	-0.1	-0.01	0.14	0.01	-0.35	-0.22	0.11
394	225899_x_at	FLJ45445	0.580907	-0.03	-0.21	-0.17	-0.07	-0.1	-0.16	-0.19	-0.09	-0.2	0.07	-0.28	-0.17	-0.33	0.1	0.07	-0.03	-0.11	0	-0.13	-0.01	-0.32	-0.14	0.08	-0.18	-0.28	-0.1	-0.17	-0.31	-0.01	0.01	-0.23	-0.13	-0.19	-0.17	-0.15	-0.19	0.02	-0.07	0.05	-0.18	-0.11	0.14	-0.16	-0.41	-0.18	-0.31
395	233437_at	GABRA4	0.580511	-0.35	-0.08	0.03	-0.06	-0.03	-0.4	-0.07	-0.11	-0.09	-0.21	-0.21	-0.07	-0.14	-0.13	-0.08	-0.16	-0.3	-0.24	-0.26	-0.16	0.03	0.29	0.2	0.15	-0.14	0.23	0.14	-0.2	-0.22	0.06	0.12	0	0.19	0.13	0.01	-0.25	-0.02	-0.28	-0.14	-0.08	0.03	-0.07	-0.13	-0.23	-0.02	-0.07
396	224763_at	RPL37	0.580447	-0.13	-0.2	-0.21	-0.08	-0.34	-0.32	-0.26	-0.18	-0.13	-0.15	-0.3	-0.15	-0.16	-0.21	-0.24	-0.05	-0.13	-0.28	-0.18	-0.18	-0.2	0	-0.02	-0.31	-0.28	-0.3	-0.15	-0.15	-0.33	-0.35	-0.32	0.06	-0.24	-0.29	0.01	-0.02	-0.26	-0.12	-0.11	-0.11	-0.04	0.18	-0.25	-0.32	-0.25	0.1
397	212106_at	FAF2	0.580431	-0.18	-0.09	0.17	-0.08	-0.01	-0.13	0.12	-0.13	-0.12	-0.25	0.19	-0.01	0.05	0.04	-0.23	-0.23	0.32	-0.1	-0.35	0.12	0.18	0.3	0.14	0.21	0.12	0.38	0.33	0.26	0	0.26	0.2	-0.03	0.36	0.13	-0.03	0.17	0.1	0.11	0	-0.06	-0.06	-0.16	-0.04	-0.13	0.1	-0.06
398	227539_at	GNA13	0.580364	0.29	0.24	-0.02	0.27	0.37	0.14	0.01	0.17	0.09	0.08	-0.12	0.15	0.2	-0.12	0.14	0.09	0.29	0.2	0.21	0.37	0.24	0.06	0.43	0.35	0.11	0.27	0.36	0.11	0.32	0.18	0.06	0.09	-0.09	0.18	0.13	0.18	0.36	0.17	0.16	0.18	-0.02	0.39	0.22	0.07	0.11	0.22
399	204337_at	RGS4	0.580311	-0.23	-0.29	-0.09	-0.18	-0.31	-0.24	-0.05	-0.07	-0.1	-0.06	-0.04	0.03	-0.2	-0.12	-0.14	-0.24	-0.4	-0.12	-0.23	-0.26	-0.22	0.04	-0.28	-0.33	-0.42	-0.09	-0.17	-0.47	-0.39	-0.08	-0.21	-0.15	-0.14	-0.3	-0.21	-0.21	-0.17	-0.42	-0.19	-0.2	0.16	-0.15	-0.27	-0.28	0.03	0.1
400	224572_s_at	IRF2BP2	0.580221	0.11	0.12	0.3	0.08	0.21	-0.17	0.04	-0.07	-0.09	-0.06	-0.01	-0.01	-0.04	0.01	0.04	0	0.1	0.22	0.24	0.2	0.17	0.4	0.19	0.38	-0.14	0.18	0.2	0.1	0.33	0.11	0.28	0.1	0.34	0.31	0.27	-0.03	0.18	0.3	0.15	0.05	0.12	-0.03	0.11	-0.33	0.03	-0.18
401	209129_at	TRIP6	0.580015	0.3	0.14	-0.27	0.06	0.27	0.14	0.03	0.22	0.11	0.17	0.05	0.05	-0.04	-0.02	0.24	0.1	0.19	0.24	-0.03	0.42	0.2	-0.29	0.24	0.2	0.23	0.02	0.3	0.22	0.1	-0.07	-0.03	-0.03	-0.06	0.2	0.13	0.25	0.27	0.13	0.18	0.28	-0.16	0.27	0.23	0.07	0.12	0.26
402	215807_s_at	PLXNB1	0.579532	0.27	0.22	0.05	0.24	0.34	0.14	0.27	0.14	0.24	0.25	0.19	0.3	0	0.18	0.23	0.28	0.26	0.2	0.3	0.5	0.16	0.13	0.23	0.31	0.3	0.14	0.15	0.23	0.06	0.04	0.4	0.11	0.35	0.33	0.28	0.09	0.21	0.35	0.21	0.18	-0.03	0.31	0.21	0.16	0.16	-0.1
403	208999_at	2016-09-08	0.579492	0.25	0.24	0.08	0.21	0.38	0.32	0.13	0.18	0.27	0.2	-0.01	0.12	0.19	0.18	0.25	-0.02	0.45	0.22	0.35	0.48	0.36	0	0.28	0.5	0.19	0.04	0.29	0.22	0.41	0.08	0.22	0.23	0.03	0.28	-0.07	0.39	0.2	0.3	0.06	0.27	-0.15	0.21	0.28	0.12	-0.03	-0.01
404	227620_at	SLC44A1	0.579383	0.08	0.26	-0.02	0.47	0.33	0.07	0.13	0.17	0.17	0.08	0.16	0.28	0.19	0.13	0.2	0.23	0.29	0.24	0.35	0.1	-0.01	0.18	0.36	0.31	-0.07	-0.11	0.09	0.12	0.21	0.13	0	0.13	-0.06	0.04	0.1	0.12	-0.03	0.34	0.09	0.21	0.02	0.43	0.36	-0.11	0.09	-0.03
405	228619_x_at	TIPRL	0.579363	-0.22	-0.37	-0.2	-0.23	-0.26	-0.44	-0.29	-0.17	-0.1	-0.08	-0.21	-0.19	-0.25	-0.22	-0.12	-0.32	-0.41	-0.19	-0.25	-0.09	-0.18	0.09	0.07	-0.19	-0.26	-0.16	0.02	-0.19	0.02	-0.01	-0.24	-0.14	-0.17	-0.25	-0.22	-0.18	-0.05	-0.37	-0.14	-0.18	-0.01	-0.07	-0.05	-0.37	-0.02	0
406	205825_at	PCSK1	0.579095	-0.29	-0.4	-0.13	-0.16	-0.35	-0.19	-0.17	-0.13	-0.14	-0.14	-0.14	-0.12	-0.24	-0.11	-0.22	-0.17	-0.46	0.02	-0.21	-0.33	-0.46	-0.01	-0.34	-0.41	-0.47	-0.19	-0.31	-0.2	-0.25	-0.21	-0.58	-0.29	-0.2	-0.43	-0.03	-0.28	-0.02	-0.27	-0.03	-0.26	0.1	-0.23	-0.31	-0.35	-0.04	0.08
407	230973_at	SH2D5	0.579047	-0.29	-0.43	-0.23	-0.15	-0.33	-0.2	-0.4	-0.12	-0.05	0.03	-0.09	-0.08	-0.24	-0.15	-0.16	-0.03	-0.41	-0.22	-0.17	-0.38	-0.34	-0.04	-0.16	-0.43	-0.34	-0.34	-0.22	-0.44	-0.37	-0.2	-0.3	-0.14	-0.24	-0.36	-0.05	-0.09	-0.13	-0.27	-0.26	-0.21	0.02	-0.01	-0.17	-0.28	-0.3	0.15
408	208794_s_at	SMARCA4	0.578929	-0.23	-0.23	-0.05	-0.18	-0.37	-0.17	-0.24	0.03	-0.02	-0.08	-0.31	-0.06	-0.1	-0.06	-0.05	-0.27	-0.36	-0.28	-0.28	-0.31	-0.47	-0.11	-0.14	-0.46	-0.49	-0.3	-0.06	-0.38	-0.2	-0.35	-0.42	-0.18	-0.17	-0.11	-0.21	-0.26	-0.26	-0.37	-0.1	-0.18	0.18	0.03	-0.23	-0.36	-0.09	0.19
409	202506_at	SSFA2	0.578824	0.26	0.11	0.01	0.22	0.11	0.15	0.2	0.27	0.25	0.2	-0.06	0.13	0.12	0.14	0.26	-0.13	0.28	0.35	0.3	0.3	0.17	0.21	0.3	0.35	-0.08	0.29	0.39	0.3	0.47	0.2	0.15	0.16	-0.01	0.12	-0.02	0.26	0.24	0.32	0.22	0.13	0.01	0.31	0.13	-0.26	0.3	0.27
410	222679_s_at	DCUN1D1	0.578783	0.16	-0.02	0.21	0.06	0.02	-0.06	0.07	-0.06	-0.01	-0.04	-0.06	0.02	0.03	0	0.04	0.16	0.07	0.37	-0.09	0.14	0.1	0.42	0.32	0.19	0.07	0.28	0.16	0.17	0.22	0.04	0.25	-0.03	0.36	0.22	0.18	-0.08	0.17	0.11	0.27	0.09	0.14	0.1	-0.12	-0.04	0	-0.18
411	230280_at	TRIM9	0.578754	-0.17	-0.41	-0.14	-0.1	-0.33	-0.22	-0.45	-0.19	-0.05	-0.04	-0.17	-0.07	-0.12	-0.07	-0.04	-0.02	-0.33	-0.23	-0.35	-0.08	-0.37	0.07	-0.09	-0.18	-0.31	-0.06	-0.26	-0.33	-0.26	0.06	-0.23	-0.04	-0.15	-0.26	-0.22	-0.26	-0.15	-0.53	-0.1	-0.29	-0.01	-0.08	-0.25	-0.32	-0.28	-0.03
412	242665_at	FMNL2	0.578725	0.24	0	0.15	0.15	0.19	-0.13	0.03	-0.16	-0.09	0.1	0.11	0.02	-0.05	-0.06	-0.18	0.1	0.2	0.13	-0.16	0.08	0.08	0.29	0.24	0.42	0.03	0.3	0.1	0.31	0.23	0.2	0.32	-0.06	0.41	0.23	0.13	0.08	-0.14	0.02	-0.01	-0.05	0.12	0.04	0.07	-0.08	-0.02	-0.34
413	209563_x_at	CALM1	0.578607	0.05	-0.1	0.17	-0.04	-0.11	-0.25	0.08	-0.15	-0.09	-0.15	-0.07	-0.06	0.09	-0.08	-0.23	0	-0.19	-0.17	-0.19	-0.05	0.14	0.41	0.14	0.1	-0.11	0.28	0.18	-0.08	-0.16	0.13	0.25	0.05	0.19	0.07	0.29	-0.04	-0.38	-0.15	0.01	-0.09	0.24	-0.11	-0.17	-0.25	0.03	-0.03
414	209034_at	PNRC1	0.578545	0.05	0.17	-0.02	0.25	0.23	0.27	0.24	0.27	0.14	-0.03	-0.1	0.12	0.1	0.19	0.16	0.15	0.45	0.2	0.35	0.4	0.29	0.21	0.34	0.32	0.25	0.34	0.3	0.17	0.26	0.09	0.38	0.18	0.12	0.33	0.28	0.25	0.35	0.44	0.11	0.15	-0.02	0.11	0.03	0.09	0.18	0.12
415	228105_at	228105_at	0.578509	0.02	0.16	-0.16	0.22	0.13	-0.08	-0.14	-0.08	-0.27	-0.05	-0.3	-0.04	-0.01	-0.15	-0.05	-0.01	0.05	-0.08	0.12	-0.01	0.34	0.05	0.41	0.36	0.08	-0.07	-0.02	-0.04	0.13	-0.02	-0.19	0.07	-0.06	0.32	0.28	0.25	0	0.13	-0.02	0.18	-0.07	0.16	0.06	-0.14	-0.02	0.15
416	226054_at	BRD4	0.578458	-0.1	-0.16	0.12	0.01	0.11	-0.21	-0.07	-0.13	-0.3	-0.14	-0.32	-0.09	0.05	-0.11	-0.21	-0.23	0.02	-0.06	0.18	-0.02	0.02	0.31	0.26	0.21	0.02	-0.01	0.25	-0.04	0.21	0.1	0.09	0.13	0.32	0.2	0.19	-0.11	0.06	0.25	0.05	-0.1	0.06	-0.07	0.05	-0.19	-0.15	-0.05
417	218106_s_at	MRPS10	0.578447	-0.09	-0.22	-0.14	-0.21	-0.38	-0.31	-0.23	-0.04	-0.16	-0.11	-0.31	-0.12	-0.12	-0.09	-0.15	-0.22	-0.36	-0.27	-0.36	-0.09	-0.25	-0.11	-0.11	-0.37	-0.5	-0.32	-0.08	-0.26	-0.27	-0.17	-0.44	-0.14	-0.09	-0.15	-0.06	-0.11	-0.06	-0.4	-0.09	-0.11	0.21	-0.08	-0.24	-0.4	-0.09	0.13
418	212667_at	SPARC	0.57839	0.27	0.12	-0.17	0.22	0.13	0.14	-0.05	0.31	0.12	0.21	0.03	0.14	0.17	0.19	0.12	0.26	0.26	0.15	0.21	0.31	0	-0.17	0.23	0.05	0.18	-0.16	0.26	0.32	0.28	-0.1	0.02	0.11	-0.08	0.11	0.25	0.22	0.23	0.22	0.33	0.07	-0.07	0.36	0.18	0.06	0.01	0.3
419	39729_at	PRDX2	0.578275	-0.18	-0.23	-0.23	-0.08	-0.3	-0.19	-0.13	0.05	-0.01	-0.13	-0.1	-0.09	-0.06	-0.04	-0.02	-0.05	-0.18	-0.17	-0.24	-0.18	-0.3	-0.21	-0.16	-0.39	-0.17	-0.24	-0.11	-0.27	-0.41	-0.29	-0.28	-0.08	-0.22	-0.3	-0.24	-0.15	-0.07	-0.5	-0.03	-0.05	0.08	0.07	-0.1	-0.08	-0.06	0.3
420	211207_s_at	ACSL6	0.578175	-0.14	-0.28	-0.24	-0.13	-0.24	-0.09	-0.29	0.18	-0.03	-0.03	-0.26	-0.37	-0.17	-0.19	-0.16	-0.21	-0.27	-0.13	-0.29	-0.04	-0.16	-0.08	-0.04	-0.13	-0.34	-0.11	0.06	-0.17	-0.01	-0.08	-0.38	-0.18	0.07	-0.15	-0.03	-0.01	0	-0.29	-0.07	-0.21	0.04	-0.08	-0.23	-0.29	-0.26	0.19
421	209183_s_at	C10orf10	0.578001	-0.06	-0.11	-0.11	-0.2	-0.15	-0.1	-0.42	-0.14	-0.09	-0.19	-0.33	-0.45	-0.29	-0.13	-0.09	-0.03	-0.09	-0.15	-0.11	0.21	-0.13	-0.14	-0.14	-0.21	-0.01	-0.28	-0.21	-0.11	-0.04	-0.27	-0.14	-0.14	-0.24	-0.29	-0.16	-0.25	0.02	-0.08	0.06	-0.13	-0.24	-0.26	-0.18	-0.13	-0.42	-0.15
422	224811_at	LPP	0.577685	0.28	0.17	-0.06	0.25	0.14	0.25	-0.1	0.18	-0.01	0.11	-0.1	-0.07	0.05	-0.08	0.17	0.09	0.08	0.26	-0.18	0.4	0.39	0.06	0.37	0.37	0.18	0.21	0.48	0.17	0.31	0.18	0.16	0.05	-0.1	0.03	0.09	0.13	0.29	0.18	0.11	0.32	-0.07	0.25	0.25	0.04	0.02	0.33
423	212397_at	RDX	0.577596	0.21	0.29	0.01	0.35	0.42	0.11	0.32	0.22	0.17	-0.01	0.1	0.27	0.13	0.08	0.32	0.13	0.33	0.28	0.33	0.21	0.18	0.09	0.18	0.44	0.03	0.02	0.21	0.37	0.18	0.05	0.15	0.14	-0.04	0.22	0.11	0.13	0.19	0.46	0.08	0.22	0.02	0.37	0.41	-0.04	0.22	0.07
424	212262_at	QKI	0.577553	0.03	0.07	-0.07	0.27	0.17	0.29	0.28	0.05	0.19	0.03	-0.11	0	0.16	0.43	0.24	-0.18	0.17	0.25	0.23	0.2	0.08	0.14	0.32	0.4	0.04	0.17	0.2	0.38	0.44	0.12	0.16	0.14	0.16	0.14	0.17	0.19	0.16	0.26	0.08	0.12	0	0.36	0.2	-0.1	0.19	0
425	201917_s_at	SLC25A36	0.57749	-0.11	-0.03	0.21	0	0.05	-0.46	0.03	-0.16	-0.08	-0.08	-0.16	0.03	-0.05	-0.02	-0.03	-0.16	0.04	0.05	-0.11	-0.36	0.02	0.33	0.16	0.21	-0.17	0.21	0.12	0	0.12	0.04	0.23	-0.11	0.33	0.17	-0.04	-0.42	-0.12	0.04	-0.16	-0.01	0.07	-0.04	-0.02	-0.27	0	-0.21
426	209088_s_at	UBN1	0.577427	-0.1	-0.08	0.11	-0.03	0.12	-0.2	0.02	0.02	-0.42	-0.03	0.17	0	0.11	-0.03	-0.21	0.01	-0.02	-0.15	-0.15	0.02	0.11	0.21	0.11	0.11	0.06	0.35	0.22	0.07	0.24	0.22	0.29	0.07	0.41	0.29	0.03	0.15	-0.07	0.06	-0.19	-0.21	-0.07	-0.26	-0.11	-0.02	0.1	-0.16
427	223134_at	BBX	0.57716	0.17	0	0.15	0.14	0.14	-0.17	-0.1	-0.15	-0.1	-0.13	-0.21	-0.01	-0.03	-0.07	-0.09	-0.03	0.05	0.17	-0.07	0.19	0.16	0.27	0.3	0.26	0.08	0.17	0.16	0.23	0.2	0.14	0.23	0.08	0.36	0.18	0.17	-0.25	0.14	0.21	0.01	-0.05	-0.03	0.06	-0.05	-0.14	-0.12	-0.27
428	204963_at	SSPN	0.577113	0.37	0.13	-0.01	0.03	0.23	0.14	-0.05	0.25	-0.18	0.02	0.1	-0.1	0.22	-0.14	-0.19	-0.02	0.3	0.27	0.2	0.37	0.38	0.01	0.23	0.36	0.21	0	0.41	0.15	0.35	0.31	0.13	0.11	0.17	0.21	0.31	0.43	0.25	0.39	0.23	0.06	0.04	0.02	0.14	0.05	0.03	0.27
429	203096_s_at	RAPGEF2	0.577046	-0.1	-0.1	0.15	-0.02	0.03	-0.35	-0.02	-0.18	-0.2	-0.18	-0.25	-0.06	-0.12	0	-0.09	-0.11	-0.18	-0.21	-0.16	0.02	-0.11	0.29	0.19	0.15	-0.18	0.16	0.12	-0.05	0	0.04	0.22	0.03	0.34	0.07	-0.09	-0.23	0.06	0	0.04	-0.19	0	-0.08	-0.14	-0.33	-0.02	-0.18
430	225168_at	FRMD4A	0.577039	-0.3	-0.3	-0.25	-0.18	-0.25	-0.02	-0.36	0	-0.08	0.04	-0.03	0.07	-0.01	-0.18	-0.04	-0.18	-0.23	-0.01	-0.45	0.07	-0.29	-0.22	-0.1	-0.17	-0.13	-0.11	-0.21	-0.27	-0.15	-0.14	-0.33	-0.21	-0.13	-0.17	-0.07	0.07	0.14	-0.22	-0.19	-0.21	-0.09	-0.07	-0.11	-0.1	-0.15	0.05
431	204324_s_at	GOLIM4	0.576805	0.32	0.14	0.14	0.08	0.15	-0.09	0.27	-0.02	0.03	-0.06	0.18	0.03	0.18	-0.02	0.04	-0.02	0.17	0.13	-0.01	0.35	0.35	0.19	0.19	0.31	0.03	0.33	0.18	0.29	0.42	0.28	0.35	0.06	0.34	0.37	0.15	0.23	0.14	0.22	0.25	0.21	-0.08	-0.06	0.06	-0.07	0.2	-0.15
432	219837_s_at	CYTL1	0.57653	0.17	0.41	0.14	0.24	0.27	0.19	0.32	0.23	0.38	0.05	-0.1	0.13	0.25	0.2	0.22	0.25	0.3	0.35	0.43	0.19	0.21	-0.09	0.16	0.24	0.17	0.04	0.08	0.33	0.16	0.07	-0.08	0.1	0	0.25	0.31	0.08	0.31	0.29	0.08	0.15	-0.1	0.1	0.12	0.17	0.23	0.17
433	227586_at	TMEM170A	0.576466	0.33	0.1	-0.23	0.12	0.1	0.07	-0.05	0.21	0.11	0.27	-0.31	-0.05	0.23	0.07	0.21	0.07	0.05	0.26	-0.09	0.37	0.27	0.01	0.4	0.18	-0.02	0.15	0.19	0.1	0.29	0.03	-0.03	0.12	-0.17	0.06	-0.02	0.38	0.28	-0.09	0.22	0.35	-0.02	0.37	0.16	-0.14	0.13	0.28
434	202912_at	ADM	0.576455	-0.14	-0.02	-0.14	0	-0.12	-0.12	-0.28	-0.04	-0.16	-0.07	-0.32	-0.24	-0.13	-0.16	-0.06	-0.16	-0.04	-0.13	-0.02	0	-0.23	-0.08	-0.12	-0.12	0.01	-0.29	-0.2	0	0.1	-0.08	-0.17	-0.1	-0.39	-0.27	-0.21	-0.17	-0.07	-0.05	-0.12	-0.17	-0.21	-0.11	-0.23	-0.14	-0.32	-0.27
435	224933_s_at	JMJD1C	0.576207	0.04	-0.01	0.2	0.11	0.08	-0.26	-0.05	-0.19	-0.13	-0.06	-0.14	-0.06	-0.04	-0.07	-0.02	0.01	0.07	0.24	-0.02	0.23	0.06	0.28	0.22	0.22	-0.05	0.14	0.15	0.08	0.27	0.08	0.3	-0.04	0.34	0.14	0.25	-0.21	0.12	0.09	0.2	-0.06	0.03	0.05	-0.05	-0.24	-0.09	-0.17
436	210695_s_at	WWOX	0.576204	0.36	0.18	-0.18	0.2	0.27	0.16	0.11	0.16	0.08	0.12	0.27	0.19	0.01	0.25	0.07	0.4	0.32	0.26	0.12	0.36	0.1	-0.27	-0.03	0.07	0.2	0	0.21	0.15	0.13	0.26	-0.02	0.01	0.03	0.11	0.17	0.32	0.12	0.15	0.17	0.26	-0.03	0.34	0.28	0.07	0.18	0.34
437	205967_at	HIST1H4C	0.57612	0.06	0.03	0.21	0.11	0.14	-0.28	-0.11	-0.22	-0.29	-0.31	0.01	-0.11	0.01	-0.02	-0.01	0.03	-0.04	0	-0.14	0.1	0.2	0.25	0.09	0.38	0.07	-0.01	0.16	0.04	0.02	0.22	0.25	-0.05	0.31	0.25	0.01	-0.14	0.24	0.12	0	-0.13	0.11	-0.1	0.04	-0.12	-0.19	0.03
438	202121_s_at	CHMP2A	0.576109	-0.21	-0.13	-0.14	-0.01	-0.11	-0.25	-0.05	0	0.09	-0.09	-0.2	0	-0.08	-0.09	0.02	-0.13	-0.14	-0.11	-0.17	-0.14	-0.28	-0.08	-0.05	-0.31	-0.2	-0.39	-0.15	-0.01	-0.31	-0.42	-0.23	-0.27	-0.35	-0.16	-0.28	-0.28	-0.15	-0.32	-0.13	0.01	0.13	0.22	-0.05	-0.13	-0.1	0.17
439	221973_at	LOC100506076	0.576038	-0.22	-0.18	-0.34	-0.31	-0.35	-0.09	-0.21	-0.1	0.01	-0.01	-0.09	-0.13	-0.07	-0.17	-0.07	-0.09	-0.37	0.05	-0.17	-0.16	-0.22	-0.41	-0.26	-0.22	-0.36	-0.12	-0.28	-0.39	-0.29	-0.29	-0.45	-0.11	-0.32	-0.39	-0.19	-0.14	-0.04	-0.21	-0.15	-0.15	-0.27	-0.27	-0.14	-0.34	-0.06	-0.02
440	201367_s_at	ZFP36L2	0.575638	-0.02	0.08	0.26	0.17	0.15	-0.02	0.13	-0.03	-0.03	0.18	0.08	-0.03	0.01	0.18	-0.06	0.25	0.24	0.1	0.21	0.17	0.17	0.41	0.3	0.32	0.21	0.17	0.13	0.04	0.33	0.02	0.23	0.08	0.27	0.26	0.31	-0.02	0.23	0.28	0.09	-0.01	0.18	0.14	0.07	0.04	0.11	-0.18
441	222850_s_at	DNAJB14	0.575489	-0.21	-0.05	0.14	-0.02	0	-0.34	-0.04	-0.19	-0.1	-0.26	-0.16	-0.06	-0.1	-0.02	-0.05	0.02	-0.07	0	-0.24	-0.15	0.07	0.31	0.25	0.21	-0.1	0.18	0.09	0.01	-0.01	0.13	0.27	-0.03	0.26	0.16	0.13	-0.24	0.08	-0.03	-0.02	-0.05	0.07	-0.02	-0.07	-0.28	-0.04	-0.19
442	205709_s_at	CDS1	0.575401	-0.23	-0.1	0.06	-0.14	-0.19	-0.19	-0.18	-0.04	-0.3	-0.3	-0.11	-0.05	-0.18	-0.03	0	-0.33	-0.27	-0.19	-0.21	-0.07	-0.37	0.24	0.17	-0.21	-0.25	0.1	0.22	-0.22	0.04	0.16	-0.16	-0.12	0.1	0.13	-0.22	-0.38	0.02	-0.35	0.06	-0.2	0.12	-0.08	-0.4	-0.26	-0.13	0.09
443	229266_at	SHISA6	0.575397	0.03	-0.12	-0.22	-0.2	-0.17	-0.04	-0.35	-0.15	-0.21	-0.23	-0.34	-0.23	-0.24	-0.27	-0.16	0.03	-0.05	-0.04	-0.28	0.07	-0.03	0.03	0.1	-0.15	-0.03	0.16	0.11	-0.17	0.01	0.08	0.05	-0.1	-0.05	-0.09	-0.03	-0.01	0.08	-0.09	-0.03	-0.05	-0.18	0.08	-0.12	-0.22	-0.17	0.08
444	222413_s_at	MLL3	0.575365	0.08	-0.04	0.14	0.06	0.09	-0.27	-0.02	-0.14	-0.16	-0.06	-0.06	-0.06	0	-0.07	-0.1	-0.01	0.08	0.24	0.03	0.2	0.14	0.21	0.2	0.27	-0.03	0.25	0.18	0.1	0.26	0.26	0.23	-0.04	0.42	0.16	0.16	-0.18	0.18	0.25	-0.12	-0.03	-0.09	-0.02	-0.02	-0.24	-0.08	-0.2
445	221580_s_at	TAF1D	0.575241	-0.29	-0.36	-0.11	-0.2	-0.13	-0.11	-0.2	-0.11	-0.03	0.01	-0.26	-0.14	-0.16	-0.2	-0.05	-0.08	-0.25	-0.09	-0.15	-0.4	-0.41	-0.07	-0.32	-0.15	-0.44	-0.23	-0.17	-0.27	-0.25	-0.14	-0.36	-0.1	-0.3	-0.44	-0.4	-0.26	-0.29	-0.31	-0.28	-0.23	0.15	-0.15	0	-0.3	-0.11	0.04
446	210166_at	TLR5	0.57478	0.39	0.2	0.36	0.16	0.31	0.27	0.14	0.25	0.07	0.1	0.25	0.27	0.27	0	0.06	0.15	0.38	0.09	0.13	0.29	0.2	0.15	0.06	0.17	0.37	0.14	0.21	0.32	0.43	0.3	0.31	0.09	0.22	0.13	0.29	0.23	0.18	0.19	0.19	0.23	0.17	-0.11	0.15	0.27	0.09	0.06
447	202619_s_at	PLOD2	0.574771	0.17	0.08	0.13	0.07	0.14	-0.1	-0.01	-0.01	-0.13	-0.03	-0.18	0.01	0.08	-0.09	0.12	0.12	0.13	0.09	-0.02	0.4	0.11	0.28	0.26	0.34	0.09	0.23	0.2	0.18	0.22	0.06	0.3	-0.05	0.17	0.16	0.16	0.02	0.27	-0.06	0.18	0.07	-0.09	-0.02	0.1	0.02	-0.03	-0.07
448	208949_s_at	LGALS3	0.574612	0.03	-0.18	-0.16	-0.21	-0.1	-0.19	-0.34	-0.08	-0.1	-0.02	-0.26	-0.38	-0.21	-0.13	-0.2	-0.13	-0.14	-0.04	-0.4	0.29	0.03	-0.06	0.04	0.11	0.08	0.04	-0.05	0.04	0.26	-0.09	0.01	-0.11	-0.2	-0.14	-0.21	-0.03	0.16	-0.18	0.01	-0.07	-0.16	-0.08	0	-0.06	-0.15	-0.01
449	209678_s_at	PRKCI	0.574491	-0.25	0	0.14	-0.06	-0.01	-0.34	-0.04	-0.15	-0.31	-0.26	-0.27	-0.07	-0.18	-0.13	-0.14	-0.08	-0.14	-0.22	-0.13	0.01	0.08	0.29	0.21	0.28	-0.13	0.33	0.25	-0.04	0.08	0.19	0.24	-0.02	0.32	0.23	0.13	-0.05	0.1	-0.06	0.02	-0.09	0	-0.09	-0.06	-0.23	0.04	-0.11
450	210739_x_at	SLC4A4	0.574332	-0.04	0.22	0.26	0.06	0.06	0.08	0.11	-0.03	-0.03	0.11	0.18	-0.1	0.09	0.07	-0.02	0.1	0.05	0.09	0.07	0.16	0.31	0.15	0.18	0.17	0.18	0.34	0.17	0.22	0.22	0.27	0.32	0	0.36	0.19	0.37	0.19	0.21	0.37	0.1	0.11	0.01	-0.09	-0.01	-0.01	0.15	-0.22
451	209023_s_at	STAG2	0.57409	0.11	0.22	0.26	0.26	0.22	-0.11	0.11	0.06	-0.05	-0.04	-0.02	0.08	0.1	0.05	0.17	-0.09	0.2	0.04	0.21	0.05	0.17	0.33	0.36	0.38	-0.08	0.2	0.26	0.18	0.32	0.08	0.09	0.06	0.36	0.33	0.05	-0.13	0.21	0.2	0.25	-0.02	0.14	0.22	0.06	-0.2	-0.01	0.03
452	204863_s_at	IL6ST	0.574045	0.16	0.07	0.35	0.18	0.05	-0.05	0.06	-0.1	0.03	-0.03	-0.18	-0.19	0.14	0.11	0.04	0.15	0.16	-0.03	-0.22	0.12	0.09	0.33	0.08	0.13	-0.05	0.1	0.04	0.21	0.29	0.14	0.17	-0.07	0.45	0.23	0.08	0.02	-0.1	0.01	-0.05	-0.09	0.25	-0.13	-0.1	-0.17	-0.16	-0.24
453	204141_at	TUBB2A	0.573551	-0.26	-0.26	-0.08	-0.29	-0.36	-0.24	-0.25	0.06	-0.03	-0.03	-0.29	-0.05	-0.17	-0.06	-0.02	-0.13	-0.34	-0.15	-0.19	-0.21	-0.33	-0.01	-0.27	-0.3	-0.47	-0.3	-0.08	-0.31	-0.28	0	-0.25	-0.2	-0.23	-0.26	-0.21	-0.21	-0.07	-0.41	-0.19	-0.16	0.19	-0.19	-0.21	-0.41	-0.16	0.14
454	217565_at	GRIA3	0.573439	-0.08	-0.13	0.15	0.06	-0.02	-0.24	-0.01	-0.09	-0.09	-0.11	-0.25	-0.21	-0.02	-0.06	-0.15	-0.11	-0.09	-0.09	-0.28	0	0.05	0.22	-0.09	-0.03	-0.02	0.2	0.09	0.15	0.09	0.12	0.1	-0.14	0.26	0.17	-0.07	-0.06	-0.02	-0.15	-0.15	-0.28	0.05	-0.21	-0.12	-0.19	0.01	-0.22
455	212840_at	UBXN7	0.573376	0.06	-0.04	0.18	0.16	0.05	-0.3	-0.07	-0.07	-0.25	-0.18	-0.1	-0.05	0.02	0.11	-0.07	-0.06	0.1	-0.09	0.07	0.15	0.1	0.25	0.3	0.22	-0.01	0.11	0.27	0.15	0.31	0.22	0.27	-0.08	0.42	0.29	0.19	-0.06	0.21	0.19	0.12	-0.16	0.1	0.1	0.06	-0.15	-0.1	-0.17
456	218801_at	UGGT2	0.573345	0.09	-0.33	-0.37	-0.11	-0.16	-0.18	-0.24	-0.12	-0.1	-0.18	-0.39	-0.25	-0.12	0.01	-0.09	-0.35	-0.36	-0.04	-0.21	-0.05	-0.25	-0.47	-0.11	-0.1	-0.24	-0.12	-0.14	-0.37	-0.16	-0.12	-0.44	-0.18	-0.07	-0.37	-0.27	0.08	-0.24	-0.29	-0.01	-0.13	-0.29	0.01	0.06	-0.38	-0.13	-0.01
457	223319_at	GPHN	0.573343	-0.16	-0.42	-0.2	-0.14	-0.23	-0.3	-0.29	-0.11	-0.01	-0.01	-0.26	-0.11	-0.18	-0.24	-0.08	-0.02	-0.26	-0.23	-0.35	-0.22	-0.31	0.05	-0.08	-0.26	-0.42	-0.13	-0.22	-0.33	-0.27	-0.23	-0.27	-0.07	-0.23	-0.3	-0.11	-0.28	-0.24	-0.37	0	-0.26	0.02	0.12	-0.19	-0.47	-0.17	0.1
458	223136_at	AIG1	0.573267	-0.1	-0.13	-0.12	-0.21	-0.31	-0.27	-0.34	0	0	-0.16	-0.29	-0.12	-0.04	0	-0.06	-0.11	-0.33	-0.14	-0.32	-0.12	-0.24	-0.01	-0.12	-0.35	-0.36	-0.34	-0.19	-0.16	-0.23	-0.09	-0.31	-0.27	-0.32	-0.27	-0.21	-0.38	-0.06	-0.33	0	-0.03	0.13	0.01	-0.17	-0.33	-0.26	0.12
459	235435_at	AASDH	0.573199	0.27	0.02	0.3	0.09	0.05	0.03	0.12	-0.15	-0.05	-0.08	0.01	0.09	0.06	0.06	-0.04	0.18	-0.01	0.14	-0.21	0.11	0.26	0.28	0.28	0.24	-0.01	0.42	0.12	0.25	0.22	0.35	0.46	-0.02	0.45	0.24	0.02	-0.01	-0.11	0.02	-0.05	0.05	0.11	0.03	0.05	-0.16	0.1	-0.28
460	202149_at	NEDD9	0.573162	0	-0.18	-0.16	-0.06	-0.18	0.16	-0.15	-0.01	-0.17	0.03	-0.22	-0.13	-0.07	-0.12	0.12	-0.19	0.04	0.11	-0.14	0.35	-0.08	-0.27	-0.12	-0.01	-0.01	-0.3	0.02	0	0.2	-0.16	-0.24	-0.24	-0.36	-0.06	-0.15	-0.03	0.24	-0.08	0	-0.16	-0.26	-0.23	0.03	-0.04	-0.44	0.01
461	206401_s_at	MAPT	0.57289	-0.13	0	0.17	0.01	0.12	-0.3	0.07	-0.13	-0.18	-0.08	0.05	0.09	0	0.16	-0.08	0.05	0.03	-0.21	-0.08	-0.24	-0.09	0.32	0.07	0.2	0.04	0.05	-0.02	-0.07	-0.26	0.01	0.31	0.04	0.35	0.11	0.06	-0.17	-0.36	0.12	-0.05	-0.17	0.15	-0.16	-0.02	-0.09	-0.06	-0.22
462	244403_at	CRB1	0.572885	0.32	0.17	-0.11	0.15	0.22	0.21	0.03	0.17	0.12	0.18	0.03	0.3	0.34	0.01	0.22	0.1	0.13	0.23	-0.1	0.38	0.34	-0.02	0.23	0.23	0.12	0.08	0.27	0.08	0.19	0.2	0.02	0.13	-0.07	0.03	0.12	0.46	0.3	-0.06	0.29	0.29	-0.09	0.22	0.2	0.18	0.11	0.4
463	225336_at	SRSF2IP	0.572873	0.28	0.15	-0.15	0.35	0.35	0.18	0	0.03	0.18	0.15	0.18	0.09	0.12	0.04	0	0.06	0.18	0.33	0.16	0.5	0.15	0.01	0.28	0.25	0.1	-0.2	0	0.22	0.14	-0.07	-0.14	0.04	-0.24	-0.14	-0.01	0.03	0.32	0.17	0.31	0.21	-0.04	0.4	0.35	0.01	-0.17	0.13
464	218733_at	MSL2	0.572839	0.28	0.2	0.13	0.2	0.18	0.01	0.14	0.03	0.18	0.18	-0.01	0.26	0.16	0.12	0.04	0.03	0.02	0.1	0.25	0.14	0.06	0.26	0.32	0.29	-0.06	0.06	0.23	0.28	0.29	0.14	0.09	0.17	0.32	0.11	0.16	-0.14	0.12	0.21	-0.02	0.23	0.15	0.31	0.25	0.05	0.15	0.04
465	211493_x_at	DTNA	0.572771	0.14	0.15	0.11	0.17	0.15	0.08	0.21	0.07	0.01	0.17	0.15	0.04	0.07	0.11	0.03	0.26	0.28	0.29	0.02	0.38	0.11	0.13	0.22	0.33	0.14	0.28	0.17	0.3	0.3	0.17	0.41	0.09	0.31	0.23	0.09	0.11	0.32	0.27	0.25	0.06	0.02	0.09	0.02	0	0.12	-0.13
466	224716_at	SLC35B2	0.572368	0.14	0.25	-0.11	0.43	0.25	0.24	-0.01	-0.06	0.4	0.21	-0.03	0.23	0.22	0.2	0.15	0.16	0.1	0.28	0.11	-0.01	0.15	0.05	0.24	0	-0.04	-0.25	-0.18	0.17	0.15	-0.01	-0.15	0.2	-0.06	-0.01	0.09	0.02	0	-0.09	-0.07	0.37	-0.11	0.49	0.27	0.06	-0.07	-0.07
467	221853_s_at	NOMO1	0.572049	-0.4	-0.2	-0.15	-0.17	-0.25	-0.21	-0.1	-0.09	0.05	-0.07	-0.09	-0.03	-0.26	-0.13	-0.19	-0.03	-0.3	-0.27	-0.27	-0.32	-0.34	-0.07	-0.13	-0.37	-0.33	-0.14	-0.23	-0.32	-0.44	-0.43	-0.22	-0.28	-0.22	-0.22	-0.17	-0.28	-0.12	-0.4	-0.21	-0.13	0.1	0.03	-0.1	-0.27	0.05	0.12
468	220731_s_at	NECAP2	0.571955	0.29	0.12	-0.06	0.21	0.23	0.15	-0.02	0.24	0.21	0.23	0.16	0.2	0.33	-0.02	0.19	-0.02	0.28	0.23	0.13	0.36	0.21	-0.19	0.28	0.26	0.16	-0.16	0.16	0.35	0.09	0	0.07	0.15	-0.24	0.12	-0.18	0.13	0.25	0.05	0.01	0.2	-0.14	0.3	0.24	0.09	-0.16	0.08
469	202683_s_at	RNMT	0.571666	-0.23	-0.3	-0.22	-0.16	-0.33	-0.22	-0.17	-0.02	-0.03	0.02	-0.34	0.02	-0.2	-0.22	-0.19	-0.17	-0.46	-0.08	-0.28	-0.29	-0.28	-0.2	-0.15	-0.37	-0.41	-0.24	-0.15	-0.34	-0.3	-0.1	-0.34	-0.06	-0.31	-0.36	-0.39	-0.24	-0.2	-0.3	-0.05	-0.16	0.03	-0.03	-0.16	-0.29	-0.04	0.21
470	229553_at	PGM2L1	0.571587	-0.16	-0.1	0.12	-0.01	-0.02	-0.38	0.03	-0.04	-0.22	-0.14	-0.07	-0.05	-0.12	-0.01	-0.06	-0.17	-0.2	-0.13	-0.14	-0.15	-0.06	0.35	0.23	0.13	-0.18	0.2	0.16	-0.21	-0.18	0.15	0.16	-0.05	0.25	0.13	0.05	-0.15	-0.08	-0.26	-0.04	-0.13	0.13	-0.01	-0.11	-0.28	0	-0.05
471	222737_s_at	BRD7	0.57158	0.23	0.03	0.2	0.02	0.05	0.01	0.03	0.02	-0.28	0.16	0.13	0.12	-0.09	0.07	0.15	0.23	0.26	0.15	0.06	0.07	0.03	0.31	0.2	0.19	-0.06	0.25	0.15	-0.05	0.33	0.3	0.37	-0.16	0.24	0.28	0.36	-0.01	-0.1	0.29	-0.02	-0.01	0.11	0.05	-0.1	-0.22	0.08	-0.07
472	208661_s_at	TTC3	0.571568	-0.08	-0.06	0.23	0.03	0.08	-0.23	0.02	-0.12	-0.23	-0.2	-0.05	0	-0.09	0.07	0.01	0.04	-0.09	-0.05	-0.15	-0.01	0	0.39	0.21	0.23	-0.05	0.17	0.18	-0.04	0.04	0.14	0.26	-0.02	0.4	0.23	0.27	-0.19	0.04	0.05	0.14	-0.09	0.17	-0.03	-0.04	-0.17	-0.02	-0.14
473	206448_at	ZNF365	0.571451	-0.24	-0.3	-0.15	-0.06	-0.32	-0.22	-0.18	-0.19	-0.12	-0.08	-0.07	-0.04	-0.15	-0.19	-0.18	-0.18	-0.32	-0.21	-0.31	-0.25	-0.25	0.04	-0.25	-0.36	-0.44	-0.1	-0.18	-0.45	-0.32	-0.14	-0.26	-0.07	-0.13	-0.28	-0.23	-0.22	-0.3	-0.33	-0.19	-0.28	0.09	-0.06	-0.29	-0.27	-0.05	0.05
474	226868_at	GXYLT1	0.57137	0.33	0.2	-0.07	-0.15	0.3	0.22	-0.07	0.2	0.28	0.1	-0.01	0.13	0.17	0.15	0.1	-0.07	0.27	0.15	0.02	0.34	0.24	-0.04	0.11	0.13	0.11	-0.1	0.03	0.14	0.04	-0.09	-0.09	0.15	-0.12	-0.07	-0.24	0.08	0.3	0.07	0.3	0.32	0.05	0.04	0.31	0.1	0	0.22
475	205984_at	CRHBP	0.571272	-0.1	0.25	0.17	-0.03	-0.08	-0.03	0.17	0.17	0.32	0.08	0.41	0.17	0.01	0.32	0.22	0.16	0.14	0.18	0.2	-0.24	0.02	0	-0.2	-0.22	0.02	-0.11	-0.12	-0.01	-0.02	0.08	-0.09	0.04	0.07	0.19	0.19	0.22	-0.02	0.29	0.08	0.25	0.19	0.08	0	0.13	0.18	0.31
476	202423_at	MYST3	0.57124	0.17	0.34	-0.11	0.34	0.16	0.09	0.05	0.07	0.08	0.24	0.17	0.18	0.14	0.11	0.08	0.16	0.38	0.23	0.28	0.25	0.37	-0.11	0.17	0.23	0.09	-0.09	0.15	0.2	0.28	-0.1	-0.05	0.17	-0.16	0.14	0.21	0.26	0.1	0.23	0.28	0.48	-0.1	0.3	0.16	-0.01	0.04	0.15
477	235003_at	UHMK1	0.571222	-0.21	-0.03	0.26	-0.02	-0.02	-0.36	0.06	-0.05	-0.11	-0.08	-0.08	0.04	0.05	0	-0.11	-0.06	0	0	-0.07	-0.04	0.09	0.25	0.16	0.15	0	0.16	0.17	0.1	-0.03	0.15	0.27	0.09	0.44	0.19	0.12	-0.1	0.03	-0.04	0.1	-0.05	0.06	-0.12	-0.12	-0.15	0.07	-0.07
478	214773_x_at	TIPRL	0.571061	-0.1	-0.21	-0.02	-0.16	-0.13	-0.35	-0.14	-0.03	-0.07	-0.08	-0.17	-0.12	-0.12	-0.08	-0.14	-0.27	-0.37	-0.09	-0.38	-0.12	0.07	0.25	0.08	0.03	-0.28	0.02	0.03	-0.05	0.21	0.08	0.15	-0.23	0.18	-0.22	-0.28	-0.19	0.05	-0.44	0.07	-0.1	0	-0.11	-0.03	-0.34	-0.17	-0.09
479	218550_s_at	LRRC20	0.570875	-0.15	-0.31	-0.23	-0.46	-0.28	-0.04	-0.03	-0.2	-0.04	0.06	-0.08	-0.15	-0.06	-0.23	-0.11	-0.24	-0.32	-0.16	-0.24	-0.28	-0.15	-0.21	-0.33	-0.48	-0.24	-0.15	-0.31	-0.25	-0.34	-0.33	-0.19	-0.14	-0.25	-0.35	-0.2	-0.17	-0.21	-0.25	-0.14	-0.05	-0.04	-0.2	-0.08	-0.13	0.08	-0.01
480	239533_at	GPR155	0.570688	-0.24	-0.09	-0.08	-0.06	0.11	-0.22	-0.13	0	-0.38	-0.18	-0.18	-0.18	0.09	-0.26	-0.36	-0.15	-0.08	-0.17	-0.16	-0.15	0.13	0.21	0.23	0.27	-0.06	0.27	0.22	-0.13	0.16	0.33	0.09	0.02	0.19	0.16	0.15	-0.09	-0.02	-0.13	-0.14	-0.09	0.07	-0.05	-0.05	-0.33	-0.05	-0.01
481	201635_s_at	FXR1	0.570651	0.22	0.15	0.13	-0.01	0.21	-0.08	0.13	-0.13	-0.03	-0.07	0.1	0.13	-0.1	0.17	-0.06	0.28	0.28	0.12	0.02	0.16	0.25	0.24	0.15	0.43	0.05	0.36	0.05	0.11	0	0.02	0.46	-0.08	0.36	0.15	0.13	0.16	0.2	0.24	0.19	0.03	0.05	-0.1	0.11	-0.05	0.02	-0.18
482	209539_at	ARHGEF6	0.570649	0.35	0.15	-0.08	0.23	0.19	0.25	0	0.25	0.17	0.14	-0.04	0.25	0.15	0.12	0.31	0.15	0.17	0.17	0.11	0.41	0.15	-0.08	0.32	0.15	0.36	-0.02	0.37	0.41	0.18	-0.04	0.06	0.13	-0.12	0.16	0.04	0.28	0.21	0.09	0.39	0.17	0.02	0.27	0.23	0.18	-0.02	0.29
483	238563_at	238563_at	0.570644	0.02	0.02	0.24	0.13	0.14	-0.21	-0.1	-0.1	-0.01	-0.08	-0.07	-0.07	-0.05	-0.1	-0.06	-0.16	-0.11	-0.1	-0.08	0.27	0.26	0.19	0.33	0.28	0.05	0.25	0.19	0.12	0.17	0.23	0.28	-0.02	0.35	0.2	0.13	0.05	0.11	0.03	0.24	0.03	0.05	0.13	0.03	-0.09	-0.07	-0.19
484	201847_at	LIPA	0.570339	0.1	0.32	-0.02	0.41	0.35	0.17	0.29	0.15	0.15	0.1	0.03	0.22	0.13	0.24	0.33	0.16	0.36	0.2	0.4	0.14	0.21	0.1	0.31	0.37	0.08	0.03	0.17	0.29	0.16	0.08	0.11	0.05	0	0.17	0.06	0.13	0.16	0.32	-0.04	0.3	0.03	0.44	0.2	0.09	0.16	0.07
485	226347_at	226347_at	0.570308	-0.03	-0.07	0.08	0.03	0.06	-0.17	-0.13	0.01	-0.2	-0.01	-0.15	-0.05	-0.17	-0.03	-0.05	-0.09	-0.19	0.22	-0.05	0.09	0	0.32	0.28	0.17	-0.35	0.09	0.11	-0.04	0.13	0.14	0.12	-0.05	0.15	0.09	0.23	-0.5	0.17	-0.03	0.05	0.04	0.08	0.06	0	-0.26	-0.04	-0.08
486	238605_at	NOL4	0.570107	-0.19	-0.3	-0.05	-0.24	-0.23	-0.22	-0.37	-0.17	-0.17	-0.1	-0.23	-0.1	0.04	-0.17	-0.15	-0.17	-0.31	-0.13	-0.37	-0.13	-0.09	0.24	0.11	-0.05	-0.3	-0.05	-0.04	-0.27	0.01	0.05	-0.02	-0.09	0.01	-0.02	-0.23	-0.08	-0.02	-0.38	0	-0.25	0.17	-0.17	-0.25	-0.39	-0.21	0.13
487	229177_at	C16orf89	0.569883	0.08	0.13	-0.12	0.03	0.05	0	-0.04	0.07	0.21	0.12	0.02	0.18	0.11	-0.03	0.03	0.14	0.1	0.07	-0.28	0.37	0.24	0	0.05	0.05	0.19	-0.29	-0.04	0.03	-0.02	-0.32	-0.1	0.08	-0.19	-0.02	0.02	0.22	0.2	-0.26	0.22	0.35	-0.11	0.29	0.17	0.21	-0.1	0.38
488	231894_at	SARS	0.569831	-0.19	-0.28	-0.23	-0.15	-0.33	-0.32	-0.22	-0.42	-0.12	0.04	-0.28	0.02	0.01	-0.16	-0.09	-0.02	-0.17	-0.18	-0.19	-0.26	-0.43	-0.09	-0.21	-0.29	-0.35	-0.01	-0.24	-0.23	-0.03	0.08	-0.39	-0.11	-0.11	-0.13	-0.27	-0.27	-0.13	-0.25	-0.24	-0.28	-0.2	0.03	-0.35	-0.36	-0.12	-0.29
489	209859_at	TRIM9	0.569816	0	-0.29	-0.19	-0.27	-0.39	-0.21	-0.23	0.01	-0.15	-0.09	-0.33	-0.25	-0.14	-0.26	-0.07	-0.06	-0.43	-0.08	-0.33	-0.12	-0.26	-0.25	-0.09	-0.3	-0.5	-0.12	-0.25	-0.3	-0.31	-0.13	-0.43	-0.11	-0.39	-0.29	-0.26	-0.05	-0.06	-0.45	0.05	-0.2	0.02	-0.06	-0.08	-0.35	-0.06	0.13
490	242134_at	242134_at	0.569547	-0.01	0.08	0.17	0.14	0.13	-0.19	0.07	-0.02	-0.26	0.03	-0.16	0	0.03	-0.05	-0.14	0.21	-0.07	0.26	-0.07	0.19	0.21	0.11	0.17	0.21	0.06	0.21	0.24	0.07	0.15	0.05	0.41	0.01	0.23	0.2	0.26	0.08	0.11	0.16	0.04	-0.11	0.03	-0.04	0.06	-0.04	-0.03	-0.11
491	219221_at	ZBTB38	0.569537	0.08	0.01	0.18	0.03	0.1	-0.31	0.06	-0.2	-0.21	-0.1	0.06	-0.01	-0.05	-0.05	-0.05	-0.03	0.09	0.1	0.01	0.22	0.09	0.3	0.16	0.25	-0.06	0.2	0.11	0.09	0.11	-0.06	0.26	-0.06	0.37	0.19	0.08	-0.27	0.19	0.08	0.18	-0.02	0.08	-0.06	-0.03	-0.18	0.01	-0.26
492	225662_at	ZAK	0.569451	0.22	0.19	-0.07	0.24	-0.05	0.12	-0.3	0.08	0.05	0.05	-0.26	-0.1	0.2	-0.22	-0.01	0.07	0.17	0.15	-0.11	0.47	0.42	0.14	0.38	0.29	0.27	0.11	0.12	0.16	0.42	0.11	-0.02	0.2	-0.21	0.19	0.25	0.2	0.31	-0.07	0.3	0.2	0	0.24	-0.01	0.04	-0.08	0.21
493	226022_at	SASH1	0.569189	0.18	0.19	-0.06	0.16	0.24	0.08	0.18	0.26	0.05	0.17	-0.15	0.22	0.15	-0.13	0.24	0.26	0.36	0.17	0.06	0.44	0.28	0.08	0.4	0.41	0.02	0.43	0.32	0.11	0.25	0.2	0.09	0.07	-0.12	0.11	0.03	0.22	0.24	0.3	0.17	0.27	0.05	0.34	0.23	-0.02	0.27	0.18
494	213710_s_at	CALM1	0.569145	-0.1	-0.01	0.1	0.03	-0.06	0.07	0.23	-0.06	-0.02	-0.01	0.2	0.13	-0.15	0.14	-0.04	0.35	0.07	0.17	-0.03	-0.03	-0.04	0.3	-0.02	0.06	0.01	0.07	0.13	-0.07	-0.15	-0.22	0.23	-0.08	0.21	0.08	0.4	0.03	0.05	0.16	0.19	0.06	0.1	-0.02	-0.13	0.18	0.15	0.01
495	224726_at	MIB1	0.568932	0.12	-0.06	0.12	0.06	0.05	-0.27	0.06	-0.04	-0.02	-0.11	-0.06	0.01	0.07	-0.02	-0.05	0.03	0.08	0.1	-0.04	0.17	0.05	0.24	0.24	0.3	-0.08	0.34	0.23	0.13	0.2	0.17	0.25	-0.01	0.46	0.24	0.15	0.06	0.36	0.1	0.23	-0.13	0.01	-0.03	0	-0.23	-0.02	-0.11
496	231835_at	C1orf93	0.568867	-0.03	-0.28	-0.31	-0.31	-0.17	-0.25	-0.31	-0.01	-0.14	-0.06	-0.21	-0.08	-0.07	-0.2	-0.1	-0.25	-0.44	-0.18	-0.28	-0.14	-0.17	-0.13	-0.11	-0.17	-0.36	-0.17	-0.13	-0.37	-0.27	-0.04	-0.32	-0.16	-0.32	-0.34	-0.18	-0.11	-0.06	-0.39	0.02	-0.1	-0.07	-0.04	-0.03	-0.31	-0.23	0.18
497	224735_at	CYBASC3	0.568862	0.29	0.41	0.16	0.29	0.16	0.21	0.22	0.11	0.26	0.35	0.13	0.17	0.26	0.01	0.15	-0.15	0.45	0.32	0.18	0.19	0.4	0.05	0.18	0.09	0.26	-0.08	0.09	0.19	0.11	-0.26	0.05	0.21	-0.05	0.14	0.16	0.37	0.18	0.21	0.18	0.27	0.05	0.25	0.23	0.1	0.09	0.14
498	218721_s_at	C1orf27	0.568848	0.09	0	0.26	0.04	0.11	-0.33	-0.15	0.03	-0.13	-0.18	-0.2	-0.15	-0.11	-0.03	0.02	-0.27	0	0.02	-0.03	-0.06	0.01	0.23	0.13	0.22	-0.1	0.1	0.17	0.14	0.19	0.04	0.15	-0.24	0.35	0.28	-0.07	-0.32	-0.04	-0.07	0.03	-0.08	0.06	-0.04	0.04	-0.26	-0.15	-0.18
499	213927_at	MAP3K9	0.56869	-0.2	-0.2	-0.07	-0.1	-0.21	-0.13	-0.22	0.09	-0.15	-0.06	-0.08	-0.05	-0.06	-0.07	-0.27	-0.27	-0.31	-0.08	-0.25	-0.26	-0.34	-0.02	-0.14	-0.37	-0.41	0.02	-0.02	-0.39	-0.21	0	-0.38	-0.21	-0.04	-0.26	-0.11	-0.24	-0.18	-0.31	-0.14	-0.14	0.19	-0.13	-0.18	-0.37	-0.1	0.24
500	234261_at	234261_at	0.568529	-0.09	-0.03	0.14	0.09	0.07	-0.33	-0.01	-0.18	-0.23	-0.11	-0.13	-0.05	-0.27	-0.14	-0.18	-0.17	-0.2	-0.09	-0.11	-0.12	-0.01	0.23	0.27	0.31	-0.25	0.31	0.12	-0.11	0.01	0.08	0.04	-0.22	0.17	0.16	-0.11	-0.36	-0.1	-0.16	-0.07	-0.15	-0.07	0.1	-0.06	-0.35	0.04	-0.14
501	211458_s_at	GABARAPL1	0.568525	-0.27	-0.23	0	-0.22	-0.39	-0.31	-0.3	-0.05	-0.06	0.08	-0.19	-0.06	0.03	-0.08	-0.11	-0.13	-0.41	-0.14	-0.24	-0.38	-0.38	-0.03	-0.33	-0.53	-0.35	-0.37	-0.3	-0.31	-0.25	-0.22	-0.36	-0.07	-0.15	-0.3	-0.12	-0.32	-0.18	-0.36	-0.18	-0.17	0.25	-0.21	-0.26	-0.31	-0.24	0.1
502	217033_x_at	NTRK3	0.568483	-0.09	0.09	-0.05	0.01	0.09	-0.03	-0.14	-0.17	-0.3	-0.08	0.19	-0.28	0.04	-0.27	-0.21	0.01	0.04	-0.03	0.17	-0.04	0.42	-0.1	0.08	0.36	0.36	-0.04	-0.09	0.07	0.3	0.22	-0.05	0.11	0.11	0.12	0.38	0.31	-0.15	0.21	-0.2	0.14	-0.07	-0.23	0.03	0.17	-0.14	-0.13
503	230466_s_at	230466_s_at	0.568481	0.22	0.02	-0.2	0.34	0.23	0.23	0.19	0.18	0.16	0.02	0.15	0.06	0.1	-0.19	0.18	0.09	0.38	0.36	-0.09	0.33	-0.11	0.12	0.11	0.16	0.05	0.21	0.33	0.25	0.24	0.11	0.18	0.05	0.05	0.36	0.43	0.08	0.25	0.23	0.19	0.13	0.08	0.2	0.17	0.18	0.08	0.34
504	213722_at	SOX2	0.568344	-0.16	-0.04	0.19	0.06	0.19	0.02	0.06	-0.05	-0.16	-0.16	-0.14	-0.18	0.12	-0.13	0.09	-0.02	0.2	-0.09	0.07	0.25	0.3	0	0.14	0.42	0.28	0.33	0.23	0.26	0.22	0.33	0.22	0.21	0.46	0.37	0.29	0.28	0.16	0.22	0	-0.05	0.01	0.03	0.17	0.16	0.16	-0.13
505	227435_at	KIAA2018	0.568329	0.05	0.12	-0.07	0	-0.15	0.03	-0.07	-0.11	-0.26	-0.13	-0.25	0.1	0.24	-0.02	-0.21	-0.01	-0.02	0	-0.14	0.04	0.43	0.29	0.35	0.32	0.15	0.01	0.06	-0.08	0.16	0.17	-0.01	0.38	0.36	0.18	0.38	0.31	-0.03	0.17	-0.08	0.14	0.19	0.06	-0.15	-0.12	-0.04	0.15
506	200875_s_at	NOP56	0.568299	-0.11	-0.16	-0.16	0.01	-0.19	-0.32	-0.14	-0.11	0.11	-0.01	-0.04	0.1	-0.05	-0.05	0.03	-0.02	-0.18	-0.09	-0.12	-0.22	-0.33	-0.18	-0.14	-0.4	-0.25	-0.4	-0.28	-0.2	-0.46	-0.4	-0.22	-0.29	-0.18	-0.19	-0.35	-0.08	-0.07	-0.28	-0.11	-0.08	0.14	0.12	-0.02	-0.16	-0.14	0.1
507	226579_at	226579_at	0.568229	0.18	0.35	0	0.4	0.34	0.22	0.15	0.11	0.2	0.26	-0.02	0.3	0.14	0.11	0.15	0.12	0.28	0.28	0.3	0.34	0.35	0.09	0.33	0.29	0.21	0.03	0.31	0.08	0.34	0	0.22	0.31	0.27	0.18	0.03	0.09	0.22	0.41	0.09	0.39	-0.03	0.4	0.37	0.08	-0.04	0.11
508	205577_at	PYGM	0.568219	0.23	0.11	-0.04	0.31	0.15	0.21	0.29	0.2	0.21	0.33	0.23	0.41	0.21	0.21	0.29	0.27	0.28	0.33	0.04	0.39	-0.03	0.18	0.28	0.18	0.16	0.29	0.27	-0.06	0.09	0.13	-0.04	0.08	0.19	0.12	0.07	0.01	0.15	-0.02	0.17	0.07	0.08	0.28	0.14	0.23	0.23	0.11
509	219619_at	DIRAS2	0.568215	-0.23	-0.29	-0.19	-0.17	-0.2	-0.1	-0.18	0.01	-0.04	-0.01	-0.07	0.04	-0.23	-0.08	-0.08	-0.2	-0.34	-0.13	-0.25	-0.28	-0.36	0.05	-0.18	-0.3	-0.5	-0.21	-0.1	-0.33	-0.25	-0.02	-0.27	-0.16	-0.13	-0.19	-0.24	-0.25	-0.16	-0.39	-0.21	-0.25	0.11	-0.18	-0.21	-0.39	-0.06	0.17
510	206055_s_at	SNRPA1	0.568199	-0.14	-0.37	-0.13	-0.2	-0.26	-0.18	-0.28	-0.01	-0.03	-0.07	-0.43	-0.28	-0.05	-0.13	-0.16	-0.25	-0.43	-0.23	-0.18	-0.38	-0.35	-0.15	-0.17	-0.39	-0.29	-0.26	-0.25	-0.12	-0.06	-0.06	-0.39	-0.06	-0.2	-0.3	-0.26	-0.3	-0.16	-0.3	0	-0.22	0.18	-0.03	-0.16	-0.38	-0.1	0.08
511	208320_at	CABP1	0.568172	-0.11	-0.09	-0.1	-0.1	-0.21	-0.12	-0.1	-0.05	-0.11	-0.08	-0.13	-0.04	0.25	-0.02	-0.03	-0.32	-0.23	-0.06	-0.23	-0.09	-0.14	-0.24	-0.19	-0.41	-0.2	-0.15	-0.25	-0.42	-0.45	-0.2	-0.44	0.01	-0.16	-0.38	-0.29	-0.04	-0.16	-0.4	-0.14	-0.12	0.06	-0.15	-0.17	-0.2	-0.11	-0.02
512	226498_at	FLT1	0.568036	0.01	-0.06	-0.13	0.01	0.08	-0.1	-0.17	-0.12	-0.26	-0.06	-0.29	-0.06	-0.14	-0.19	0.04	-0.04	-0.01	-0.04	-0.01	0.23	-0.03	-0.05	0.22	0.19	0.03	0.11	0.06	-0.26	0.13	0.08	0.08	0.03	-0.08	-0.15	-0.02	-0.09	0.15	-0.01	0.04	-0.07	-0.33	0.06	0.01	-0.17	-0.13	-0.13
513	205070_at	ING3	0.567813	-0.06	-0.13	0.17	0.07	0.01	-0.28	-0.01	-0.02	-0.12	0.06	-0.06	-0.04	-0.07	0.18	-0.04	-0.1	0.09	0.16	0.13	0.13	-0.09	0.36	0.28	0.18	-0.14	0.34	0.25	0.06	0.23	0.2	0.15	0.01	0.35	0.26	-0.04	-0.21	0.16	-0.03	0.09	-0.16	0.09	0.18	0.01	-0.06	0.06	-0.06
514	227121_at	227121_at	0.567753	0.12	0.17	0.02	0.29	0.21	0.14	0.08	0.03	0.02	0.07	-0.23	0.15	0	-0.12	0.12	0.15	0.29	0.08	0.19	0.37	0.19	0.25	0.38	0.43	0.21	0.25	0.29	0.17	0.29	0	0.23	0.12	0.13	0.38	0.43	0.08	0.18	0.32	0.32	0.1	0.02	0.26	0.11	0.15	0.1	-0.04
515	203706_s_at	FZD7	0.567695	0.19	0.24	0.03	0.1	0.06	0.36	0.15	0.14	0.22	0.1	0.18	0.17	0.11	0.06	0.2	-0.07	0.26	0.27	0.03	0.26	0.38	0.09	0.24	0.24	0.29	0.12	0.19	0.27	0.3	0.35	0.33	0.15	0.03	0.2	0.14	0.48	0.37	-0.01	0.06	0.3	-0.08	0.18	0.12	0.21	0.18	0.25
516	222122_s_at	THOC2	0.567486	0.23	-0.06	0.17	0.1	0.02	-0.42	0.02	-0.13	-0.47	-0.21	-0.11	-0.18	-0.11	-0.15	-0.17	-0.15	0.24	0.04	-0.06	0.04	0.15	0.27	0.11	0.23	-0.17	0.2	0.13	0.01	0.09	0.08	0.06	-0.01	0.27	0.24	0.18	0.26	0.14	0.08	0.28	-0.22	0.06	-0.11	0	-0.28	-0.06	-0.04
517	208892_s_at	DUSP6	0.567217	-0.28	-0.2	-0.03	-0.21	-0.32	-0.15	-0.21	0.01	-0.22	-0.11	-0.16	-0.11	-0.19	0.12	-0.06	-0.45	-0.19	-0.07	-0.37	-0.25	-0.23	-0.06	-0.22	-0.04	-0.44	-0.21	-0.02	-0.27	-0.04	-0.05	-0.34	-0.29	-0.08	-0.24	-0.37	-0.06	-0.09	-0.49	-0.3	-0.15	0.08	-0.26	-0.2	-0.38	-0.26	0.18
518	231040_at	231040_at	0.56695	0.08	-0.38	-0.19	-0.11	-0.14	-0.16	-0.19	-0.2	-0.13	-0.23	-0.23	-0.14	0.22	-0.35	-0.21	-0.24	-0.25	0.07	-0.35	0.19	-0.13	-0.01	-0.1	-0.21	-0.32	-0.06	-0.18	-0.41	-0.08	-0.03	-0.26	0.06	-0.23	-0.26	0.03	0.01	0	-0.17	0.01	-0.21	-0.06	-0.04	-0.11	-0.31	-0.15	0.11
519	212249_at	PIK3R1	0.566875	0.08	-0.01	0.24	0.03	0.02	-0.32	0.1	-0.16	-0.14	-0.06	0.06	0.03	-0.01	-0.06	-0.08	-0.19	-0.02	0.18	0.03	0.31	-0.01	0.32	0.26	0.17	-0.06	0.16	0.14	0.03	0.09	0.12	0.24	-0.08	0.32	0.21	0.09	-0.14	0.06	0.19	0.14	-0.15	0.08	0.03	-0.1	-0.23	-0.04	-0.29
520	209226_s_at	TNPO1	0.566751	0.21	-0.05	0.24	0.06	0.07	-0.35	0.07	-0.07	-0.22	-0.11	-0.09	0	-0.03	0.04	0.05	0	0.18	0.21	0.07	0.32	0.05	0.3	0.28	0.3	0.05	0.17	0.15	0.04	0.2	0.23	0.22	-0.03	0.32	0.36	0.12	-0.27	0.23	0.11	0.11	-0.08	0.11	0.09	0.04	-0.06	-0.02	-0.23
521	229268_at	FAM105B	0.566708	0.4	0.07	-0.16	0.2	0.19	0.26	0.03	0.07	0.32	-0.02	-0.12	0.16	0.19	-0.07	0.23	0.07	0.3	0.08	0.19	0.27	-0.18	-0.33	0.3	0	0.1	0.12	-0.14	0.34	0.19	0.05	-0.12	0.06	-0.15	0.07	-0.09	0.35	0.16	0.11	0.22	0.17	-0.29	0.57	0.3	0.08	0.12	0.18
522	212954_at	DYRK4	0.566611	-0.14	0	-0.3	-0.15	-0.17	-0.19	-0.22	-0.17	0.03	0.27	-0.2	-0.08	0.1	-0.14	-0.17	-0.34	-0.01	-0.19	-0.16	-0.15	-0.09	-0.29	-0.2	-0.25	-0.23	-0.36	-0.25	-0.06	-0.08	-0.22	-0.3	0.06	-0.25	-0.3	-0.41	0.12	-0.12	-0.26	-0.12	-0.01	-0.08	0	-0.12	-0.17	-0.21	0.08
523	220145_at	MAP9	0.566566	-0.06	-0.07	0.12	-0.02	0.02	-0.27	0.06	-0.09	-0.11	-0.05	0	0.04	-0.07	-0.01	-0.12	-0.07	0	0.03	-0.12	-0.07	0.07	0.26	0.12	0.18	-0.01	0.34	0.25	0.08	0.04	0.13	0.25	-0.05	0.39	0.18	0.06	-0.12	0.2	-0.05	0.1	-0.17	0.01	-0.11	-0.11	-0.13	-0.07	-0.12
524	203849_s_at	KIF1A	0.566462	0.2	-0.04	0.22	0.02	-0.01	-0.17	0	-0.15	-0.21	-0.03	-0.03	-0.1	0.02	-0.13	-0.13	0.04	0.02	-0.01	-0.24	0.02	0.18	0.33	0.22	0.24	0.08	0.12	0.18	0.1	0.01	0.17	0.23	-0.04	0.34	0.22	0.05	-0.11	-0.15	0.04	-0.03	-0.15	0.03	-0.11	0.02	-0.08	-0.11	-0.17
525	206834_at	HBD	0.566443	0.01	-0.29	-0.22	-0.01	-0.14	0.04	-0.13	-0.2	-0.27	-0.23	-0.15	-0.32	0.05	0.04	-0.13	-0.27	-0.19	-0.01	-0.07	0.14	-0.23	-0.15	0.07	-0.04	0.14	0	0.07	-0.07	0.08	-0.03	-0.14	-0.03	0.07	0.07	-0.11	-0.07	0.15	0.07	0	-0.33	-0.41	-0.1	-0.18	0	-0.11	-0.33
526	229765_at	ZNF207	0.566392	0.01	-0.18	0.07	0.11	0.13	-0.24	0.02	-0.16	-0.1	-0.14	-0.09	0.02	-0.09	-0.09	0.04	-0.16	-0.04	-0.16	0.03	-0.01	-0.02	0.23	0.33	0.26	0.01	0.29	0.13	0.03	0.09	0.11	0.16	-0.01	0.31	0.28	0.16	-0.29	0.16	0.06	0.2	-0.2	0	0.06	-0.03	-0.13	0.02	-0.27
527	204358_s_at	FLRT2	0.566275	0.03	0	0.14	-0.03	0.07	-0.37	0.01	-0.02	-0.14	-0.04	0.08	0.04	0.03	-0.1	-0.05	0.03	-0.07	0.09	-0.15	0.3	0.2	0.34	0.16	0.28	-0.08	0.24	0.16	0.03	0.09	0.07	0.25	0.05	0.3	0.27	0.25	-0.16	0.12	0.04	0.09	-0.06	0.01	-0.15	0.01	-0.18	-0.06	-0.14
528	214370_at	S100A8	0.56625	0.03	-0.09	-0.21	-0.19	-0.09	-0.13	-0.32	-0.18	-0.37	-0.37	-0.04	-0.23	-0.32	-0.15	-0.36	-0.25	0.03	-0.03	-0.08	0.05	-0.07	-0.2	-0.31	-0.2	0.04	-0.23	-0.2	-0.15	-0.11	-0.22	-0.17	-0.26	-0.19	-0.36	-0.35	-0.19	-0.13	-0.22	-0.1	-0.09	-0.15	-0.25	-0.17	0.04	-0.16	-0.32
529	202259_s_at	N4BP2L2	0.566223	-0.2	-0.33	-0.28	-0.21	-0.25	-0.13	-0.21	-0.13	0.03	-0.08	-0.28	-0.18	-0.21	-0.05	-0.15	-0.29	-0.17	-0.11	-0.17	-0.07	-0.26	-0.32	-0.05	-0.18	-0.22	-0.27	-0.16	0.01	0	-0.14	-0.17	-0.18	-0.23	-0.17	-0.17	-0.14	-0.21	-0.1	0.03	-0.18	-0.09	-0.05	-0.05	-0.18	-0.2	-0.15
530	210512_s_at	VEGFA	0.566167	-0.22	0.08	-0.04	-0.12	-0.15	0.24	-0.17	-0.09	-0.16	-0.02	-0.37	-0.1	-0.08	-0.05	0.02	-0.12	-0.12	-0.06	0.03	0.03	-0.09	-0.08	-0.12	-0.24	-0.02	-0.05	-0.04	-0.07	0.06	-0.04	-0.15	-0.04	-0.09	-0.2	-0.17	-0.2	0.18	-0.2	-0.31	-0.07	-0.12	-0.19	-0.23	0	-0.28	-0.1
531	231391_at	CTXN3	0.56595	-0.27	-0.2	-0.15	-0.05	-0.25	-0.11	-0.18	-0.21	-0.13	-0.04	-0.21	0.02	-0.18	-0.16	-0.12	-0.05	-0.36	-0.09	0.01	-0.32	-0.28	-0.23	-0.04	-0.53	-0.41	-0.2	-0.33	-0.32	-0.22	-0.05	-0.32	-0.28	-0.18	-0.35	-0.05	-0.46	-0.12	-0.25	-0.11	-0.13	0.08	0.01	-0.27	-0.32	-0.14	-0.1
532	218306_s_at	HERC1	0.565904	-0.25	-0.21	-0.3	-0.24	-0.3	-0.04	-0.15	-0.07	-0.03	0.03	-0.09	-0.04	-0.15	-0.14	-0.09	-0.27	-0.42	-0.03	-0.26	-0.25	-0.33	-0.24	-0.09	-0.32	-0.41	-0.18	-0.18	-0.35	-0.29	-0.15	-0.34	-0.01	-0.27	-0.29	-0.31	-0.26	-0.14	-0.33	-0.2	-0.22	-0.03	-0.03	-0.07	-0.33	-0.03	0.06
533	206555_s_at	THUMPD1	0.565796	-0.09	-0.11	0.22	0.05	-0.04	-0.31	-0.03	-0.18	-0.23	-0.17	-0.22	-0.07	-0.19	0.05	-0.07	-0.28	-0.07	0.16	-0.01	-0.08	-0.05	0.39	0.16	0.22	-0.15	0.12	0.13	0	0.06	0.12	0.08	-0.13	0.27	0.18	0.01	-0.3	-0.04	-0.06	-0.04	-0.2	0.19	-0.03	-0.07	-0.36	-0.09	-0.18
534	215972_at	PART1	0.565772	-0.03	-0.25	-0.12	-0.19	-0.37	-0.14	-0.07	-0.25	-0.04	-0.03	0	-0.07	-0.19	-0.08	-0.25	-0.27	-0.31	-0.03	-0.22	-0.13	-0.22	0.05	-0.35	-0.45	-0.3	-0.23	-0.24	-0.34	-0.15	-0.1	-0.34	-0.11	-0.21	-0.32	0.01	-0.07	-0.09	-0.18	-0.09	-0.2	0.08	-0.2	-0.28	-0.17	-0.11	0.01
535	218266_s_at	NCS1	0.565706	-0.08	-0.08	0.22	0	0.06	-0.25	0.12	-0.12	-0.3	-0.12	-0.03	-0.03	-0.01	0.02	-0.05	-0.08	-0.13	-0.14	-0.31	0.12	0.12	0.24	0.19	0.06	-0.09	0.12	0.09	-0.13	0.02	0.38	0.22	0.02	0.38	0.09	-0.03	-0.12	0.02	-0.09	0	-0.06	0.07	-0.08	-0.08	-0.28	-0.05	-0.25
536	204035_at	SCG2	0.565702	-0.3	-0.32	-0.04	-0.29	-0.37	-0.21	-0.42	0	-0.07	-0.16	-0.17	-0.14	-0.27	-0.04	-0.16	-0.04	-0.24	-0.19	-0.13	-0.37	-0.45	0.05	-0.29	-0.39	-0.37	-0.2	-0.21	-0.06	-0.25	-0.1	-0.24	-0.29	-0.1	-0.21	-0.06	-0.41	0.09	-0.29	-0.14	-0.28	0.17	-0.24	-0.28	-0.31	-0.18	0.1
537	224906_at	ANO6	0.565663	0.22	0.19	-0.11	0.2	0.19	0.08	-0.11	0.35	0.3	0.22	-0.21	0.02	0.13	0.08	0.12	0.22	0.24	0.16	-0.1	0.42	0.38	-0.03	0.42	0.33	0.11	0.23	0.27	0.27	0.42	0.1	0.09	0.14	-0.05	-0.01	0.19	0.22	0.22	0.14	0.24	0.32	-0.06	0.36	0.29	-0.06	0.08	0.32
538	218699_at	RAB7L1	0.565631	0.31	0.12	0.02	0.22	0.15	0.12	0.03	0.3	0.23	0.34	0.14	0.01	0.04	0.14	0.18	0.14	0.4	0.27	0.31	0.4	0.12	-0.08	0.36	0.09	-0.01	-0.03	0.13	0.32	0.22	0.1	0.1	0.04	-0.12	0.04	0.02	0.32	0.39	0.18	0.22	0.22	0.12	0.38	0.14	-0.09	0.06	0.27
539	219737_s_at	PCDH9	0.565626	-0.01	0.04	0.17	0.14	0.18	-0.23	0.07	-0.08	-0.28	-0.12	-0.15	0.1	-0.05	-0.04	-0.07	0.03	0.18	0.04	0	-0.08	0.13	0.42	0.32	0.46	0.02	0.23	0.21	0.08	0.21	0.11	0.35	0.09	0.34	0.24	0.18	0.08	-0.14	0.25	-0.13	-0.04	0.19	0.1	0.05	-0.21	0.05	-0.12
540	234701_at	ANKRD11	0.565451	0.09	0.14	0.09	0.12	0.34	-0.3	0.07	-0.14	-0.21	-0.28	-0.03	-0.03	-0.03	-0.04	-0.18	-0.11	0.19	0.09	-0.13	0.11	0.06	0.05	0.27	0.28	-0.03	0.21	0.1	0.14	-0.05	0.19	0.12	0	0.31	0.26	0	0.25	0.16	-0.12	-0.08	-0.07	-0.12	-0.12	0.27	-0.18	-0.07	-0.03
541	200677_at	PTTG1IP	0.565325	0.26	0.15	-0.13	0.11	0.08	0.1	-0.1	0.1	0.2	0.11	-0.16	-0.03	-0.04	0.03	0.14	0.21	0.29	0.21	0.13	0.42	0.2	-0.09	0.19	0.2	0.28	0.07	0.03	0.37	0.25	0.05	0.13	0.03	-0.19	0.13	0.05	0.32	0.32	0.19	0.3	0.26	-0.13	0.3	0.23	0.15	0.09	0.1
542	224894_at	YAP1	0.565295	0.24	0.1	0.03	0.07	0.07	0.19	-0.07	0.16	0.25	0.03	-0.16	-0.13	0.11	-0.11	0.24	0.09	0.06	0.18	-0.17	0.46	0.2	0.15	0.39	0.22	0.19	0.2	0.33	0.31	0.27	0.2	0.14	0.02	-0.09	0.14	0.04	0.28	0.31	0.01	0.18	0.24	0.01	0.29	0.21	0.05	0.14	0.31
543	208389_s_at	SLC1A2	0.565142	0.03	-0.09	0.17	-0.15	0.02	-0.29	-0.03	-0.06	-0.24	-0.19	-0.11	-0.04	-0.06	-0.09	-0.06	-0.05	-0.04	0.04	-0.15	0.26	0.1	0.36	0.22	0.25	0.05	0.18	0.21	-0.09	0.02	0.09	0.25	0	0.34	0.23	0.09	-0.01	0.01	-0.11	-0.03	-0.21	0.08	-0.15	-0.03	-0.19	-0.12	-0.21
544	201901_s_at	YY1	0.565026	0.07	0.04	0.15	0.1	0.12	-0.33	0.04	-0.09	-0.2	-0.13	-0.04	0.02	0.06	0	-0.03	-0.13	0.08	0.02	0.06	0.32	0.08	0.3	0.32	0.29	-0.11	0.32	0.25	-0.03	0.25	0.26	0.24	0.03	0.34	0.21	0.13	-0.19	0.27	0.14	0.21	-0.07	0.05	0.04	0	-0.33	0.07	-0.13
545	228693_at	CCDC50	0.564994	-0.13	0	0.09	0.1	0.03	-0.16	-0.02	-0.16	0.02	0	0.18	0.09	-0.05	-0.02	-0.16	0.03	0.12	0.34	-0.29	0.09	0.15	0.29	0.31	0.26	-0.09	0.18	0.25	0.14	0.27	0.38	0.24	-0.12	0.25	0.08	0.01	-0.08	0.11	-0.04	0.14	0.08	-0.01	0.13	0.05	-0.18	-0.09	-0.12
546	225535_s_at	TIMM23	0.564979	-0.1	-0.25	-0.26	-0.2	-0.29	-0.27	-0.34	-0.02	-0.07	-0.15	-0.14	-0.14	0.11	-0.25	-0.12	-0.22	-0.4	-0.18	-0.33	-0.18	-0.27	-0.09	0.04	-0.29	-0.22	-0.19	-0.19	-0.35	-0.25	-0.05	-0.35	-0.03	-0.23	-0.32	-0.3	-0.26	-0.11	-0.38	-0.06	-0.03	-0.02	0.05	-0.15	-0.26	-0.2	0.2
547	222988_s_at	TMEM9	0.564866	-0.21	-0.29	-0.21	-0.12	-0.19	-0.26	-0.28	-0.04	-0.06	-0.09	-0.28	-0.1	-0.13	-0.16	-0.11	-0.13	-0.26	-0.23	-0.34	-0.18	-0.29	0.04	0	-0.25	-0.32	-0.28	-0.17	-0.37	-0.39	-0.21	-0.36	-0.11	-0.17	-0.26	-0.21	-0.23	-0.02	-0.42	0.03	-0.1	-0.01	0.17	0.01	-0.13	-0.21	0.23
548	214098_at	KIAA1107	0.564609	-0.21	-0.37	-0.08	-0.13	-0.33	-0.13	-0.21	-0.12	-0.17	-0.08	-0.2	-0.1	-0.19	-0.23	-0.16	-0.16	-0.36	-0.11	-0.3	-0.23	-0.38	0.07	-0.25	-0.39	-0.43	-0.21	-0.21	-0.43	-0.16	-0.1	-0.26	-0.11	-0.12	-0.29	-0.15	-0.2	-0.21	-0.39	-0.08	-0.31	0.17	-0.14	-0.27	-0.32	-0.15	0.08
549	205609_at	ANGPT1	0.564506	0.3	0.2	0.08	0.21	0.08	0.24	0.05	0.12	0.35	0.07	0.04	0.03	0.1	0.19	0.24	-0.08	0.17	0.23	0.38	0.45	0.03	-0.18	0.22	0.03	0.3	-0.01	0.11	0.52	0.43	0.42	0.17	0.06	0.15	0.21	0.14	0.45	0.42	0.35	0.2	0.08	-0.11	0.03	0.03	0.2	0.06	0.14
550	227632_at	TBC1D24	0.564499	-0.17	-0.13	0.04	-0.06	0	-0.38	-0.01	-0.02	-0.07	-0.18	-0.11	-0.14	-0.08	-0.02	-0.24	-0.24	-0.27	0	-0.16	-0.12	0.05	0.22	0.27	0.14	-0.06	0.34	0.19	0.07	0.02	0.07	0.23	0.03	0.3	0.06	0.04	-0.07	0.04	-0.03	-0.01	-0.13	0.05	-0.07	-0.03	-0.27	0.09	-0.14
551	231866_at	LNPEP	0.564311	0.12	-0.04	0.19	0.04	0.07	-0.3	0.05	-0.02	0.02	-0.15	-0.13	0.01	-0.08	0	0	-0.03	-0.02	0.16	-0.07	0.01	0.05	0.3	0.23	0.21	-0.03	0.17	0.12	0.1	0.02	0.18	0.23	0.03	0.31	0.11	0.11	-0.32	0.03	0.11	0.17	-0.08	0.05	-0.02	-0.02	-0.18	0.06	-0.14
552	203896_s_at	PLCB4	0.564286	0.02	0.12	0.42	0.02	-0.2	0.08	0	0.17	0.1	0.31	0.15	0.29	0.13	0.2	0.19	0.04	0.26	0.06	-0.18	0.07	-0.25	0.2	-0.11	-0.06	0.03	0.17	0.25	0.1	0.19	-0.16	0.21	-0.02	0.24	0.14	-0.04	0.05	0.12	0.06	0.03	-0.03	0.26	0.04	-0.12	-0.05	0.01	0.34
553	200826_at	SNRPD2	0.564245	-0.12	-0.12	-0.2	-0.13	-0.21	-0.2	-0.13	0.05	-0.04	-0.05	-0.23	0.04	-0.1	-0.18	-0.05	-0.08	-0.13	-0.3	-0.15	-0.28	-0.28	-0.2	-0.11	-0.29	-0.08	-0.31	-0.12	-0.2	-0.43	-0.27	-0.27	-0.18	-0.2	-0.21	-0.3	-0.13	-0.12	-0.34	-0.07	-0.1	0.06	0.13	-0.08	-0.03	-0.15	0.34
554	225927_at	MAP3K1	0.564143	0.08	0.26	-0.01	0.14	0.08	0.24	0.03	0.04	0.18	0.13	0.03	0.14	0.06	-0.01	0.19	0.03	0.21	0.28	0.24	0.2	0.3	0.1	0.29	0.29	0.19	0.18	0.21	0.36	0.36	0.02	0.11	0.05	-0.07	0.17	0.18	0.14	0.24	0.33	0.19	0.45	-0.04	0.36	0.2	0.25	0.01	0.13
555	232547_at	SRCIN1	0.564137	-0.13	-0.02	-0.18	0.17	0.13	-0.04	-0.18	-0.08	-0.34	-0.35	-0.17	0.09	0.19	0.05	-0.23	-0.13	0.12	-0.03	-0.06	-0.19	-0.03	0.09	0.15	0.31	0.12	-0.2	0.03	-0.19	-0.05	0.01	-0.12	0.14	0.11	0.25	0.06	-0.03	-0.27	0.15	-0.31	-0.25	0.01	0.1	0	-0.08	-0.31	-0.17
556	207276_at	CDR1	0.564102	0	0.04	0.01	-0.02	0	-0.3	-0.08	-0.15	0	-0.15	-0.12	-0.03	0.05	-0.09	-0.22	0.05	0.11	0.14	-0.01	0.01	0.29	0.19	0.03	0.23	0	0.25	0.16	0.18	0.17	0.23	0.39	0.14	0.25	0.16	0.36	-0.07	0.04	0.14	-0.02	0.01	0.01	-0.11	-0.02	-0.14	0.03	-0.2
557	236934_at	236934_at	0.563733	0.25	-0.1	0.15	0.08	0.39	-0.16	0.06	-0.02	-0.22	0.15	-0.12	-0.14	0.11	0.03	-0.2	0.13	0.11	0.04	0.13	0.38	0.27	0.2	0.2	0.36	-0.1	0.36	0.28	0.17	0.24	0.21	0.12	0.1	0.32	0.02	0.31	-0.06	0.25	0.3	0.19	-0.16	-0.08	0	0.3	-0.18	0.02	-0.1
558	218062_x_at	CDC42EP4	0.563725	0.22	0.21	-0.13	0.14	0.21	0.09	-0.01	0.24	0.26	0.09	0.17	0.13	0.18	-0.18	0.25	0.11	0.14	0.25	-0.05	0.45	0.21	-0.04	0.32	0.35	0.35	0.26	0.25	0.26	0.14	0.04	0.04	0.13	0.02	0.23	0.1	0.31	0.39	-0.12	0.14	0.26	-0.1	0.32	0.38	0.18	0.1	0.22
559	202813_at	TARBP1	0.563632	-0.12	-0.29	-0.24	-0.13	-0.16	-0.17	-0.17	-0.14	0.07	0.12	-0.12	-0.14	-0.21	-0.04	-0.1	-0.05	-0.3	-0.13	-0.32	-0.15	-0.3	-0.09	-0.18	-0.2	-0.4	-0.22	-0.28	-0.25	-0.31	-0.2	-0.32	-0.21	-0.29	-0.36	-0.12	-0.13	-0.23	-0.3	-0.07	-0.13	0.06	0	0.02	-0.27	-0.06	0.03
560	229504_at	229504_at	0.563488	0.27	0.03	-0.07	0.25	-0.05	0.1	0.07	0.25	0.14	0.19	0.19	0.27	0.12	-0.14	0.04	0.02	0.28	0.31	-0.02	0.33	0.23	0.09	0.27	0.12	0	-0.08	0.14	0.11	0.16	0.05	0.07	0.12	-0.25	0.03	0.03	0.45	0.3	0.22	0.38	0.16	-0.02	0.5	0.11	-0.04	0.2	0.3
561	238801_at	RBM33	0.563416	-0.02	0.22	0.22	0.04	0	0.21	0.19	0.2	0.03	0.02	-0.04	-0.35	0	-0.07	0.14	0.23	0.04	0.01	0.01	0.17	0.37	0.25	0.06	0.19	0.26	0.19	0.17	0.19	0.41	0.04	0.13	-0.13	0.15	0.22	0.37	0.09	0.06	0.18	0.16	0.21	0.26	-0.06	-0.02	0.25	-0.02	0.09
562	243533_x_at	243533_x_at	0.563411	-0.01	-0.15	0.16	-0.06	0.05	-0.35	-0.08	-0.09	-0.16	-0.22	-0.01	-0.07	-0.04	-0.15	-0.12	-0.03	-0.21	0.03	-0.09	0.12	0.07	0.26	0.26	0.2	-0.04	0.25	0.23	0.03	0.25	0.32	0.28	0.09	0.27	0.2	0.18	-0.14	0.13	-0.1	0.08	-0.15	-0.04	0	-0.04	-0.16	-0.11	-0.2
563	217100_s_at	UBXN7	0.563312	0.36	0.06	0.2	0.03	0.01	-0.03	0.06	-0.04	-0.11	-0.06	0.03	-0.04	0.03	0.2	0.14	-0.03	0.14	0.13	0.12	0.25	0.15	0.28	0.24	0.15	0.07	0.26	0.09	0.05	0.23	0.04	0.32	-0.03	0.28	0.32	0.34	-0.02	-0.03	0.15	0.03	0.09	0.08	0.07	-0.02	-0.02	0.18	-0.13
564	239302_s_at	LOC100506922	0.563307	-0.12	-0.15	-0.24	-0.21	-0.29	-0.24	-0.47	-0.06	-0.08	0.09	-0.29	-0.07	-0.14	-0.11	-0.08	-0.24	-0.26	-0.12	-0.36	-0.05	-0.2	-0.23	0.01	-0.24	-0.31	-0.27	-0.16	-0.06	-0.18	-0.3	-0.23	-0.1	-0.22	-0.34	-0.1	0.05	-0.03	-0.16	0.01	-0.03	-0.07	-0.06	-0.11	-0.36	-0.19	0
565	230027_s_at	MRPL43	0.563292	-0.03	0.08	-0.13	0.25	0.17	-0.12	-0.06	0.22	0.2	0.16	-0.02	0.2	-0.07	0.05	0.26	0.03	-0.07	0.04	0.15	-0.05	-0.11	0.13	0.01	-0.01	-0.1	-0.21	0	-0.13	-0.23	-0.14	-0.05	0.09	-0.07	-0.07	-0.17	-0.24	0.08	-0.01	0.1	0.13	0.08	0.37	0.1	-0.14	0	0.35
566	221830_at	RAP2A	0.563261	-0.09	-0.03	0.16	0.03	0.1	-0.43	0.03	-0.16	-0.28	-0.23	-0.2	-0.03	-0.09	-0.07	-0.06	-0.14	-0.13	-0.11	-0.1	0.06	0.02	0.32	0.21	0.22	-0.13	0.3	0.17	-0.08	0.13	0.2	0.23	-0.02	0.34	0.22	0	-0.26	0	-0.06	0.09	-0.1	0.08	-0.01	-0.04	-0.23	0.04	-0.14
567	203763_at	DYNC2LI1	0.562932	0	-0.31	-0.08	-0.1	-0.28	-0.07	-0.12	-0.11	0.02	0.06	-0.13	-0.09	-0.11	-0.12	-0.09	-0.2	-0.18	0.04	-0.17	0.07	-0.27	-0.1	-0.18	-0.28	-0.37	-0.17	-0.22	-0.16	-0.05	0	-0.34	-0.1	-0.36	-0.33	-0.13	-0.1	-0.04	-0.22	0.17	-0.19	0.15	-0.04	-0.12	-0.32	0.03	0.07
568	223213_s_at	ZHX1	0.562817	0.28	0.05	-0.13	0.25	0.05	-0.05	-0.08	0.16	-0.14	-0.06	-0.16	0.02	0.06	-0.27	-0.14	-0.06	0.12	0.25	0	0.37	0.33	0.2	0.19	0.42	0.16	-0.08	0.07	0.2	0.2	0.2	-0.04	0.12	0.05	0.12	0.26	0.42	0.31	0.1	0.15	0.1	0.12	0.07	0.04	-0.06	0	0.37
569	213938_at	ERC2	0.562781	-0.2	-0.32	-0.18	-0.34	-0.26	-0.22	-0.05	-0.11	-0.12	-0.04	-0.19	-0.01	-0.17	-0.14	-0.21	-0.2	-0.31	-0.06	-0.33	-0.25	-0.29	-0.07	-0.18	-0.15	-0.35	-0.1	-0.14	-0.42	-0.24	-0.15	-0.09	-0.22	-0.17	-0.36	-0.3	-0.12	-0.19	-0.51	-0.13	-0.23	0.1	-0.19	-0.12	-0.28	-0.03	0.21
570	225790_at	MSRB3	0.56273	0.3	0.18	0.19	0.06	0.12	0.26	0.03	0	0.05	0.26	0.26	0.19	0.11	-0.13	-0.07	0.2	0.18	0.4	0.15	0.45	0.18	0.14	0.24	0.29	0.06	0.21	0.03	0.23	0.46	0.1	0.51	0.3	0.01	0.19	0.27	0.17	0.27	0.24	0.23	0.06	0.09	-0.01	0.11	0.1	0.12	-0.24
571	200629_at	WARS	0.562723	-0.2	-0.25	-0.1	-0.32	-0.32	-0.04	-0.25	-0.13	-0.09	-0.01	-0.46	-0.23	-0.35	-0.03	-0.02	-0.11	-0.26	-0.07	-0.32	-0.28	-0.26	-0.28	-0.24	-0.43	-0.11	-0.36	-0.36	-0.28	-0.24	-0.48	-0.39	-0.28	-0.42	-0.39	-0.34	-0.37	-0.13	-0.39	-0.17	-0.06	0.07	-0.1	-0.13	0.03	-0.19	0.03
572	201242_s_at	ATP1B1	0.562672	-0.27	-0.08	0.22	0.07	0.1	-0.27	-0.01	-0.04	-0.25	-0.17	-0.15	-0.07	-0.1	0.01	0.01	-0.25	-0.1	-0.05	-0.06	-0.13	-0.01	0.36	0.26	0.31	-0.16	0.26	0.25	-0.08	0.07	0.23	0.15	0.02	0.33	0.21	0.12	-0.22	0.01	0.02	0.08	-0.18	0.12	-0.02	-0.06	-0.25	0.03	-0.14
573	227558_at	CBX4	0.562632	-0.44	-0.33	-0.17	-0.07	0	-0.21	-0.28	-0.28	-0.18	-0.22	-0.34	-0.22	-0.11	-0.24	-0.18	-0.12	-0.25	-0.11	-0.25	-0.2	-0.39	0.09	-0.01	-0.12	-0.39	-0.08	-0.21	-0.27	-0.17	0.06	-0.26	-0.1	-0.05	-0.18	-0.13	-0.35	-0.05	-0.14	-0.06	-0.27	0.02	0.13	-0.18	-0.33	-0.16	-0.21
574	224559_at	MALAT1	0.562595	0.14	-0.05	0.12	0.09	0.09	-0.18	-0.13	-0.07	-0.22	-0.16	-0.16	-0.1	-0.03	-0.16	-0.07	-0.16	0.02	-0.16	0.05	0.03	0.12	0.36	0.35	0.29	0.07	0.26	0.2	0.18	0.26	0.08	0.31	0.12	0.31	0.29	0.26	-0.09	-0.11	0.23	0.02	-0.04	0.01	0.08	0.09	-0.05	0	-0.2
575	228745_at	SGTB	0.562589	-0.14	-0.4	-0.08	-0.16	-0.35	-0.14	-0.22	-0.05	-0.11	-0.07	-0.18	-0.07	-0.12	-0.21	-0.07	-0.08	-0.36	-0.17	-0.27	-0.23	-0.42	0	-0.09	-0.42	-0.39	-0.01	-0.12	-0.46	-0.3	-0.07	-0.27	-0.19	-0.2	-0.23	-0.1	-0.24	-0.2	-0.34	0.03	-0.19	0.15	-0.02	-0.29	-0.34	0.04	0.15
576	201505_at	LAMB1	0.562502	0.01	-0.39	-0.12	-0.38	-0.2	-0.09	-0.23	-0.11	-0.13	0.01	0.12	-0.23	-0.18	-0.06	-0.15	-0.04	-0.07	-0.02	-0.07	0.03	-0.36	-0.29	-0.38	-0.44	-0.22	-0.26	-0.37	-0.41	-0.21	-0.15	-0.45	-0.3	-0.25	-0.24	-0.21	-0.22	-0.05	-0.27	0	-0.27	0.09	-0.22	-0.12	-0.3	-0.23	-0.11
577	213040_s_at	NPTXR	0.56238	-0.15	-0.24	-0.15	-0.41	-0.27	-0.24	-0.03	0	-0.07	-0.01	-0.27	-0.18	-0.07	-0.09	-0.25	-0.31	-0.25	-0.07	-0.15	-0.12	-0.28	-0.12	-0.25	-0.2	-0.27	-0.16	-0.12	-0.4	-0.36	-0.08	-0.26	-0.14	-0.24	-0.33	-0.22	0.04	-0.13	-0.3	-0.02	-0.22	0.01	-0.17	-0.08	-0.17	0	0.19
578	223348_x_at	MUM1	0.562377	0.13	0.14	-0.05	0.29	0.29	0.04	0.11	0.2	0	0.22	0.1	0.36	-0.06	0.22	0.13	0.35	-0.06	-0.07	0.08	0.2	0.23	-0.01	0.26	0.19	-0.01	-0.19	-0.02	-0.01	-0.17	0	0.1	0.13	0.19	0.13	0.21	0	-0.04	0.24	0.06	0.19	0.12	0.33	0.26	0.03	-0.02	0.11
579	225073_at	PPHLN1	0.562365	-0.12	-0.36	-0.11	-0.25	-0.22	-0.23	-0.22	-0.06	-0.17	-0.21	-0.29	-0.33	0.04	-0.01	-0.1	-0.31	-0.35	-0.04	-0.38	-0.15	-0.28	0.01	0.07	-0.17	-0.28	-0.21	-0.02	-0.23	-0.01	0.07	-0.31	-0.11	-0.16	-0.13	-0.25	-0.23	-0.11	-0.27	0.04	-0.14	0.09	0	-0.2	-0.31	-0.05	0.12
580	229734_at	LOC283174	0.562362	-0.04	-0.22	-0.16	-0.22	-0.06	-0.12	-0.29	-0.1	-0.25	0.07	-0.33	0.07	-0.21	-0.34	-0.22	-0.09	-0.39	-0.18	-0.23	0.03	-0.13	-0.15	-0.06	-0.13	-0.36	0	-0.21	-0.41	-0.04	-0.13	-0.28	-0.17	-0.25	-0.36	-0.14	-0.04	-0.12	-0.22	-0.18	-0.09	-0.18	-0.16	0.08	-0.28	-0.2	0.15
581	212104_s_at	RBFOX2	0.56231	-0.19	-0.18	0.18	-0.01	0.04	-0.41	-0.13	-0.23	-0.3	-0.14	-0.16	-0.14	-0.05	-0.1	-0.16	-0.11	-0.22	-0.05	-0.27	-0.08	-0.09	0.33	0.19	0.15	-0.07	0.11	0.11	-0.14	-0.06	0	0.14	0.06	0.36	0.19	0.06	-0.26	0.01	-0.25	0.03	-0.21	0.13	-0.09	-0.06	-0.13	-0.1	-0.17
582	235196_at	CDC73	0.562233	0.14	0.11	0.17	0.25	0.02	0.28	0.25	0.24	0.22	0.15	-0.15	0.28	-0.09	-0.03	0.23	0.24	0.24	0.37	0.03	0.22	-0.02	0.36	0.25	0.09	-0.05	0.07	0.07	0.09	0.11	0.03	0.22	0.02	-0.13	-0.12	0.08	0.05	0.19	0.34	0.24	0.1	0.18	0.38	-0.02	-0.06	0.12	0.17
583	202409_at	IGF2	0.562031	0.16	-0.01	0.1	0.09	0.13	0.38	0.07	0.23	0.27	0.25	0.3	0.24	0.29	0.41	0.11	0.11	0.18	0.39	0.11	0.33	0.12	0.11	0.08	0.05	0.28	0.19	0.19	0.14	0.25	0.22	-0.01	0.25	0.11	0.07	0.22	0.05	0.19	0.18	0.07	0.27	0.12	0.15	0.15	0.28	0.16	0.12
584	206690_at	ACCN1	0.561928	-0.17	-0.31	-0.24	-0.31	-0.24	-0.1	-0.19	0.06	-0.25	0.13	-0.23	0.05	-0.14	0.03	-0.2	-0.28	-0.45	-0.05	-0.35	-0.24	-0.12	0.01	-0.25	-0.17	-0.27	-0.18	0.11	-0.42	-0.25	-0.09	-0.23	-0.1	-0.12	-0.28	-0.3	-0.1	-0.01	-0.52	-0.16	-0.02	0.04	-0.23	-0.09	-0.14	-0.12	0.34
585	243868_at	RFX3	0.561891	0.09	0.02	0.23	0.04	0.12	-0.28	0.06	-0.1	-0.1	0.03	-0.19	0.01	0	-0.05	0.03	-0.07	-0.14	-0.02	-0.26	0.18	0.22	0.16	0.32	0.38	0.06	0.27	0.26	0.21	0.21	0.31	0.33	0.08	0.41	0.33	0.01	-0.18	0.2	-0.04	0.07	-0.05	0.03	-0.07	0.14	0.02	0.06	-0.05
586	202810_at	DRG1	0.561499	-0.25	-0.11	-0.37	-0.16	-0.34	-0.29	-0.31	-0.07	-0.21	-0.23	-0.28	-0.1	-0.18	-0.01	-0.24	-0.22	-0.25	-0.22	-0.23	-0.09	-0.11	-0.13	-0.36	-0.33	-0.19	-0.32	-0.02	-0.23	-0.07	-0.22	-0.22	-0.15	-0.19	-0.27	-0.29	0.02	-0.01	-0.49	-0.08	-0.1	-0.05	-0.22	-0.18	-0.21	-0.15	0.28
587	219426_at	EIF2C3	0.56146	0.13	-0.08	0.19	0.13	0.09	-0.16	-0.04	-0.09	-0.25	-0.04	-0.01	0.05	0.15	0.07	-0.08	0.02	0.24	0.06	-0.15	0.31	0.22	0.24	0.18	0.36	0.02	0.25	0.23	0.13	0.3	0.05	0.36	0.19	0.44	0.17	0.16	0.04	0.18	0	0.2	0	-0.02	0.03	0.07	-0.19	-0.09	-0.18
588	214596_at	CHRM3	0.561358	-0.1	-0.21	0.01	-0.08	-0.02	-0.36	0.03	-0.14	-0.08	-0.17	-0.07	-0.06	-0.09	-0.08	-0.1	-0.09	-0.25	-0.06	-0.32	-0.03	-0.08	0.29	0.15	0.18	-0.12	0.17	0.13	-0.14	0	0.16	0.16	-0.05	0.34	0.16	-0.02	-0.19	-0.11	-0.28	-0.06	-0.23	0.08	-0.11	-0.05	-0.29	-0.02	-0.08
589	224721_at	WDR75	0.56133	-0.08	-0.01	-0.08	-0.17	-0.24	-0.24	-0.19	-0.24	-0.05	-0.09	-0.31	-0.03	-0.01	-0.11	-0.13	-0.19	-0.25	-0.14	-0.32	-0.07	-0.14	0.01	-0.04	-0.3	-0.26	-0.07	-0.28	-0.22	-0.09	0.07	-0.23	-0.15	-0.4	-0.24	-0.06	-0.19	-0.17	-0.35	-0.12	-0.11	-0.06	-0.1	-0.27	-0.42	-0.03	-0.08
590	210966_x_at	LARP1	0.561144	-0.29	-0.02	-0.12	-0.07	-0.11	-0.2	-0.14	-0.15	-0.42	-0.23	-0.22	0.13	0.09	-0.1	-0.19	-0.08	0.05	-0.04	-0.1	0	0.14	0.12	0.22	0.26	0.16	0.12	0.07	-0.05	-0.13	-0.15	0.08	0.2	0.13	0.1	0.34	0.33	-0.02	0.05	-0.19	-0.06	0.02	-0.07	-0.08	-0.14	0.07	0.12
591	201846_s_at	RYBP	0.561143	-0.1	0.08	0.19	0.12	0.19	-0.28	0.08	-0.17	-0.14	-0.12	-0.07	0.01	-0.04	-0.02	-0.02	-0.06	0.07	0.03	0.12	0.04	0.13	0.32	0.32	0.34	0.02	0.29	0.23	0.06	0.42	0.17	0.27	0.03	0.37	0.32	0.08	-0.28	0.06	0.26	0.05	0.05	-0.01	0.08	0.04	-0.09	0.05	-0.15
592	224687_at	ANKIB1	0.561138	0	0.11	0.13	0.22	0.19	-0.29	0.03	-0.05	-0.11	-0.32	-0.19	0.14	-0.09	-0.01	0.05	-0.06	0.02	0.08	0.14	0.19	0.04	0.38	0.27	0.23	-0.17	0.09	0.17	0.03	-0.01	0.01	0.2	0.03	0.25	0.15	0.04	-0.33	0.16	0.18	0.15	0.06	0.1	0.24	0.02	-0.24	-0.01	-0.17
593	207268_x_at	ABI2	0.560923	-0.22	-0.06	0.21	-0.14	0.05	-0.07	0.24	0.03	-0.01	0.09	0.14	-0.09	-0.11	0.21	-0.01	0.29	0.27	-0.06	0.09	0.01	-0.02	0.24	-0.08	0.09	0.21	0.06	0	0.1	-0.31	-0.01	0.36	-0.05	0.25	0.18	0.29	0.25	-0.03	0.16	0.04	-0.01	0.18	-0.14	-0.18	0.12	0.1	-0.23
594	226666_at	DAAM1	0.560859	0.31	-0.01	0.11	0.16	0.02	0.01	-0.23	-0.15	-0.02	0.05	-0.2	-0.1	0.02	-0.1	-0.04	-0.06	0.08	0.22	-0.2	0.24	0.32	0.38	0.27	0.39	0.2	-0.03	0.09	0.1	0.26	0.19	0.11	0.18	0.18	0.12	0.16	0.43	0.09	-0.01	0.31	0.06	0.08	0.08	-0.06	-0.1	-0.08	0.02
595	238718_at	238718_at	0.560766	0.26	0.04	0.14	0.04	0.23	-0.15	0.13	-0.07	-0.26	-0.08	-0.13	0.13	-0.07	-0.02	-0.18	0.09	0.1	0.24	-0.03	0.02	0.01	0.32	0.24	0.26	-0.19	0.24	0.16	0.07	0.28	0.24	0.1	-0.08	0.27	0.11	0.09	-0.21	0.11	0.2	0.21	-0.03	-0.02	0.16	-0.05	-0.31	0	-0.16
596	235072_s_at	KIF13A	0.56074	0.28	0.21	0.01	0.31	0.31	-0.04	0.16	0.14	0.05	0.05	-0.03	0.33	0.16	-0.04	0.2	0.06	0.15	0.29	0.09	0.3	0.23	0.25	0.44	0.48	-0.1	0.25	0.25	0.19	0.12	0.13	0.08	0.13	0.02	0.25	0.04	0.07	0.16	0.1	0.06	0.19	0.05	0.45	0.3	-0.18	0.08	0.02
597	212451_at	SECISBP2L	0.560614	0.01	-0.11	0.16	0.03	0.24	-0.11	0.04	-0.14	-0.18	-0.29	0.03	-0.04	-0.09	0.04	-0.04	-0.07	0.09	0.04	-0.11	0.06	0.26	0.24	0.19	0.31	0.07	0.26	0.19	0.1	0.02	-0.06	0.23	-0.09	0.44	0.27	-0.06	-0.2	-0.2	0.05	-0.1	-0.11	-0.05	0	0.05	-0.07	-0.08	-0.22
598	213392_at	IQCK	0.560499	0.16	0.2	0.07	0.42	0.33	0.33	0.26	0.22	0.18	0.21	0.12	0.23	0.04	0.04	0.21	0.12	0.36	0.18	0.19	0.4	0.21	0.22	0.31	0.43	0.08	0.13	0.26	0.23	0.28	-0.04	0.29	0.05	0.23	0.33	0.16	0.21	0.19	0.33	0.34	0.1	0.16	0.34	0.25	0.11	0.01	0.27
599	239144_at	B3GAT2	0.560499	0.07	0.25	-0.06	0.42	0.29	0.08	-0.02	0.12	0.1	0.08	0.08	0.21	-0.02	0	0.26	-0.09	0.19	0.18	-0.07	0.04	0.25	0.16	0.32	0.28	0.21	-0.01	0.31	0.27	0.2	0.25	0.15	0.07	-0.08	0.45	0.08	0.39	0.14	0	0.2	0.32	-0.02	0.44	0.18	0.02	0.12	0.21
600	210982_s_at	HLA-DRA	0.5604	0.05	0.07	0.03	0.17	0.21	0.11	0.13	0.22	0.14	0.33	-0.08	0.19	0	0.24	0.36	0.34	0.26	0.25	0.13	0.06	-0.13	-0.03	0.16	0.22	0.15	0.06	-0.02	0.14	0.14	-0.12	0.09	-0.08	-0.02	-0.03	0	-0.11	0.16	-0.16	0.06	0.08	-0.08	0.18	0.09	0.14	0.11	0.14
601	235482_at	LOC400960	0.560313	0.1	-0.04	0.18	0.06	0.13	-0.26	0.04	-0.1	-0.07	-0.05	0.07	0	-0.11	-0.09	0.09	0.08	0.1	0.02	0.27	0.15	0.02	0.25	0.3	0.33	-0.01	0.35	0.13	0.19	0.11	0.29	0.26	-0.03	0.42	0.23	0.3	-0.06	0.18	0.35	0.26	-0.02	0.07	0.1	0.15	-0.07	0.07	-0.18
602	211973_at	LOC100507620	0.560274	0.22	0	0.26	0.01	0.03	-0.06	0.11	-0.07	-0.05	0.08	0.23	0.14	-0.07	0.17	-0.04	0.16	0.19	0.1	-0.11	0.29	-0.04	0.3	0.17	0.18	0.06	0.18	0.17	-0.04	-0.05	0.04	0.28	-0.05	0.4	0.18	0.02	-0.12	0.04	0.07	0.3	-0.11	0.12	-0.13	-0.1	-0.1	0.03	-0.14
603	218303_x_at	KRCC1	0.560134	0.27	0.06	0.05	0.23	0.23	0.1	0.05	0.14	0.09	0.06	-0.16	0.1	0.03	-0.02	0.16	-0.02	0.22	0.23	0.05	0.27	0.14	-0.11	0.29	0.36	-0.11	0.06	0.19	0.31	0.28	0.17	0.08	0.17	-0.06	0.14	-0.04	0.2	0.28	-0.05	0.12	0.25	-0.08	0.34	0.21	-0.25	0.08	0.15
604	208663_s_at	TTC3	0.560102	-0.01	-0.07	0.18	0	0.06	-0.3	0.05	-0.13	-0.17	-0.02	0.01	0.07	-0.02	0.08	-0.01	0.04	0.01	-0.04	-0.15	-0.14	0.01	0.28	0.21	0.25	-0.08	0.28	0.17	0.06	0.13	0.23	0.27	0.02	0.41	0.2	0.07	-0.12	-0.16	0.04	-0.12	-0.1	0.05	-0.05	-0.04	-0.24	0.07	-0.1
605	210004_at	OLR1	0.56009	0.18	0.09	0.07	0.21	0.2	0.19	0.14	0.37	0.17	0.19	0.09	0.2	0.07	0.23	0.14	0.18	0.19	0.19	0.38	0.04	-0.21	0.01	0.18	0.19	-0.06	0.07	0.11	0.1	0.25	0.17	0.07	-0.05	0.04	-0.07	0.12	-0.19	0.15	0.27	0.1	0.15	0.11	0.25	0.07	-0.01	0.21	0.16
606	239742_at	TULP4	0.559966	0.01	-0.09	0.08	0.1	0.18	-0.22	-0.06	-0.13	-0.24	-0.2	-0.2	-0.01	-0.04	0.02	-0.11	0.02	-0.05	0.09	0.02	0.02	0.09	0.34	0.38	0.31	0.06	0.29	0.22	0.06	0.18	0.11	0.31	0.02	0.45	0.17	0.27	-0.25	0.04	0.18	-0.16	-0.11	0.01	0.13	0.04	-0.12	-0.02	-0.22
607	224218_s_at	TRPS1	0.559908	0.19	0.2	0.14	0.22	0.09	-0.08	0.11	-0.1	-0.03	0.05	-0.17	0.02	0.01	-0.02	-0.07	0.17	0.23	0.16	-0.06	0.57	0.19	0.2	0.31	0.42	0.02	0.23	0.17	0.28	0.17	0.03	0.36	-0.01	0.29	0.2	0.32	0.18	0.3	0.29	0.44	0.14	0.09	0.16	0.08	-0.05	0.05	-0.14
608	201683_x_at	TOX4	0.559877	-0.17	-0.09	0.34	-0.07	0.04	-0.25	-0.02	-0.1	-0.29	-0.16	-0.21	-0.07	-0.06	0.13	-0.16	0.1	0.1	0.02	-0.04	0.07	-0.01	0.29	0.17	0.13	0.11	0.18	0.13	0.09	0.14	0.12	0.2	-0.07	0.46	0.26	0.19	0.14	0.05	0.17	-0.08	-0.14	0.08	-0.18	-0.14	-0.13	-0.04	-0.19
609	205802_at	TRPC1	0.559777	-0.03	-0.2	-0.12	-0.05	-0.06	-0.12	-0.15	-0.09	0.02	-0.04	-0.25	-0.05	-0.05	-0.04	0.01	-0.4	-0.28	-0.05	-0.34	-0.2	-0.06	-0.2	-0.01	-0.18	-0.39	-0.18	-0.13	-0.11	-0.28	-0.18	-0.35	-0.05	-0.1	-0.21	-0.41	-0.06	-0.15	-0.31	0.08	-0.08	0.09	0.12	0.02	-0.46	-0.1	0.18
610	211943_x_at	TPT1	0.559735	0	0.21	0.17	0.06	0.29	0.2	0.27	0.23	0.08	0.02	0.04	0.17	0.11	-0.11	0.35	0.16	0.25	0.06	0.24	0.19	0.19	0.2	0.13	0.4	0.25	0.15	0.31	0.36	0.32	0.13	0.36	0.25	-0.04	0.27	0.31	0.15	0.21	0.15	0.19	0.27	0	0.05	0.1	0.07	0.17	0.06
611	223642_at	ZIC2	0.559725	0.09	0.12	-0.12	0.06	0.23	0.14	-0.03	0.04	0.21	0.08	-0.24	0.01	0.09	-0.15	0.04	-0.19	0.11	0.25	-0.33	0.39	0.33	0.05	0.36	0.37	0.07	0.32	0.3	0.13	0.32	0.14	0.14	0.04	0	0.06	-0.15	0.11	0.24	-0.11	0.15	0.31	-0.04	0.2	0.29	0.08	0.25	0.26
612	208120_x_at	FKSG49	0.559696	0.1	0.11	0.27	0.09	0.16	0.15	0.27	-0.11	0.08	-0.18	0.02	-0.09	0.08	0.01	0.1	-0.01	0.19	-0.06	0.02	0	0.43	0.11	0.1	0.18	0.27	0.31	0.1	0.26	0.17	-0.08	0.34	0.09	0.32	0.26	0.25	0.23	-0.03	0.23	-0.1	0.22	-0.07	-0.11	0.09	0.27	0.17	-0.32
613	224781_s_at	RBM17	0.559668	0.23	0.24	-0.06	0.36	0.21	0.14	-0.01	0.15	-0.02	0.07	-0.36	0.23	-0.01	-0.09	0.22	0.07	0.21	0.25	0.31	0.21	0.22	0.1	0.4	0.38	0.17	0.15	0.3	0.15	0.39	-0.05	0.02	-0.1	-0.03	0.2	0.11	0.02	0.12	0.3	0.26	0.2	-0.03	0.29	0.09	0.09	-0.06	0.18
614	242856_at	242856_at	0.559524	-0.16	-0.08	0.15	-0.1	-0.07	-0.31	-0.05	-0.11	-0.09	-0.05	-0.19	-0.14	-0.06	-0.18	-0.04	-0.2	-0.11	-0.11	-0.21	-0.13	0.03	0.11	0.19	0.15	0.06	0.17	0.2	0.06	0.15	0.15	0.21	0.01	0.34	0.11	-0.13	-0.14	-0.02	-0.2	-0.07	-0.18	-0.11	-0.23	-0.08	-0.1	-0.06	-0.09
615	225932_s_at	HNRNPA2B1	0.559373	0.1	0.12	-0.18	0.37	0.17	0.08	0.09	0.19	0.25	0.23	-0.12	0.11	0.1	0.13	0.35	0.05	0.19	0.06	0.14	-0.13	-0.02	-0.04	0.19	-0.05	-0.17	0.02	-0.07	0.04	-0.09	-0.03	-0.08	0.06	-0.34	0.03	-0.1	0.02	-0.09	0.1	0.04	0.16	0.03	0.49	0.14	-0.1	0.19	0.15
616	212193_s_at	LARP1	0.559259	-0.34	-0.02	-0.09	-0.06	-0.09	-0.16	-0.04	-0.14	-0.26	-0.17	-0.29	0.21	-0.08	-0.06	-0.13	0.05	0.01	-0.08	-0.12	-0.15	0.06	0.19	0.17	0.19	0.05	0.12	0.09	-0.04	-0.23	-0.29	0.15	0.08	0.22	0.14	0.31	0.13	-0.13	-0.06	-0.11	-0.02	0.07	-0.04	-0.1	-0.18	0.07	0.05
617	228638_at	228638_at	0.559238	-0.09	0.04	0.18	0.1	0.09	-0.17	0.09	-0.03	-0.06	0.02	-0.07	0.12	-0.21	0.03	0.06	0.05	0.16	0.18	0.03	-0.02	-0.03	0.32	0.16	0.16	-0.08	0.1	0.15	0.1	0.13	0.14	0.37	-0.23	0.29	0.13	0.42	-0.12	-0.03	0.21	0.11	0.08	0.09	0.14	-0.05	-0.16	0.05	-0.05
618	212758_s_at	ZEB1	0.559193	0.34	0.17	0.41	0.06	0.04	-0.1	0.2	0.05	-0.03	0.02	0.21	0	0.12	0.21	-0.12	0.19	0.06	0.22	-0.2	0.39	0.29	0.23	0.19	0.17	0.16	0.2	0.21	0.19	0.12	0.03	0.31	0.05	0.39	0.13	0.1	0.04	0.28	0.18	0.19	0.04	0.18	-0.05	-0.03	-0.02	-0.01	-0.11
619	226899_at	UNC5B	0.559136	0.11	0.31	0.03	0.47	0.27	-0.09	0.09	0.06	-0.2	-0.04	-0.19	0.21	0.22	0.12	0.18	-0.08	0.31	0.28	0.24	0.05	0.28	0.18	0.23	0.34	0.09	-0.08	0.1	0.08	0.26	0.08	0.15	0.17	0.13	0.35	0.04	0.08	0.05	0.22	-0.1	0.24	0.02	0.38	0.16	0	-0.07	-0.08
620	214415_at	PLGLB1	0.558993	0.04	0.06	0.21	0.18	0.11	-0.17	0.25	-0.15	0.01	-0.15	-0.18	0.02	0.09	0.01	0.02	-0.17	0	-0.03	0.21	0.1	0.22	0.24	0.24	0.35	-0.08	0.32	0.24	0.29	0.18	-0.02	0.09	0.06	0.34	0.33	0.06	0.14	0.17	0.15	-0.01	-0.13	0.03	0	0.23	-0.23	0.03	-0.16
621	203247_s_at	ZNF24	0.558982	-0.12	0.09	0.22	0.18	0.11	-0.27	0.18	-0.15	-0.07	-0.16	-0.11	-0.06	0.05	-0.01	0.1	-0.12	0.17	0.03	0.28	-0.18	0.15	0.26	0.27	0.34	0.07	0.36	0.16	0.11	0.02	0.03	0.2	0.11	0.33	0.36	0	-0.23	-0.05	0.23	-0.06	0.04	0.08	0.08	0.01	-0.08	0.11	-0.24
622	244170_at	RAB3C	0.55896	-0.22	0.03	0.06	0	-0.24	-0.09	0.29	0.06	0.07	0.2	0.07	0.23	-0.02	0.19	0.26	0.17	-0.09	-0.15	-0.08	-0.3	-0.12	0.21	0.02	-0.09	-0.08	0	-0.14	-0.14	-0.23	-0.03	0.12	-0.05	0.25	0.04	-0.03	-0.09	-0.08	-0.15	-0.03	0.03	0.2	-0.09	-0.21	-0.1	0.19	0.06
623	204881_s_at	UGCG	0.558799	0	-0.1	0.17	-0.03	0.16	-0.4	-0.05	-0.13	-0.19	-0.12	-0.08	-0.11	-0.1	0.01	-0.05	-0.05	-0.09	-0.16	-0.03	0.04	-0.02	0.26	0.13	0.2	-0.07	0.21	0.12	0.02	0.16	0.14	0.19	-0.07	0.28	0.22	0.08	-0.28	-0.03	-0.19	0.13	-0.08	0.03	-0.11	-0.03	-0.18	-0.06	-0.22
624	207186_s_at	BPTF	0.558704	0.17	-0.07	0.19	0.05	0.14	-0.31	0.01	-0.22	-0.23	-0.05	-0.06	-0.04	-0.09	0.03	-0.18	0	0.11	0.23	-0.1	0.26	0.04	0.29	0.23	0.32	-0.05	0.24	0.14	0.03	0.22	0.16	0.24	-0.03	0.41	0.14	0.12	-0.15	0.31	0.16	0	-0.12	0.08	-0.06	0.01	-0.26	-0.07	-0.28
625	214577_at	MAP1B	0.558393	-0.02	0.01	0.16	0	0.01	-0.27	0.13	-0.14	-0.13	-0.09	-0.06	-0.01	-0.16	0.12	0.03	0.05	-0.03	-0.08	-0.1	-0.13	0.01	0.36	0.08	0.17	-0.07	0.14	0.07	-0.06	-0.25	0.05	0.24	-0.02	0.33	0.23	0.12	-0.26	-0.26	0.11	-0.08	-0.04	0.09	-0.09	-0.08	-0.12	0.04	-0.21
626	205531_s_at	GLS2	0.558377	-0.25	-0.27	-0.18	-0.13	-0.28	-0.25	-0.25	-0.19	-0.1	0.07	-0.07	-0.21	0.04	-0.09	-0.15	-0.1	-0.35	-0.3	-0.27	-0.38	-0.38	-0.19	-0.23	-0.45	-0.29	-0.2	-0.26	-0.34	-0.36	-0.2	-0.38	-0.01	-0.14	-0.26	-0.17	-0.22	-0.25	-0.35	-0.11	-0.14	-0.03	-0.2	-0.19	-0.24	-0.14	-0.03
627	213375_s_at	N4BP2L1	0.55827	-0.22	-0.25	-0.09	-0.28	-0.26	-0.15	-0.23	0	-0.02	-0.14	-0.26	-0.28	-0.17	-0.16	-0.08	-0.11	-0.44	-0.25	-0.19	-0.25	-0.17	-0.12	-0.18	-0.22	-0.49	-0.08	-0.21	-0.31	-0.36	-0.21	-0.23	-0.22	-0.18	-0.26	-0.27	-0.15	-0.1	-0.3	-0.04	-0.16	0.07	-0.17	-0.15	-0.41	-0.1	0.21
628	213249_at	FBXL7	0.558168	0.32	0.19	0.08	0.35	0.36	0.06	0.28	0.24	0.16	0.07	0.04	0.37	0.2	0.16	0.21	0.18	0.37	0.26	0.53	0.15	0.21	0.01	0.3	0.23	0.13	0.21	0.14	0.26	0.37	0.2	0.21	0.12	0.22	0.26	-0.03	0.28	0.14	0.34	0.09	0.14	-0.12	0.32	0.38	0.09	0.18	-0.03
629	243184_at	243184_at	0.558131	0.08	0.08	0.14	0.15	0.22	-0.19	0.02	-0.09	-0.18	-0.11	-0.17	0.09	-0.02	-0.09	-0.01	-0.06	0.17	-0.01	0.2	0.18	0.17	0.32	0.26	0.37	-0.05	0.35	0.19	-0.05	0.14	0.2	0.17	-0.01	0.27	0.23	0.23	-0.21	0.14	0.19	0.24	-0.01	0	0.08	0.11	-0.26	0.06	-0.21
630	208864_s_at	TXN	0.558108	-0.07	-0.3	-0.31	-0.34	-0.33	-0.49	-0.11	0.04	-0.18	-0.24	-0.33	-0.18	-0.21	-0.13	0.02	-0.25	-0.29	-0.16	-0.21	-0.15	-0.35	-0.14	-0.23	-0.29	-0.44	-0.23	-0.1	-0.12	-0.42	-0.14	-0.37	-0.33	-0.1	-0.2	-0.36	-0.16	-0.1	-0.47	0.06	-0.2	0.04	-0.21	-0.17	-0.38	0.01	0.25
631	219024_at	PLEKHA1	0.557973	-0.19	-0.11	0.05	0.11	-0.06	-0.29	0.07	-0.2	-0.31	-0.25	-0.19	0.06	-0.02	-0.09	-0.09	-0.14	-0.01	-0.02	-0.08	-0.15	-0.02	0.31	0.06	0.19	-0.13	0.09	0.08	-0.28	-0.13	-0.01	0.17	0.08	0.26	0.08	-0.08	-0.11	-0.24	-0.05	-0.07	-0.16	0.12	-0.04	-0.15	-0.31	0	0.03
632	239815_at	239815_at	0.557899	0.2	0.14	0.3	0.13	0.07	-0.21	0.06	-0.2	-0.2	-0.23	-0.02	0.1	0.03	0.09	0	0.09	0.09	-0.04	0.19	0.11	0.16	0.2	0.3	0.3	0.02	0.34	0.06	0.09	0.23	0.09	0.19	-0.1	0.36	0.39	0.23	-0.04	0	0.28	0.09	0.09	0.03	0.2	-0.02	-0.09	0.02	-0.33
633	201810_s_at	SH3BP5	0.557866	-0.14	-0.03	0.1	-0.04	0.01	-0.45	0.02	-0.21	-0.1	-0.1	-0.12	-0.02	-0.18	0.02	0	-0.1	-0.07	-0.08	-0.05	-0.28	0.02	0.32	0.14	0.1	-0.14	0.1	0.09	0.08	0.1	0.14	0.21	-0.06	0.31	0.17	0.03	-0.49	-0.18	0.01	-0.17	0	0.04	-0.03	-0.08	-0.23	-0.04	-0.27
634	212736_at	C16orf45	0.557804	-0.28	-0.3	-0.11	-0.29	-0.33	-0.35	-0.11	-0.23	-0.13	-0.04	-0.09	-0.11	-0.14	-0.06	-0.15	-0.16	-0.32	-0.22	-0.21	-0.26	-0.38	-0.03	-0.2	-0.44	-0.28	-0.17	-0.22	-0.39	-0.31	-0.25	-0.22	-0.04	-0.18	-0.25	-0.15	-0.14	-0.27	-0.38	-0.13	-0.22	0.09	-0.12	-0.2	-0.21	0.03	0.08
635	213156_at	213156_at	0.557697	0.2	0.15	0.09	0.17	0.15	0.13	-0.02	0.15	-0.08	-0.02	-0.22	0.06	0.08	-0.03	0.03	-0.02	0.3	0.18	0.21	0.29	0.3	0.29	0.35	0.44	0.11	0.02	0.18	0.24	0.33	0.16	0.1	0.09	0.26	0.37	0.4	0.55	0.3	0.31	0.18	0.04	0.09	0.16	0.07	-0.11	-0.08	0.13
636	226975_at	RNPC3	0.557687	-0.05	-0.01	0.22	0.13	0.21	-0.18	-0.06	-0.08	-0.24	-0.09	0.09	0.06	-0.01	-0.03	-0.07	0.02	-0.02	-0.01	-0.1	0.01	0.15	0.26	0.3	0.31	0.1	0.26	0.17	0.03	0.24	0.22	0.35	0	0.33	0.17	0.12	-0.12	-0.07	0.12	-0.18	-0.04	-0.01	0.08	0.08	-0.12	-0.06	-0.21
637	202305_s_at	FEZ2	0.557667	-0.09	0.02	0.22	0.02	0.17	-0.36	0.03	-0.18	-0.15	-0.12	-0.07	-0.07	-0.03	0.02	0	-0.01	-0.01	-0.01	-0.07	0	0.06	0.27	0.21	0.25	-0.12	0.21	0.16	0.02	0.11	0.2	0.21	-0.05	0.38	0.23	0	-0.45	-0.04	0.03	0.01	-0.06	0.07	0.02	-0.01	-0.23	0.02	-0.22
638	200665_s_at	SPARC	0.557655	0.26	0.29	0.04	0.34	0.23	0.16	0.12	0.19	0.17	0.14	0.05	0.04	0.15	0.1	0.24	0.27	0.29	0.16	0.26	0.33	0.22	-0.15	0.28	0.22	0.2	-0.05	0.25	0.4	0.21	-0.15	0.06	0.14	-0.15	0.18	0.21	0.2	0.24	0.38	0.27	0.36	-0.04	0.41	0.17	0.06	0.18	0.21
639	214464_at	CDC42BPA	0.557455	0.23	0.11	0.22	0.01	0.23	-0.13	0.16	-0.07	-0.12	-0.16	-0.04	0.09	-0.05	0.05	-0.27	0.05	-0.04	0.1	-0.18	0.12	0.44	0.23	0.16	0.46	0.18	0.43	0.19	0.17	0.05	0.12	0.33	0	0.42	0.12	-0.08	0.08	-0.02	-0.08	-0.06	0.05	-0.04	-0.1	0.17	0.06	0.06	-0.1
640	213920_at	CUX2	0.557344	-0.07	-0.22	-0.05	-0.15	-0.35	-0.15	-0.1	-0.18	-0.14	0.1	-0.17	-0.11	0	-0.16	-0.11	-0.32	-0.29	0.02	-0.33	-0.23	-0.19	0.08	-0.2	-0.44	-0.29	0	-0.3	-0.48	-0.32	-0.13	-0.28	-0.04	0.01	-0.27	-0.28	-0.39	-0.12	-0.32	-0.17	-0.19	0.12	-0.07	-0.29	-0.27	-0.12	-0.03
641	200616_s_at	MLEC	0.557331	0.14	-0.08	0.13	-0.06	0.03	-0.34	0.16	-0.12	-0.25	-0.1	-0.01	0.05	-0.03	-0.06	-0.11	-0.09	0.13	-0.09	-0.29	0.25	0.08	0.12	0.17	0.32	-0.15	0.31	0.25	0.12	0.24	0.09	0.35	0	0.37	0.16	0.09	0.08	0.04	-0.05	0.01	-0.21	-0.09	-0.04	-0.02	-0.23	0.09	-0.02
642	226154_at	DNM1L	0.557243	-0.2	-0.43	-0.07	-0.22	-0.29	-0.09	-0.12	-0.03	-0.09	0.06	-0.19	-0.07	-0.2	-0.29	-0.07	-0.15	-0.35	-0.07	-0.25	-0.3	-0.38	0.04	-0.15	-0.3	-0.36	-0.11	-0.12	-0.39	-0.26	-0.13	-0.28	-0.16	-0.28	-0.24	-0.11	-0.18	-0.3	-0.3	-0.12	-0.29	0.1	-0.03	-0.22	-0.32	0	0.18
643	226740_x_at	NBPF1	0.557066	0.25	0.04	-0.14	0.22	0.32	0.14	-0.09	0.27	0.3	0.33	-0.22	-0.06	0.19	0.03	0.16	0.02	0.05	0.15	-0.06	0.18	0.39	-0.09	0.43	0.34	0.03	0.13	0.07	0.17	0.23	0.09	-0.1	0.14	-0.25	-0.1	-0.18	0.25	0.16	-0.06	0.12	0.2	-0.19	0.36	0.17	-0.1	0.08	0.13
644	236532_at	C11orf87	0.556808	-0.22	-0.27	-0.01	-0.09	-0.05	-0.15	-0.06	-0.18	-0.05	-0.19	-0.14	-0.15	-0.08	-0.2	-0.13	-0.16	-0.19	-0.17	-0.47	-0.24	-0.18	0.19	0.09	-0.1	-0.16	0.03	-0.05	-0.15	-0.1	0.11	-0.01	-0.17	0.15	0.04	-0.11	-0.2	-0.12	-0.45	-0.08	-0.22	0.13	0	-0.2	-0.19	-0.07	-0.06
645	212529_at	LSM12	0.556716	-0.04	0.15	0.28	0.03	0.02	-0.19	0.18	-0.14	-0.26	0.04	0.07	0.06	-0.02	-0.02	-0.16	-0.12	-0.01	0.01	-0.02	0.13	0.3	0.3	0.12	0.1	0	0.04	0.03	0.09	0.18	0.26	0.25	0.04	0.28	0.21	0.03	0.11	0.05	0.16	-0.15	0.18	0.18	-0.14	-0.04	-0.11	0.04	-0.27
646	202171_at	VEZF1	0.55671	0.2	0.24	0.04	0.32	0.22	0.03	0.23	0.11	0.08	0.22	0.11	0.35	0.13	0.09	0.24	0.1	0.35	0.29	0.19	0.12	0.01	0.35	0.29	0.42	-0.24	0.02	0.12	0.23	0.23	0.06	0.13	-0.01	0.15	0.14	0.09	-0.02	0.11	0.25	0.04	0.17	0.09	0.28	0.16	-0.31	0.03	-0.05
647	226029_at	VANGL2	0.55663	0.25	0.31	-0.2	0.2	0.2	0.32	0.13	0.1	0.17	0.04	-0.08	0.07	0.25	0.14	0.1	0.02	-0.01	0.14	-0.22	0.19	0.24	0.01	0.33	0.31	0.15	0.01	0.24	0.14	0.12	0.02	0.14	0.21	0.18	-0.01	0.07	0.27	0.15	-0.04	0.15	0.38	-0.2	0.49	0.28	0.03	0.16	0.19
648	242059_at	242059_at	0.556562	-0.01	0.01	0.22	0.11	0.13	-0.25	0.01	-0.18	-0.17	-0.08	-0.25	-0.08	-0.06	-0.02	0	-0.1	-0.03	-0.06	0.02	-0.07	0.06	0.27	0.28	0.33	0.03	0.18	0.2	0.07	0.16	0.17	0.21	0.03	0.29	0.22	0.19	-0.25	0.05	0.08	0.05	-0.08	-0.05	-0.01	0.02	-0.17	-0.01	-0.17
649	213742_at	SRSF11	0.556498	-0.07	-0.06	0.09	0.12	0.06	-0.28	-0.11	-0.1	-0.17	-0.07	-0.16	0.06	0.01	0	-0.08	-0.18	0.05	0.12	-0.08	-0.01	0.01	0.2	0.2	0.19	-0.09	0.09	0.14	0.06	0.23	0.21	0.22	-0.01	0.3	0.11	-0.1	-0.21	0.02	-0.05	0.07	-0.12	-0.02	0.05	0.04	-0.32	-0.16	-0.1
650	226650_at	ZFAND2A	0.55633	-0.17	-0.17	-0.22	-0.13	-0.17	-0.32	-0.29	-0.12	-0.11	-0.01	-0.43	-0.06	-0.02	-0.1	-0.12	-0.05	-0.18	-0.27	-0.23	-0.24	-0.33	-0.04	-0.18	-0.31	-0.28	-0.35	-0.28	-0.31	-0.36	-0.16	-0.35	-0.12	-0.27	-0.33	-0.33	-0.2	-0.24	-0.38	-0.05	0.04	-0.01	0.06	-0.13	-0.17	-0.27	0.12
651	206462_s_at	NTRK3	0.556311	-0.07	-0.01	-0.16	-0.24	-0.2	-0.24	-0.25	-0.2	-0.37	-0.03	-0.24	-0.27	-0.24	-0.09	-0.23	-0.31	-0.17	-0.1	-0.17	-0.07	0.1	0	0.09	0.22	0.13	-0.16	-0.24	-0.12	-0.02	0.11	-0.15	-0.01	0.24	0.09	0.19	0.33	-0.16	-0.16	-0.14	-0.04	0.02	-0.21	-0.06	-0.11	-0.19	0.03
652	202154_x_at	TUBB3	0.556229	-0.28	-0.19	-0.11	-0.3	-0.28	-0.21	-0.2	-0.11	0.03	0.06	-0.22	-0.22	-0.22	-0.12	-0.01	-0.08	-0.34	-0.24	-0.29	-0.2	-0.36	-0.07	-0.22	-0.38	-0.03	-0.3	-0.23	-0.28	-0.28	-0.24	-0.17	-0.29	-0.24	-0.2	-0.23	-0.33	0	-0.4	-0.11	-0.12	0.08	-0.1	-0.22	-0.17	-0.06	-0.02
653	241376_at	LOC100130097	0.556219	-0.17	-0.16	0.07	0.08	0.02	-0.3	-0.11	-0.22	-0.33	-0.07	-0.06	-0.1	-0.17	-0.09	-0.18	-0.05	0.03	-0.03	-0.09	0.01	-0.08	0.26	0.2	0.16	-0.1	0.23	0.14	-0.12	-0.03	0.28	0.05	0.04	0.34	0.08	0.15	0.02	0.01	0.03	0.07	-0.19	-0.02	-0.02	-0.1	-0.31	-0.04	-0.23
654	212487_at	GPATCH8	0.556124	0.13	0.02	0.27	-0.01	0.03	-0.33	-0.05	-0.25	-0.27	-0.19	0.03	-0.08	0.12	0.02	-0.15	0.03	0.2	0.16	-0.09	0.05	0.28	0.16	0.2	0.19	0.05	0.2	0.11	0.08	0.07	0.03	0.21	0.04	0.28	0.09	0.09	0.25	-0.05	0.17	-0.12	-0.01	-0.01	-0.06	-0.02	-0.06	-0.08	-0.19
655	229830_at	PDGFA	0.556051	0.19	0.07	0.08	0.32	0.11	0.02	-0.09	-0.11	-0.11	-0.06	-0.23	0.08	-0.13	0	0	0.1	0.27	0.23	0.22	0.23	0.11	0.44	0.32	0.21	0.14	0.13	0.13	0.17	0.26	0.04	0.23	0.15	0.2	0.29	0.37	-0.12	0.21	0.33	0	0.04	0.1	0.25	0.04	0.12	-0.11	-0.14
656	227751_at	PDCD5	0.556031	0.04	-0.08	-0.41	0.11	-0.16	-0.12	-0.3	-0.18	-0.14	-0.05	-0.09	-0.16	-0.18	-0.21	-0.12	-0.04	-0.22	-0.02	-0.12	-0.13	-0.17	-0.23	0.15	-0.1	-0.27	-0.21	-0.35	-0.27	-0.18	-0.16	-0.1	-0.18	-0.21	-0.27	-0.1	-0.04	-0.23	-0.11	0.15	-0.06	-0.23	0.18	-0.07	-0.35	-0.05	-0.2
657	208894_at	HLA-DRA	0.555827	0.05	0.12	0	0.15	0.15	0.11	0.13	0.24	0.17	0.38	-0.05	0.12	-0.03	0.28	0.27	0.3	0.25	0.23	0.14	0.07	-0.09	-0.08	0.17	0.17	0.12	0.03	-0.04	0.15	0.16	-0.06	0.15	-0.1	0.06	-0.03	0.02	-0.09	0.19	-0.16	0.06	0.11	-0.06	0.11	0.01	0.14	0.08	0.08
658	226250_at	226250_at	0.555582	0.27	0.16	-0.15	0.32	0.19	0.22	-0.08	0.01	-0.2	0.05	-0.17	0.12	0.03	-0.28	-0.1	0.23	0.23	0.09	0.11	0.27	0.28	0.06	0.35	0.52	0.23	-0.04	-0.02	0.12	0.25	0.14	0.03	0.12	-0.04	0.16	0.61	0.39	0.15	0.33	0.07	0.24	-0.01	0.3	0.2	0.18	-0.13	0.07
659	228310_at	ENAH	0.555505	0.36	0.38	-0.24	0.41	0.22	0.07	-0.03	0.25	0.1	0.31	0.2	0.35	0.18	0.19	0.17	0.14	0.07	0.29	0.08	0.4	0.36	-0.11	0.37	0.18	0.04	-0.05	0.12	0.08	0.1	0.03	-0.11	0.31	-0.07	0.03	0.18	0.22	0.22	0.11	0.34	0.39	-0.13	0.42	0.28	-0.05	-0.06	0.17
660	201086_x_at	SON	0.555481	0.11	0.03	-0.09	0.28	0.07	0.04	0.13	0.18	0.36	0.22	-0.18	-0.01	-0.02	0.11	0.29	0.17	0.16	0	0.17	0.13	-0.07	0.03	0.07	-0.1	-0.13	0.01	-0.13	0.26	0.02	-0.2	-0.2	-0.04	-0.14	0.01	-0.05	-0.01	0.01	-0.01	0.21	0.25	0.24	0.39	0.16	-0.05	0.16	0.26
661	229086_at	C1orf213	0.555472	0.07	-0.26	-0.3	-0.11	-0.16	-0.15	-0.32	-0.12	-0.01	0.09	-0.33	-0.28	-0.18	-0.12	-0.12	-0.16	-0.18	-0.16	-0.31	0.04	-0.14	-0.31	-0.04	-0.1	-0.2	-0.29	-0.31	-0.24	-0.26	-0.25	-0.28	-0.11	-0.39	-0.32	-0.11	0.13	-0.14	-0.22	0.22	-0.06	-0.17	0.06	0.09	-0.12	-0.26	-0.07
662	220146_at	TLR7	0.555409	0.27	0.18	0.03	0.15	0.11	0.07	0.18	0.24	0.07	0.19	0.12	0.28	-0.01	0.23	0.04	0.1	0.36	0.36	0.17	0.17	0.05	-0.01	0.08	0.16	0.07	0.07	0.25	0.17	0.15	0.31	-0.2	-0.04	0.07	-0.01	0.12	0.23	0.3	0	0.11	0.16	0.31	0.29	0.21	0.11	0.04	0.23
663	226487_at	C12orf34	0.555406	0.06	0.25	-0.06	0.49	0.41	0.04	0.17	0.07	0.33	0.18	0	0.39	0.21	0.21	0.36	0.15	0.32	0.14	0.31	-0.11	-0.03	0.03	0.07	0.07	-0.06	-0.31	-0.02	0.28	-0.03	-0.06	-0.06	0.19	-0.15	0.21	0.05	-0.04	0.05	0.15	-0.08	0.2	-0.1	0.38	0.19	-0.12	-0.13	-0.07
664	218671_s_at	ATPIF1	0.555061	-0.18	-0.3	-0.1	-0.26	-0.31	-0.29	-0.08	-0.11	-0.05	-0.09	-0.16	-0.12	-0.21	-0.12	-0.07	-0.15	-0.3	-0.17	-0.22	-0.29	-0.4	-0.09	-0.34	-0.43	-0.32	-0.35	-0.26	-0.28	-0.5	-0.34	-0.31	-0.24	-0.16	-0.18	-0.2	-0.25	-0.27	-0.47	-0.08	-0.18	0.18	-0.12	-0.12	-0.15	-0.07	0.15
665	225427_s_at	APOA1BP	0.554917	0.12	0.05	-0.13	0.14	0.07	-0.02	0.11	0.16	0.26	0.16	-0.02	0.42	0.03	0.19	0.03	0.18	0.1	0.08	0.11	0.1	-0.04	0.12	0.12	-0.02	-0.09	-0.31	-0.01	-0.08	-0.11	-0.1	-0.1	-0.07	-0.08	-0.19	-0.1	-0.08	0.06	-0.14	-0.02	0.26	0.09	0.46	0.19	-0.02	-0.01	0.41
666	212932_at	RAB3GAP1	0.554889	-0.16	-0.04	0.15	-0.01	0.07	-0.16	0.06	-0.21	-0.05	0.07	0.12	-0.05	-0.14	0.03	0.04	0.03	0.05	-0.11	-0.09	-0.13	0.06	0.28	0.17	0.24	-0.01	0.15	0.02	0.03	-0.24	0.07	0.21	-0.05	0.26	0.21	0.18	-0.23	-0.12	0.15	-0.03	-0.01	0.12	-0.11	0.04	-0.03	0.04	-0.23
667	242036_x_at	ATP2B3	0.554719	-0.22	-0.25	-0.17	-0.18	-0.31	-0.17	-0.38	-0.07	-0.18	-0.11	-0.08	-0.16	0.05	-0.29	-0.23	-0.04	-0.24	-0.18	-0.31	-0.21	-0.12	-0.04	0.09	-0.2	-0.26	-0.03	-0.19	-0.38	-0.35	-0.2	-0.3	-0.19	-0.11	-0.22	-0.14	-0.17	-0.28	-0.38	-0.06	-0.16	0.11	0.07	-0.14	-0.3	-0.14	0.2
668	212492_s_at	KDM4B	0.554647	-0.01	0.03	0.18	0.04	0.17	-0.08	-0.06	-0.11	-0.16	-0.2	-0.06	0.07	-0.08	-0.08	-0.1	0.02	0.15	-0.02	-0.14	0.04	0.18	0.27	0.19	0.38	0.07	0.28	0.24	0.14	0.2	0.26	0.4	-0.01	0.33	0.16	0.14	0.11	-0.08	0.05	0.07	-0.03	-0.06	-0.15	0.09	-0.05	-0.14	-0.16
669	207557_s_at	RYR2	0.554489	-0.14	-0.13	0.03	-0.05	0.02	-0.24	-0.06	-0.21	-0.24	-0.03	-0.12	-0.05	-0.13	-0.13	-0.01	-0.05	-0.13	-0.06	-0.09	-0.1	0.01	0.26	0.07	0.25	-0.11	0.04	0.02	-0.18	-0.09	0.05	0.08	0.14	0.11	0.14	0.08	0.03	-0.18	-0.17	-0.04	-0.23	-0.04	-0.21	-0.12	-0.31	-0.08	-0.09
670	203962_s_at	NEBL	0.554478	0.13	0.11	-0.08	0.02	0.11	0.2	0.09	0.31	0.24	0.2	-0.02	0.12	0.14	0	0.24	0.34	0.14	0.18	0.04	0.44	0.14	0.19	0.16	0.36	0.16	0.14	0.33	0.26	0.26	0.13	0.27	0.15	0.04	0.29	0.29	0.27	0.31	0.11	0.31	0.13	0.16	0.18	0.14	0.12	0.14	0.36
671	224900_at	ANKFY1	0.554299	0.15	0.04	-0.18	0.25	0.16	-0.02	-0.07	0.14	0.23	0.36	-0.26	0.16	0.09	0.09	0.2	0.11	0.09	0.21	-0.01	0.21	-0.02	-0.04	0.19	0.21	-0.16	-0.2	0.06	0.05	0.11	-0.1	-0.17	-0.01	-0.1	-0.15	-0.15	-0.06	0.11	0.01	0.03	0.14	-0.12	0.42	0.19	-0.13	-0.09	0.26
672	212226_s_at	PPAP2B	0.554216	0.1	0.12	0.17	0.16	0.19	-0.16	0.07	-0.05	-0.13	-0.1	-0.13	0.07	-0.02	-0.02	0.09	-0.03	0.15	0.33	-0.01	0.38	0.25	0.29	0.31	0.41	0.07	0.37	0.28	0.11	0.28	0.25	0.27	0	0.29	0.22	0.08	-0.02	0.2	0.11	0.1	0.04	0.05	0.1	0.06	-0.09	0.08	-0.09
673	209579_s_at	MBD4	0.554208	-0.04	-0.07	0.26	0.07	0.19	-0.39	-0.13	-0.19	-0.26	-0.15	-0.21	-0.03	-0.07	0.01	0.06	-0.07	0.03	-0.06	-0.06	-0.08	0	0.25	0.2	0.24	-0.14	0.14	0.12	-0.03	0.18	0.07	0.23	-0.05	0.37	0.23	0.05	-0.3	-0.01	0.03	0.02	-0.1	0.08	0.01	0.05	-0.29	-0.11	-0.21
674	212638_s_at	WWP1	0.553885	0.14	-0.07	0.18	0.1	0	-0.33	0.07	-0.05	-0.17	-0.21	-0.16	-0.03	-0.08	-0.02	-0.05	-0.2	-0.01	-0.02	-0.04	0.08	-0.05	0.33	0.26	0.2	-0.21	0.41	0.2	0	0.19	0.22	0.14	0.05	0.29	0.11	0.06	-0.25	0.08	0	0.13	-0.12	0.1	0.1	-0.15	-0.37	0.11	-0.15
675	217802_s_at	NUCKS1	0.553688	0.07	-0.02	0.24	0.17	0	-0.23	-0.17	-0.09	-0.15	-0.18	-0.08	-0.16	0.06	0.05	-0.08	-0.1	0.11	0.12	0.25	0.25	0.23	0.27	0.44	0.19	0.1	0.1	0.23	0.12	0.33	0.16	0.13	-0.04	0.35	0.26	-0.02	-0.18	0.1	0.27	0.19	-0.17	0.11	0.15	0.1	-0.05	-0.1	-0.21
676	202844_s_at	RALBP1	0.553687	0.33	0.12	0.01	0.07	-0.08	-0.29	0.1	-0.18	-0.29	-0.03	-0.12	-0.08	-0.13	-0.05	-0.15	-0.17	0.07	0.23	0.01	0.22	0.24	0.2	0.13	0.31	-0.11	0.27	0.17	0.1	0.16	0.37	0.1	-0.02	0.38	0.25	0.01	0.15	0.04	0.15	0.06	-0.05	0.06	-0.09	-0.07	-0.3	0.02	-0.04
677	229384_at	229384_at	0.553571	0.19	-0.12	-0.22	-0.06	-0.13	0	-0.17	-0.17	0	0.09	-0.18	-0.07	-0.12	-0.05	-0.04	-0.02	-0.2	-0.02	-0.41	0	-0.39	-0.12	-0.1	-0.19	-0.27	-0.25	-0.14	-0.2	-0.08	-0.08	-0.4	-0.14	-0.19	-0.35	-0.18	-0.12	-0.29	-0.3	0.16	-0.04	-0.07	0.08	-0.07	-0.12	-0.15	-0.02
678	227426_at	SOS1	0.553426	0.21	0.22	-0.02	0.18	0.28	0.12	-0.18	0.12	0.08	0.09	-0.25	0.34	0.2	0.13	0.14	0.11	0.09	0.21	0.27	0.19	0.33	0.11	0.26	0	-0.05	-0.02	0.18	0.06	0.03	-0.06	0	0.12	-0.08	0.06	0.09	0.08	0.06	0.04	0.16	0.36	0	0.22	0.34	-0.07	-0.17	0.35
679	227401_at	IL17D	0.553411	0.28	0.06	-0.09	0.13	0.08	0.15	0.04	0.17	0.24	0.21	-0.1	0.15	0.14	0.08	0.11	0.2	0.18	0.23	-0.03	0.48	0.3	-0.01	0.22	0.06	0.16	-0.05	0.13	0.23	0.11	-0.07	-0.11	0.05	-0.1	-0.04	0.03	0.34	0.24	-0.08	0.14	0.33	-0.05	0.34	0.27	0.16	0.05	0.29
680	214020_x_at	ITGB5	0.553289	0.27	0.2	0	0.25	0.26	0.22	0.09	0.18	0.05	0.24	0.26	0.26	0.32	0.2	0.19	0	0.23	0.31	0.11	0.47	0.25	-0.15	0.15	0.28	0.14	0.19	0.13	0.26	0.4	0.25	-0.17	0.24	-0.05	0.09	-0.05	-0.05	0.48	0.21	0.16	0.19	0.02	0.21	0.15	0.03	0.19	0.12
681	217718_s_at	YWHAB	0.553189	-0.23	-0.27	-0.12	-0.2	-0.23	-0.23	-0.08	-0.14	-0.18	-0.12	-0.11	-0.01	-0.17	-0.06	-0.17	-0.18	-0.28	-0.02	-0.32	-0.21	-0.14	0.11	-0.06	-0.13	-0.31	-0.12	-0.07	-0.34	-0.33	-0.04	-0.06	-0.09	0	-0.13	0.04	-0.12	-0.25	-0.45	-0.21	-0.22	0.24	-0.16	-0.14	-0.3	-0.04	0.05
682	202927_at	PIN1	0.55318	-0.14	-0.19	0.05	-0.12	-0.37	-0.21	-0.15	-0.12	0.03	-0.07	-0.18	-0.12	-0.06	0.11	-0.08	-0.08	-0.22	-0.21	-0.36	-0.34	-0.35	-0.09	-0.15	-0.52	-0.2	-0.33	-0.2	-0.31	-0.47	-0.25	-0.41	-0.12	-0.08	-0.3	-0.2	-0.12	-0.29	-0.44	-0.1	-0.1	0.18	-0.05	-0.19	-0.17	-0.07	0.14
683	204165_at	WASF1	0.5531	-0.21	-0.35	-0.19	-0.18	-0.33	-0.21	-0.16	-0.04	-0.01	-0.03	-0.25	0.01	-0.16	-0.16	-0.23	-0.2	-0.35	-0.12	-0.2	-0.26	-0.28	0.04	-0.16	-0.23	-0.55	-0.22	-0.07	-0.4	-0.23	-0.06	-0.2	-0.01	-0.12	-0.33	-0.13	-0.15	-0.19	-0.33	-0.11	-0.32	0.04	-0.14	-0.26	-0.55	-0.07	0.06
684	40612_at	DOPEY1	0.552925	-0.33	-0.23	0.03	-0.25	-0.21	-0.17	-0.18	-0.07	-0.04	-0.09	-0.04	-0.17	-0.09	-0.12	-0.3	-0.3	-0.37	-0.07	-0.13	-0.27	-0.39	-0.04	-0.05	-0.2	-0.39	-0.26	0	-0.23	-0.06	0.05	-0.35	-0.09	-0.07	-0.31	-0.31	-0.08	-0.09	-0.19	-0.06	-0.25	0.26	-0.02	-0.1	-0.24	-0.18	0.1
685	228728_at	C7orf58	0.552799	0.22	0.35	0.11	0.12	0.07	0.33	0.16	0.2	0.18	-0.03	0.15	0.03	0.34	0.11	0.1	0.16	0.24	0.31	0.25	0.42	0.22	-0.06	0.34	0.1	0.31	0.21	0.29	0.2	0.18	0.2	0.3	0.18	-0.07	-0.07	0.19	0.18	0.3	0.42	0.13	0.16	0.07	0.17	0.09	0.29	0.15	0.26
686	229858_at	229858_at	0.552727	0.16	-0.08	0.16	0.12	0.16	-0.24	-0.01	-0.05	-0.11	0.02	-0.19	-0.02	-0.03	-0.03	-0.04	0.03	-0.05	0.04	0.09	0.26	0.07	0.27	0.23	0.28	0.01	0.35	0.2	0.05	0.24	0.19	0.28	-0.02	0.35	0.16	0.25	-0.34	0.2	0.13	0.14	-0.08	-0.02	0.09	0.02	-0.17	0.09	-0.15
687	219371_s_at	KLF2	0.552645	0.27	0.18	0.19	0.3	0.37	0.2	0.21	0.17	0.24	0.24	0.38	0.26	0.19	0.2	0.17	0.17	0.18	0.51	0.24	0.4	0.31	0.13	0.26	0.35	0.13	0.34	0.4	0.32	0.29	0.24	0.25	0.24	0.2	0.22	0.21	0.12	0.24	0.36	0.03	0.21	-0.07	0.15	0.27	0.04	0.16	0.11
688	209484_s_at	NSL1	0.552637	0.22	0.06	0.22	0.07	0.16	0.08	-0.03	0.21	-0.03	0.01	-0.08	0.13	0.15	0.05	0.14	-0.27	0.05	0.39	-0.02	0.17	0.23	0.29	0.28	0.22	0.15	0.08	0.34	0.23	0.37	0.22	0.16	0.11	0.26	0.31	-0.17	-0.22	0.28	0.02	0.01	0.06	0.07	0.2	0.1	-0.03	-0.11	0.14
689	229353_s_at	NUCKS1	0.552629	-0.01	-0.03	0.08	0.07	0.12	-0.26	-0.06	-0.13	-0.26	-0.23	-0.04	-0.13	-0.05	-0.07	-0.09	-0.21	0	0.07	-0.16	-0.04	0.14	0.31	0.35	0.32	-0.03	0.2	0.1	0.02	0.04	0.04	0.17	-0.16	0.29	0.24	-0.06	-0.15	-0.11	0.07	0.18	-0.1	0.04	0.14	-0.05	-0.17	-0.14	-0.16
690	218434_s_at	AACS	0.552584	-0.09	-0.35	-0.15	-0.22	-0.36	-0.08	-0.13	-0.06	-0.1	-0.05	-0.04	-0.12	-0.2	0.02	-0.08	-0.23	-0.34	-0.05	-0.29	-0.17	-0.28	-0.22	-0.16	-0.46	-0.46	-0.09	-0.16	-0.53	-0.38	-0.04	-0.29	-0.17	-0.14	-0.23	-0.18	-0.15	-0.12	-0.45	-0.12	-0.23	-0.05	-0.12	-0.21	-0.32	-0.05	0.14
691	201304_at	NDUFA5	0.552557	-0.19	-0.38	-0.14	-0.23	-0.39	-0.15	-0.1	0.06	-0.04	-0.12	-0.48	-0.03	-0.26	-0.14	-0.09	-0.15	-0.35	-0.14	-0.14	-0.4	-0.41	0.06	-0.22	-0.33	-0.53	-0.21	-0.05	-0.24	-0.23	-0.14	-0.26	-0.2	-0.23	-0.32	-0.07	-0.21	-0.23	-0.23	-0.07	-0.22	0.21	-0.1	-0.24	-0.42	-0.01	0.12
692	222810_s_at	RASAL2	0.552428	-0.22	-0.11	0.13	-0.08	0.08	-0.38	-0.2	-0.18	-0.1	-0.11	-0.27	-0.07	-0.03	-0.04	-0.16	-0.11	-0.17	-0.09	-0.28	-0.09	-0.04	0.25	0.04	0.21	-0.11	0.05	0.1	-0.05	0.02	0.1	0.14	0.02	0.34	0.16	0.06	-0.25	-0.15	-0.21	0.03	-0.16	0	-0.14	0.07	-0.24	-0.16	-0.19
693	201488_x_at	KHDRBS1	0.552304	-0.19	-0.02	0.09	-0.01	0	-0.37	0.01	-0.2	-0.18	-0.24	-0.14	-0.02	-0.1	-0.09	-0.04	-0.21	-0.08	0.01	-0.2	-0.11	0.06	0.28	0.23	0.25	-0.09	0.27	0.14	0.07	0.15	-0.03	0.14	-0.01	0.28	0.14	0.07	-0.35	-0.06	0.01	-0.05	-0.04	0.03	0.03	-0.08	-0.36	0.05	-0.16
694	229917_at	AGAP2	0.552303	-0.16	-0.09	-0.23	-0.3	-0.1	-0.21	-0.37	-0.07	-0.01	-0.07	-0.04	0.04	-0.16	-0.02	-0.2	-0.13	-0.28	-0.2	-0.1	-0.19	-0.18	-0.16	-0.23	-0.26	-0.27	-0.51	-0.2	-0.34	-0.37	-0.08	-0.38	-0.11	-0.15	-0.33	-0.13	-0.04	-0.08	-0.37	-0.2	-0.06	-0.04	-0.09	0	-0.22	-0.26	0.13
695	206826_at	PMP2	0.552297	0.24	0.13	0.26	0.15	0.21	0.09	0.09	0.12	-0.01	0.1	0.01	0.09	0.07	0.05	0.04	0.2	0.21	0.3	0.02	0.33	0.02	0.38	0.28	0.44	0.06	0.31	0.27	0.23	0.46	0.3	0.33	0.07	0.34	0.25	0.03	-0.03	0.29	0.15	0.37	-0.05	0.13	0.13	0.04	0	0	-0.06
696	202082_s_at	SEC14L1	0.552287	0.08	0.08	0.16	-0.01	0.13	-0.31	0.02	-0.13	-0.18	-0.08	-0.04	-0.03	0.02	-0.03	-0.07	0.07	0.02	0.05	-0.12	0.35	0.14	0.25	0.12	0.26	-0.06	0.28	0.09	0.14	0.22	-0.02	0.29	-0.01	0.32	0.21	0.01	-0.16	0.2	0.08	-0.08	-0.01	-0.01	-0.17	0	-0.24	-0.04	-0.28
697	219156_at	SYNJ2BP	0.552124	0.21	0.04	0.25	-0.01	0.03	-0.29	0.15	-0.1	-0.16	-0.11	-0.03	-0.05	-0.02	0.04	-0.02	-0.15	0.22	0.11	-0.03	0.15	0.16	0.25	0.24	0.29	-0.06	0.37	0.22	0.03	0.18	0.18	0.21	-0.04	0.32	0.21	-0.03	-0.1	0.13	0.07	0.21	-0.03	0.11	0	-0.07	-0.27	0.15	-0.21
698	225393_at	GATAD2B	0.551934	-0.24	-0.14	0.15	0.05	0.01	-0.24	-0.12	-0.15	-0.21	-0.13	-0.14	-0.16	-0.06	-0.06	0	-0.08	-0.05	-0.09	-0.16	-0.13	0.01	0.29	0.27	0.12	-0.19	0.14	0.05	-0.04	0.2	-0.11	0.06	0.04	0.33	0.14	0.34	-0.16	0.02	0.12	0.03	-0.18	0.09	0.01	-0.19	-0.34	-0.03	-0.26
699	238458_at	EFHA2	0.551869	-0.15	-0.41	-0.11	-0.2	-0.34	-0.17	-0.24	-0.05	-0.06	-0.15	-0.19	-0.16	-0.07	-0.09	-0.06	-0.09	-0.35	-0.08	-0.25	-0.2	-0.33	-0.01	-0.02	-0.32	-0.34	-0.02	-0.05	-0.33	-0.25	0.08	-0.08	-0.19	-0.11	-0.27	-0.06	-0.19	-0.03	-0.23	-0.07	-0.2	0.06	0	-0.27	-0.33	0.02	0.14
700	213922_at	TTBK2	0.551853	-0.13	-0.18	0.19	0	0.04	-0.27	-0.13	-0.07	-0.11	-0.18	-0.32	-0.06	0.01	-0.06	-0.08	-0.16	-0.12	-0.16	0.03	-0.2	0.05	0.24	0.14	0.16	-0.03	0.22	0.27	0.04	0.21	0.03	0.19	0.03	0.38	0.21	-0.03	-0.22	-0.23	0	-0.01	-0.22	0.05	0.03	0.11	-0.18	0.03	-0.08
701	205859_at	LY86	0.551837	0.17	0.13	0.23	0.05	0.19	0.27	0.07	0.38	0.24	0.13	-0.28	0.19	0.26	0.38	0.07	0.09	0.3	0.13	0.39	0.13	0.07	-0.07	0.06	0.14	0.22	-0.03	0.15	0.35	0.22	0.17	0.27	0.13	0.2	0.12	-0.01	0.08	0.14	0.13	0.09	0.19	0.01	0.05	0.07	0.26	-0.02	0.09
702	217820_s_at	ENAH	0.551815	0.35	0.17	-0.03	0.13	0.06	0.21	0.04	0.13	-0.07	0.11	0.04	-0.11	0.23	-0.05	-0.08	-0.2	0.17	0.22	0.22	0.33	0.24	0.1	0.18	0.36	0.08	0.02	0.06	0.16	0.33	0.18	0.07	0.25	0.09	0.08	0.08	0.3	0.26	0.28	0.16	-0.01	0	0.03	-0.12	-0.06	-0.04	0.04
703	203762_s_at	DYNC2LI1	0.551797	-0.13	-0.14	-0.06	-0.21	-0.28	-0.31	-0.2	-0.07	-0.02	0.11	-0.36	-0.23	-0.16	-0.21	-0.22	-0.11	-0.23	-0.08	-0.04	-0.04	-0.19	-0.19	-0.24	-0.16	-0.27	-0.14	-0.19	-0.21	-0.22	-0.08	-0.37	-0.16	-0.18	-0.38	-0.17	-0.09	-0.06	-0.07	0	-0.11	0.12	-0.08	-0.17	-0.2	0.01	0.07
704	225178_at	TTC14	0.551767	0.15	-0.01	0.17	0.04	0.07	-0.29	0.05	-0.08	-0.21	-0.06	-0.12	0.02	-0.02	-0.13	-0.07	-0.07	-0.11	-0.04	-0.11	0.09	0.1	0.29	0.26	0.35	-0.17	0.3	0.14	0.01	0.2	0.11	0.29	-0.06	0.18	0.09	0.12	-0.12	-0.02	0.05	0.13	-0.08	0.03	0.08	-0.01	-0.39	0.02	-0.21
705	226547_at	MYST3	0.551752	0.28	0.23	-0.08	0.38	0.22	0.03	-0.06	0.16	-0.01	0.25	-0.07	0.16	0.09	-0.05	0.31	0.09	0.15	0.23	0.01	0.3	0.33	0.14	0.33	0.28	0.01	0.12	0.27	0.11	0.26	0.03	-0.11	0.07	-0.11	0.16	-0.03	0.14	0.28	0.26	0.25	0.35	0.05	0.44	0.28	-0.13	-0.1	0.23
706	214807_at	214807_at	0.551735	0.23	0.11	0.19	0.01	0.21	-0.19	-0.02	-0.02	0.13	0.11	0.04	0.02	0.03	0.05	-0.08	-0.01	0.18	0.31	-0.01	0.23	0.28	0.12	0.11	0.32	0.23	0.38	0.2	0.31	0.3	0.22	0.24	0.01	0.41	0.21	0.02	0.05	0.24	0.12	0.11	-0.05	-0.06	-0.22	0.03	0.08	0.03	-0.17
707	213271_s_at	DOPEY1	0.551735	-0.17	-0.25	-0.24	-0.26	-0.19	-0.23	-0.17	-0.14	-0.13	-0.03	-0.33	-0.09	-0.14	-0.22	-0.12	-0.25	-0.29	-0.16	-0.44	-0.22	-0.25	-0.08	-0.18	-0.05	-0.52	-0.08	-0.16	-0.32	-0.18	-0.25	-0.22	-0.1	-0.21	-0.11	-0.32	-0.08	-0.24	-0.38	-0.06	-0.06	-0.02	-0.02	0.06	-0.44	-0.04	0.11
708	226763_at	SESTD1	0.551721	-0.04	0.05	0.05	0.11	0.1	-0.36	0.04	-0.07	-0.14	-0.08	-0.07	0.07	0.01	0	-0.1	-0.08	0.18	0.06	-0.01	-0.15	0.14	0.35	0.39	0.31	-0.15	0.21	0.22	0.11	0.2	0.15	0.26	0.04	0.24	0.17	0.1	-0.16	-0.03	0.18	0.08	0.03	0.06	0.21	0	-0.35	0.02	-0.16
709	209058_at	EDF1	0.551705	-0.18	-0.09	-0.15	-0.17	-0.2	-0.09	-0.18	0.05	0.09	0.01	-0.31	-0.1	0.01	-0.01	-0.03	-0.09	-0.2	-0.2	-0.1	-0.26	-0.17	-0.32	-0.28	-0.41	0.03	-0.37	-0.19	-0.11	-0.37	-0.34	-0.36	-0.18	-0.35	-0.26	-0.42	-0.08	-0.1	-0.32	-0.32	-0.02	-0.05	-0.11	-0.1	0.07	-0.19	0.12
710	213734_at	WSB2	0.551674	-0.15	-0.29	0.04	-0.09	-0.17	-0.35	-0.2	-0.05	-0.27	-0.14	-0.05	0	-0.18	-0.11	-0.17	-0.11	-0.16	0.02	-0.13	-0.09	-0.23	0.28	0	-0.01	-0.28	-0.15	0.2	-0.06	0.03	0.1	0.01	-0.2	0.16	0.08	0.09	-0.14	-0.04	0.01	0.01	-0.37	0.25	-0.11	-0.2	-0.39	-0.18	0.01
711	201887_at	IL13RA1	0.551532	0.22	0.16	0.19	0.19	0.2	0.07	0.06	0.21	0.27	0.27	-0.14	0.06	0.17	0.22	0.25	0.12	0.2	0.26	0.31	0.32	0.17	-0.03	0.09	0.15	0.15	-0.05	0.17	0.3	0.26	-0.06	0.01	0.23	-0.15	0.02	0.05	0.12	0.21	0.16	0.23	0.25	0.08	0.21	0.28	0	0.09	0.26
712	234111_at	234111_at	0.55151	0.18	0.25	0	0.1	0.21	0.38	0.43	0.22	-0.09	0.14	0.01	0.1	0.14	-0.08	0.15	0.28	0.28	0.27	0.1	0.37	0.36	0.09	0.4	0.34	0.3	0.21	0.24	0.14	0.49	0.27	0.2	0.07	0.11	0.06	0.43	0.32	0.22	0.34	0.29	0.32	0.12	0.21	0.08	0.2	0.15	-0.04
713	235527_at	DLGAP1	0.551436	-0.14	-0.36	-0.01	-0.19	-0.37	-0.21	-0.18	-0.03	-0.07	-0.05	-0.12	-0.09	-0.04	-0.17	-0.14	-0.22	-0.32	-0.09	-0.2	-0.29	-0.4	0.06	-0.13	-0.4	-0.44	-0.13	-0.13	-0.43	-0.3	-0.09	-0.24	-0.26	-0.14	-0.27	-0.18	-0.16	-0.21	-0.36	-0.09	-0.24	0.24	-0.04	-0.31	-0.36	-0.05	0.1
714	226269_at	GDAP1	0.551388	-0.2	-0.36	-0.14	-0.19	-0.31	-0.23	-0.22	-0.08	-0.1	0	-0.27	-0.11	-0.26	-0.27	-0.09	-0.12	-0.35	-0.16	-0.29	-0.25	-0.35	-0.02	-0.08	-0.33	-0.37	-0.17	-0.12	-0.37	-0.23	-0.16	-0.23	-0.17	-0.21	-0.22	-0.11	-0.18	-0.16	-0.34	-0.1	-0.23	0.09	0.01	-0.31	-0.25	-0.06	0.17
715	231370_at	PPM1A	0.551358	0.34	-0.01	-0.06	0.01	0.16	-0.09	0.03	-0.01	-0.01	0.23	0.08	0.16	-0.24	0.13	0.02	0.18	0.09	0.16	0.26	0.21	-0.03	0.31	0.2	0.12	0.03	0.18	0.21	0.1	0.14	0.15	0.3	-0.14	0.3	0.3	0.45	-0.04	0.03	0.25	0.33	0.01	0.11	0.16	-0.01	-0.08	-0.01	0.1
716	213328_at	NEK1	0.551356	0.27	-0.06	0.29	0	0.19	0.03	0.05	0.09	-0.22	-0.16	-0.19	-0.01	0.24	-0.03	0.03	0.01	-0.02	0.1	-0.14	0.2	0.27	0.2	0.15	0.33	0.13	0.24	0.26	0.16	0.19	0.24	0.23	0.12	0.29	0.17	0.13	0.25	0.03	0.27	0.03	-0.02	0.02	-0.15	0.04	0	-0.08	-0.1
717	200748_s_at	FTH1	0.551289	0.03	0.02	-0.15	-0.11	0.01	-0.26	0.01	0.08	0.07	0.08	-0.27	-0.14	-0.13	-0.11	0.12	-0.09	-0.06	0.03	0.01	-0.05	-0.31	-0.15	-0.14	-0.05	-0.15	-0.19	-0.02	-0.18	-0.18	-0.45	-0.15	-0.13	-0.38	-0.07	-0.29	-0.3	-0.02	-0.12	0.01	-0.03	-0.22	0.17	0.1	-0.16	-0.01	0.04
718	229448_at	LASS1	0.551066	0.17	0.27	-0.03	0.24	0.2	0.29	0.15	0.26	0.35	0.1	0.01	0.32	0.33	0.26	0.3	0.22	0.34	0.31	0.18	0.3	0.08	-0.19	0.14	-0.06	0.31	-0.18	0.04	0.3	0.15	-0.2	-0.14	0.29	-0.13	0.04	0.05	0.2	0.14	0.18	0.06	0.18	-0.19	0.13	0.15	0.27	-0.09	0.18
719	226400_at	LOC100505937	0.551015	0.04	0.08	0.22	0.12	0.21	-0.03	0.09	0.01	-0.1	0.14	0.21	0.14	0.02	0.1	0.11	0.03	0.14	0.23	0.15	0.15	0.03	0.44	0.3	0.3	0.02	0.12	0.15	0.05	0.12	0.17	0.21	0.09	0.13	0.22	0.27	-0.29	0.17	0.27	0.16	0.17	0.13	0.24	0.09	0.15	0.04	-0.06
720	206376_at	SLC6A15	0.550882	-0.2	-0.09	-0.06	-0.01	-0.18	-0.07	0.22	0.1	0.05	0.08	0.11	0.2	0.01	0.12	0.09	0.13	0.07	0.03	0.2	-0.4	-0.27	-0.04	-0.19	-0.17	-0.27	0.09	-0.1	-0.22	-0.24	-0.17	-0.07	0.02	0.03	-0.11	-0.03	-0.06	-0.05	0.03	-0.05	-0.03	0.18	0.02	-0.03	-0.13	0.3	0.34
721	36612_at	FAM168A	0.550867	0.03	-0.31	-0.14	-0.14	-0.25	0	-0.19	0.26	-0.08	-0.08	-0.35	-0.04	-0.01	-0.16	-0.1	-0.29	-0.28	-0.01	-0.2	-0.03	-0.28	-0.07	-0.04	-0.2	-0.3	-0.18	0.11	-0.25	0.01	-0.1	-0.42	-0.01	-0.17	-0.28	-0.37	-0.1	-0.06	-0.28	-0.02	-0.23	0.07	-0.08	-0.2	-0.3	-0.12	0.28
722	203215_s_at	MYO6	0.550757	0.21	-0.06	0.2	0.11	0.34	0.16	0.23	-0.11	0.16	0.32	0.17	-0.06	-0.1	0.11	0	0.09	0.23	0.16	-0.08	0.16	0.15	0.28	0.08	0.39	0.18	0.14	0.07	0.29	0.22	0.13	0.27	-0.06	0.37	0.13	0.01	0.15	0	0.14	-0.1	-0.08	-0.03	-0.16	0.1	0.16	-0.06	-0.23
723	230430_at	ENTPD2	0.550712	0.14	0.34	0.04	0.2	0.25	0.29	0.04	0.14	0.27	0.16	0.2	0.19	0.14	0.12	0.11	0.1	0.36	0.14	0.18	0.42	0.37	-0.07	0.25	0.14	0.38	-0.21	-0.07	0.46	-0.02	-0.08	-0.03	0.17	-0.07	0.2	0.3	0.36	0.2	0.29	0.14	0.33	-0.15	0.23	0.1	0.23	-0.05	0.03
724	230923_at	FAM19A1	0.550705	-0.15	-0.29	-0.02	-0.25	-0.39	-0.2	-0.2	-0.2	-0.03	-0.03	-0.09	-0.15	-0.07	-0.13	-0.16	-0.34	-0.34	-0.05	-0.23	-0.25	-0.28	0.04	-0.31	-0.44	-0.32	-0.19	-0.29	-0.48	-0.29	-0.07	-0.3	-0.2	-0.23	-0.41	-0.33	-0.09	-0.15	-0.24	-0.08	-0.16	0.11	-0.13	-0.26	-0.23	-0.11	-0.01
725	232344_at	232344_at	0.55069	0.1	0.1	0.06	0.22	-0.06	-0.18	0.06	-0.05	-0.22	-0.01	-0.07	-0.21	0.15	-0.21	0.01	-0.16	0.12	-0.11	0.14	-0.16	0.17	0.25	0.41	0.17	0.16	0.17	0.11	0.1	0.26	0.23	0.34	0.04	0.11	0.38	0.09	0.06	-0.18	0.33	-0.13	0.11	0.05	0.04	0.03	0.01	-0.08	-0.17
726	214022_s_at	IFITM1	0.550639	0.02	0.09	0.03	-0.01	0	-0.01	-0.06	-0.08	-0.07	0.13	-0.21	-0.12	0.02	0.04	-0.04	-0.08	0.13	0.04	-0.09	0.01	0.07	-0.2	-0.14	-0.14	-0.01	-0.1	-0.25	-0.02	0.23	-0.13	-0.08	-0.13	-0.27	-0.15	-0.3	-0.09	0.06	-0.11	-0.1	0.09	-0.21	-0.16	-0.08	-0.09	-0.2	-0.26
727	225707_at	ARL6IP6	0.550545	0.32	0.18	-0.23	0.21	0.22	0.17	0.15	0.11	0.24	0.02	-0.05	-0.02	0.15	0.04	0.2	0.15	0.3	0.17	0.05	0.37	0.14	-0.02	0.17	0.19	0.01	0.19	0.21	0.3	0.32	0.17	0.03	-0.05	-0.12	-0.11	0.03	0.25	0.28	0.11	0.35	0.22	-0.1	0.29	0.29	0.07	0.24	0.2
728	209318_x_at	PLAGL1	0.550325	-0.05	-0.18	0.08	0.01	0.03	0.05	-0.15	-0.01	-0.02	0	-0.08	-0.12	-0.26	-0.04	0.02	-0.12	-0.26	-0.04	-0.26	-0.11	-0.35	0.09	-0.09	-0.1	-0.29	-0.06	0.05	-0.06	0.12	-0.04	-0.29	-0.33	-0.07	0.03	-0.2	-0.54	0.07	-0.38	-0.13	-0.2	0.04	-0.18	-0.22	-0.26	-0.16	-0.07
729	233273_at	233273_at	0.550299	-0.16	-0.19	0.28	-0.21	0.19	-0.17	0.12	-0.16	-0.16	-0.27	0.29	-0.26	-0.17	0.09	0.15	-0.07	0.06	0.2	0.08	0.04	-0.02	0.18	-0.01	0	0.04	0.19	0.04	0.26	0.21	0.06	0.03	-0.21	0.38	0.3	0.08	-0.03	0.14	0.14	0.08	-0.16	0.05	-0.25	0.12	-0.15	-0.07	-0.24
730	238534_at	LRRFIP1	0.550184	0.05	-0.2	0.03	0.02	0.11	-0.14	-0.22	-0.19	-0.21	-0.05	-0.4	-0.02	-0.01	-0.16	-0.02	-0.12	-0.38	0	-0.47	0.26	-0.14	0.17	0.17	0.12	0.02	0.18	0.19	-0.32	0.28	-0.1	0.06	0	0.23	0.17	0	-0.31	0.15	-0.38	0.11	-0.13	-0.08	0.03	0	-0.07	-0.16	-0.24
731	221829_s_at	TNPO1	0.550116	0.2	-0.08	0.21	0.13	0.19	-0.03	-0.2	-0.04	-0.17	-0.11	-0.13	-0.14	0.1	0.09	-0.04	-0.08	0.26	0.18	0.03	0.35	0.09	0.21	0.36	0.11	0.27	0.08	0.3	0.2	0.32	0.25	0.14	0.03	0.4	0.28	0.11	-0.14	0.39	0.16	0.22	-0.12	0.06	0.12	0.11	0.15	-0.22	-0.12
732	220326_s_at	ARHGEF40	0.550095	0.28	0.32	0.19	0.15	0.12	0.28	0.03	-0.02	0.26	0.2	0.23	0.28	0.26	0.24	0.07	0.03	0.23	0.23	0.12	0.41	0.38	-0.04	0.23	0.14	0.49	0.15	-0.18	0.36	0.18	-0.11	0.1	0.18	0.02	0.12	0.08	0.27	0.28	0	0.19	0.55	0.06	0.2	0.35	0.31	0.01	-0.06
733	213048_s_at	213048_s_at	0.550091	0.06	-0.09	0.18	0.17	0.16	-0.26	0.11	-0.09	-0.17	-0.22	0.01	0.03	-0.12	0.05	-0.03	0.05	0.09	0.17	0.21	0.07	-0.08	0.34	0.23	0.24	-0.05	0.2	0.25	0.06	0.23	0.05	0.3	0.02	0.26	0.31	0.21	-0.23	0.06	0.35	0.26	-0.03	0.07	0.22	0.1	-0.02	0.1	-0.1
734	212742_at	RNF115	0.55004	-0.09	-0.1	0.08	-0.05	0.1	-0.36	-0.04	-0.15	-0.21	-0.13	-0.09	-0.05	-0.11	-0.03	-0.1	-0.2	0	-0.22	-0.04	0.03	0.05	0.29	0.22	0.27	-0.09	0.3	0.15	-0.04	-0.1	0.06	0.15	-0.04	0.33	0.12	-0.04	-0.19	0.17	-0.16	0.12	-0.15	0.06	-0.01	-0.01	-0.29	0.01	-0.19
735	235203_at	235203_at	0.54997	0.02	-0.18	-0.28	-0.1	-0.09	0.09	-0.19	0.21	0.25	0.14	0.13	-0.08	0.09	0.03	-0.21	-0.28	-0.24	-0.03	-0.23	0.22	-0.16	-0.25	-0.19	-0.31	0.06	-0.23	0.11	-0.07	-0.1	0.06	-0.44	-0.09	-0.3	-0.2	-0.31	-0.18	-0.12	-0.34	0.11	-0.1	-0.15	0.01	-0.18	0.14	-0.13	0.37
736	225946_at	RASSF8	0.5499	0.31	0.21	-0.21	0.25	0.08	0.15	-0.04	0.2	0.01	0.02	-0.04	0.3	0.1	-0.09	0.16	0.27	0.28	0.22	-0.01	0.37	0.14	0.01	0.42	0.13	0.23	0.31	0.15	0.13	0.18	0.06	0.06	0.03	-0.06	0.1	0.23	0.26	0.36	0.14	0.35	0.29	-0.02	0.46	0.07	0.1	0.1	0.14
737	225852_at	ANKRD17	0.549887	-0.03	-0.11	0.11	0.06	0.08	-0.25	-0.07	-0.14	-0.16	-0.12	-0.17	-0.07	-0.04	-0.05	-0.19	-0.03	0.04	-0.04	-0.15	0.02	-0.02	0.38	0.16	0.13	-0.14	0.14	0.18	-0.02	-0.04	0.09	0.14	0.03	0.29	0.14	0.15	-0.21	0.12	-0.03	0.08	-0.06	0.19	0.04	-0.11	-0.28	-0.03	-0.06
738	224919_at	MRPS6	0.549736	0.18	0.04	-0.28	0.07	0.01	-0.1	0.09	0.19	0.25	0.15	-0.11	0.32	0.13	-0.1	0.14	0.1	0.15	-0.01	-0.02	0.22	0.1	-0.06	0.11	-0.11	-0.16	0.12	0.11	0.08	0.01	0.15	-0.01	0.23	-0.13	-0.12	0.1	0.27	0.24	-0.1	0.24	0.27	-0.11	0.19	0.14	-0.12	0.17	0.4
739	217757_at	A2M	0.549589	0.04	0.12	0.09	0.19	0.23	0.3	0.18	0.19	0.19	0.29	0.28	0.18	0.22	0.27	0.06	0.16	0.23	0.38	0.08	0.11	0.15	-0.19	0.22	0.1	0.12	0.09	0.13	0.2	0.2	-0.05	-0.06	-0.02	-0.13	-0.01	-0.08	0.08	0.22	-0.01	0.05	0.32	0.1	0.49	0.35	0.22	0.33	0.39
740	214112_s_at	CXorf40A	0.549582	-0.1	-0.11	0.06	-0.28	-0.36	-0.05	-0.21	-0.13	-0.06	0.1	-0.03	-0.22	-0.06	0.17	-0.23	-0.1	-0.33	-0.25	-0.24	-0.23	-0.31	0.09	-0.29	-0.35	-0.15	-0.36	-0.41	-0.27	-0.39	-0.07	-0.23	-0.11	0.06	-0.13	-0.25	-0.45	-0.2	-0.41	0.06	0.01	0.28	-0.14	-0.06	0.1	-0.17	0.05
741	228658_at	MIAT	0.54956	0.07	-0.24	-0.26	0	-0.15	0.01	-0.22	-0.15	-0.05	0.05	-0.2	0.02	0.01	-0.03	-0.07	-0.08	-0.34	-0.01	-0.24	0.09	-0.21	-0.3	-0.05	-0.2	-0.27	-0.34	-0.26	-0.41	-0.11	-0.2	-0.48	-0.08	-0.3	-0.31	-0.14	-0.14	-0.03	-0.43	0.01	-0.28	-0.32	-0.18	-0.24	-0.2	-0.28	0.02
742	212111_at	STX12	0.549501	-0.07	-0.14	-0.24	-0.18	-0.28	-0.3	-0.09	-0.11	0	-0.04	-0.13	-0.05	-0.07	-0.07	-0.09	-0.29	-0.23	-0.1	-0.34	-0.35	-0.18	-0.25	-0.15	-0.29	-0.34	-0.25	-0.23	-0.22	-0.25	-0.24	-0.24	-0.11	-0.28	-0.26	-0.25	-0.03	-0.17	-0.41	-0.1	-0.06	0.04	0.02	-0.02	-0.3	-0.11	0.12
743	204663_at	ME3	0.549434	-0.23	-0.16	-0.09	-0.17	-0.25	-0.11	-0.23	-0.03	0.05	0.07	0.02	0.04	-0.14	-0.08	-0.13	0.01	-0.24	-0.27	-0.15	-0.27	-0.24	-0.13	-0.2	-0.35	-0.39	-0.28	-0.24	-0.45	-0.43	-0.22	-0.25	-0.09	-0.3	-0.3	-0.07	-0.18	-0.21	-0.41	-0.12	0	0.15	0	-0.08	-0.28	-0.06	0.21
744	224728_at	ATPAF1	0.549417	-0.21	-0.15	-0.2	-0.18	-0.22	-0.2	-0.39	-0.12	-0.05	-0.05	-0.15	-0.08	-0.24	-0.25	-0.12	-0.16	-0.31	-0.24	-0.27	-0.34	-0.28	0.05	-0.07	-0.22	-0.33	-0.25	-0.12	-0.4	-0.34	-0.14	-0.29	0.04	-0.19	-0.27	-0.22	-0.33	-0.21	-0.37	-0.17	-0.05	0.11	0.04	-0.08	-0.32	-0.23	0.14
745	212473_s_at	MICAL2	0.549396	-0.12	-0.24	-0.09	-0.21	-0.4	-0.28	-0.16	-0.18	-0.18	-0.18	-0.08	-0.17	-0.03	-0.15	-0.16	-0.31	-0.33	-0.05	-0.28	-0.15	-0.11	-0.09	-0.23	-0.39	-0.45	-0.03	-0.15	-0.4	-0.29	0.02	-0.2	-0.06	-0.02	-0.25	-0.22	-0.1	-0.18	-0.33	-0.04	-0.11	0.13	-0.17	-0.21	-0.34	-0.07	0.15
746	37022_at	PRELP	0.549227	0.21	0.15	-0.05	0.23	0.07	0.35	0.1	0.26	0.07	0.19	0.29	0.08	0.24	0.13	0.08	0.09	0.17	0.22	0.15	0.38	0.39	-0.05	0.32	0.21	0.34	0.07	0.29	0.26	0.35	0.05	0.14	0.12	0.16	0.15	0.08	0.36	0.42	0.31	0.03	0.4	-0.02	0.29	0.29	0.35	0.04	0.27
747	230144_at	GRIA3	0.549141	-0.21	-0.28	-0.02	-0.21	-0.28	-0.22	-0.16	-0.04	-0.08	-0.09	-0.04	-0.07	-0.1	-0.13	-0.03	-0.11	-0.38	-0.15	-0.25	-0.23	-0.32	-0.03	-0.17	-0.31	-0.41	-0.14	-0.18	-0.43	-0.37	-0.07	-0.24	-0.19	-0.13	-0.26	-0.19	-0.2	-0.24	-0.42	-0.05	-0.21	0.06	-0.08	-0.27	-0.37	-0.04	0.17
748	226728_at	SLC27A1	0.549094	0.05	0.24	-0.08	0.36	0.43	0.23	0.04	0.1	0.25	0.31	-0.07	0.26	0.12	0.26	0.27	0.15	0.12	0.24	-0.06	0.31	0.13	-0.03	0.27	0.19	0.12	-0.33	-0.01	-0.07	-0.09	-0.17	-0.09	0.18	-0.15	0.02	-0.04	0	0.08	0.02	0.03	0.2	-0.07	0.47	0.4	0.18	-0.1	-0.04
749	201760_s_at	WSB2	0.548988	0	-0.32	-0.13	-0.22	-0.3	-0.15	-0.13	0.05	-0.08	-0.06	-0.09	0	-0.18	-0.1	-0.08	-0.08	-0.4	-0.05	-0.17	-0.23	-0.28	0.07	-0.26	-0.19	-0.5	-0.18	0.01	-0.48	-0.4	-0.07	-0.23	-0.25	-0.2	-0.2	-0.17	-0.17	-0.1	-0.43	-0.21	-0.22	0.21	-0.1	-0.24	-0.43	0.03	0.15
750	226362_at	226362_at	0.548971	0.02	0.23	0.24	0.41	0.34	-0.09	0.19	0.01	0.07	0.22	0.04	0.1	0.02	0.22	0.17	0.22	0.3	0.05	0.32	-0.17	0.21	0.26	0.29	0.32	-0.11	0.01	0.06	0.2	0	-0.27	0.19	-0.02	0.19	0.27	0.2	-0.13	-0.17	0.35	-0.01	0.07	0.07	0.28	0.14	-0.24	0.04	-0.23
751	230337_at	SOS1	0.548961	0.18	0.03	0.21	0.09	0.07	0.05	0.04	0	-0.07	-0.03	-0.05	0.03	0.06	0.07	0.16	0.07	0.16	0.09	0	0.17	0.18	0.2	0.36	0.25	0.07	0.36	0.24	0.16	0.22	0.16	0.23	0.12	0.38	0.34	0.21	-0.04	0.27	-0.01	0.11	0	0.09	0.14	0.07	0.07	0	-0.13
752	212412_at	PDLIM5	0.548957	0.04	0.18	-0.24	0.15	0.23	0.31	-0.04	0.19	0.13	0.16	-0.05	-0.04	0.22	-0.03	0.18	-0.01	0.16	0.29	-0.06	0.53	0.19	-0.16	0.28	0.23	0.15	0.05	0.32	0.28	0.32	0.01	-0.12	0.04	-0.05	0.12	-0.07	0.36	0.27	-0.1	0.08	0.19	-0.11	0.22	0.29	0.1	0.04	0.32
753	239872_at	239872_at	0.548938	-0.05	-0.1	0.17	-0.05	0.06	-0.22	-0.25	-0.29	-0.19	-0.05	-0.32	-0.1	0.04	-0.11	-0.02	-0.27	0.1	-0.19	0.1	-0.1	0.11	0.15	0.21	0.13	0.07	0.3	0.06	0.09	0.03	-0.01	0.18	-0.11	0.31	0.28	0.03	0	-0.2	0.36	-0.02	-0.1	0.03	-0.01	0.02	-0.1	-0.06	-0.33
754	201366_at	ANXA7	0.548867	0.07	-0.25	-0.25	-0.19	-0.27	-0.07	-0.31	0.04	-0.1	-0.03	-0.3	-0.29	-0.12	-0.16	-0.18	-0.36	-0.19	-0.06	-0.11	-0.01	-0.16	-0.1	-0.01	-0.17	-0.29	-0.23	0.08	-0.23	0.07	0.15	-0.38	-0.13	-0.17	-0.25	-0.34	-0.02	-0.05	-0.23	0.12	-0.22	0.03	0	-0.18	-0.35	-0.09	0.27
755	222433_at	ENAH	0.548843	0.24	0.34	-0.09	0.22	0.17	0.16	0.07	0.29	0.21	0.2	-0.08	0.11	0.21	0.13	0.21	0.16	0.31	0.28	-0.02	0.4	0.33	0.04	0.41	0.44	0.06	0.2	0.17	0.28	0.33	0.14	0.06	0.25	-0.26	0.08	0.11	0.17	0.3	0.3	0.16	0.29	-0.12	0.33	0.17	-0.03	0.08	0.08
756	240204_at	SNRPN	0.548778	-0.02	0.1	0.2	0	0.04	-0.04	0.15	-0.04	0.11	-0.08	0.13	0.02	0	0.01	-0.09	0.06	0.05	-0.08	-0.04	0.11	0.46	0.29	0.11	0.31	-0.07	0.38	0.18	0.19	0	0.16	0.31	0.09	0.34	0.17	0.24	0.25	-0.06	0.14	-0.06	0.13	0.1	-0.16	-0.02	-0.12	0.02	-0.09
757	218901_at	PLSCR4	0.548721	0.26	-0.01	-0.01	0.07	0.24	0.26	-0.11	0.29	0.23	0.03	-0.16	-0.28	-0.01	-0.11	0.06	-0.01	0.17	0.35	-0.05	0.46	0.13	-0.09	0.18	0.3	0.17	0.07	0.2	0.41	0.34	0.07	0.08	0.04	-0.15	0.07	0	0.35	0.28	0.07	0.27	0.06	-0.16	0.02	0.22	0.04	0.04	0.22
758	214449_s_at	RHOQ	0.548684	0.12	0.13	0.25	0.1	0.07	0.11	0.04	-0.02	0	0.27	0.19	0.15	-0.04	0.09	0.07	0.33	0.42	0.09	0.23	0.23	0.04	0.45	0.13	0.23	-0.04	0.23	0.23	0.21	0.28	0.2	0.3	-0.02	0.38	0.4	0.45	0.15	0.21	0.18	0.35	0.01	0.25	0.08	-0.1	-0.07	0.11	-0.06
759	227338_at	LOC440983	0.548548	-0.08	0.16	0.12	0.08	0	-0.04	0.21	-0.12	-0.08	-0.26	0.05	0.09	-0.02	0.01	0.1	0.22	0.09	0.16	0.17	-0.07	0.06	0.3	-0.05	0.21	0.06	0.18	0.09	0.26	0.28	0.18	0.31	-0.03	0.33	0.21	0.27	-0.15	-0.06	0.28	0.06	0	0.01	-0.1	-0.16	0.07	0.07	-0.2
760	211991_s_at	HLA-DPA1	0.548511	0.09	0.08	0.1	0.11	0.21	0.08	0.15	0.3	0.17	0.27	0	0.22	0.12	0.3	0.24	0.26	0.27	0.25	0.17	0.03	-0.16	-0.06	0.06	0.09	0.13	-0.07	-0.04	0.14	0.13	-0.09	0.02	-0.07	-0.04	-0.06	0	-0.09	0.15	-0.15	0.05	0.13	0.06	0.18	0.12	0.16	0.14	0.25
761	240869_at	240869_at	0.548268	-0.14	-0.13	-0.21	-0.12	-0.24	-0.37	-0.2	-0.05	-0.15	0.05	-0.03	-0.05	0.17	-0.14	-0.06	-0.17	-0.28	0.01	-0.26	-0.08	-0.11	0	-0.12	-0.35	-0.34	-0.15	-0.14	-0.41	-0.16	0.1	-0.24	0.02	-0.05	-0.27	-0.16	-0.16	-0.17	-0.43	-0.19	-0.23	-0.02	-0.16	-0.18	-0.39	-0.18	0.08
762	206339_at	CARTPT	0.548263	-0.18	-0.22	0.01	-0.24	-0.26	-0.05	-0.21	-0.37	-0.05	-0.24	-0.04	-0.16	-0.24	-0.23	-0.14	0.02	0.07	-0.27	-0.1	-0.25	-0.3	0.02	-0.41	-0.43	-0.33	-0.11	-0.59	0.01	-0.45	-0.13	-0.25	-0.2	-0.19	-0.26	-0.13	-0.28	-0.01	0.01	0	-0.15	0.06	-0.13	-0.21	-0.3	-0.15	-0.24
763	210650_s_at	PCLO	0.548189	-0.25	-0.22	0.18	-0.08	-0.01	-0.38	0	-0.17	-0.18	-0.18	-0.2	-0.18	-0.2	0.02	-0.12	-0.22	-0.29	-0.24	-0.12	-0.18	-0.12	0.26	0.11	0.09	-0.06	0.13	0.04	-0.03	0.05	0.1	0.23	-0.05	0.41	0.14	0.1	-0.2	-0.02	-0.12	-0.09	-0.17	0.13	-0.13	-0.07	-0.15	0.07	-0.2
764	232264_at	232264_at	0.548124	0.08	0.03	0.03	0.19	0.18	-0.21	-0.06	-0.11	-0.18	-0.24	-0.24	-0.18	0.13	0.01	-0.08	-0.05	0.07	-0.13	0	0.04	0.19	0.1	0.35	0.25	-0.15	0.16	0.1	0.16	0.2	0.2	0.17	0.08	0.33	0.27	0.09	0.05	0.01	0.04	0.04	-0.11	-0.08	0.04	-0.02	-0.2	0.01	-0.21
765	212842_x_at	RGPD4	0.548045	-0.12	-0.24	-0.26	-0.25	-0.38	-0.17	-0.24	-0.05	-0.02	-0.17	-0.31	-0.08	-0.08	-0.13	-0.19	-0.27	-0.34	-0.14	-0.14	-0.16	-0.12	-0.04	-0.15	-0.25	-0.5	0.01	0.06	-0.38	-0.12	0.04	-0.34	-0.05	-0.32	-0.33	-0.35	-0.11	-0.21	-0.27	-0.13	-0.17	-0.05	-0.13	-0.1	-0.37	-0.05	0.31
766	212716_s_at	EIF3K	0.547904	-0.07	-0.16	-0.26	-0.02	-0.2	-0.13	-0.03	0.12	0.08	0	-0.13	0.05	-0.08	0.09	0	-0.15	-0.18	-0.03	-0.21	-0.15	-0.42	-0.18	-0.2	-0.38	-0.29	-0.37	-0.07	-0.26	-0.29	-0.29	-0.19	-0.15	-0.09	-0.2	-0.24	-0.22	-0.04	-0.4	-0.01	-0.03	0.05	0.19	-0.07	-0.23	-0.05	0.33
767	204546_at	KIAA0513	0.54787	-0.21	-0.27	-0.15	-0.27	-0.37	-0.26	-0.19	-0.18	-0.05	0.07	-0.16	-0.2	-0.24	-0.15	-0.14	-0.19	-0.32	-0.17	-0.25	-0.25	-0.13	-0.05	-0.16	-0.32	-0.35	-0.12	-0.2	-0.32	-0.35	-0.24	-0.37	-0.17	-0.19	-0.34	-0.23	-0.13	-0.2	-0.35	-0.15	-0.08	0.06	-0.13	-0.2	-0.26	-0.01	0.1
768	237054_at	ENPP5	0.547714	-0.11	-0.19	-0.21	-0.24	-0.27	-0.22	-0.34	-0.02	-0.07	0.09	-0.13	-0.07	-0.1	-0.15	-0.08	-0.01	-0.28	-0.24	-0.26	-0.1	-0.24	-0.11	-0.22	-0.26	-0.35	-0.12	-0.23	-0.3	-0.2	-0.17	-0.25	-0.23	-0.27	-0.23	-0.16	-0.27	-0.13	-0.26	-0.08	-0.12	-0.07	-0.03	-0.14	-0.32	-0.18	0.02
769	242455_at	POU3F2	0.547702	0.2	0.16	0	0.37	0.02	0.18	0.19	0.11	0.01	0.29	0.17	0.38	0.21	0.02	0.32	0.12	0.06	0.07	-0.01	0.21	0.2	0.24	0.36	0.19	0.01	0.27	0.12	0.03	0.11	0.17	0.08	0.23	0.01	0	0.2	0.2	0.15	0.14	0.24	0.13	0.12	0.36	0.09	-0.05	0.35	0.14
770	202375_at	SEC24D	0.54767	0.04	-0.25	-0.16	-0.21	-0.43	-0.15	-0.15	0.1	-0.12	-0.17	-0.2	-0.17	-0.26	-0.24	-0.13	-0.23	-0.4	-0.02	-0.12	-0.04	-0.26	-0.05	-0.08	-0.37	-0.41	-0.11	-0.08	-0.24	0.09	0.07	-0.33	-0.19	-0.33	-0.21	-0.16	-0.14	0.15	-0.14	-0.24	-0.15	0.11	-0.07	-0.28	-0.38	-0.09	0.19
771	203632_s_at	GPRC5B	0.54764	0.16	0.29	0.04	0.46	0.41	0.25	0.29	0.24	0.3	0.16	0.15	0.2	0.21	0.03	0.28	0.16	0.37	0.26	0.44	0.13	0.1	0.09	0.21	0.39	0.08	-0.01	0.15	0.2	0.13	-0.05	0.12	0.07	-0.03	0.21	0.04	0.1	0.04	0.39	-0.03	0.16	-0.06	0.36	0.3	0.14	0.09	-0.05
772	214552_s_at	RABEP1	0.547622	-0.06	0.07	0.33	-0.02	0.1	0.12	0.26	0.07	0.14	0.15	0.17	0.16	0.12	0.29	0.21	0.23	0.32	0.17	0.3	0.2	-0.03	0.38	0.05	0.24	0.13	0.23	0.1	0.24	-0.09	0.06	0.33	-0.04	0.26	0.18	0.18	0.16	0.02	0.3	0.1	0.04	0.21	0.04	-0.1	0.18	0.12	0.04
773	244341_at	244341_at	0.547613	0.01	-0.08	0.21	0.12	0.08	-0.32	-0.08	-0.04	-0.18	-0.15	-0.08	-0.21	0.07	-0.11	-0.12	-0.09	0.07	0.08	-0.08	0.15	0.15	0.21	0.31	0.21	-0.13	0.34	0.13	0.08	0.25	0.18	0.11	-0.01	0.18	0.16	-0.09	-0.08	0.15	-0.04	0.22	-0.03	-0.07	0.15	-0.11	-0.21	0.01	-0.13
774	206806_at	DGKI	0.54753	-0.23	-0.18	0.19	-0.05	-0.18	-0.37	0.08	-0.19	-0.03	-0.02	0.01	-0.05	-0.1	0.15	-0.18	-0.03	0.14	-0.18	-0.21	-0.18	0.07	0.26	-0.03	-0.01	-0.01	0.06	0.06	-0.03	-0.41	0.04	0.18	-0.07	0.41	0.16	0.09	-0.23	-0.13	-0.1	-0.2	-0.14	0.13	-0.31	-0.19	-0.22	-0.06	-0.09
775	208714_at	NDUFV1	0.547392	-0.04	-0.03	0.05	0.04	-0.12	-0.27	-0.05	0	-0.01	0	-0.12	-0.01	-0.18	0.14	0.1	0.01	-0.2	-0.15	-0.06	-0.22	-0.13	0.03	-0.03	-0.33	-0.07	-0.22	-0.16	-0.2	-0.37	-0.34	-0.14	-0.19	-0.09	-0.06	-0.1	-0.08	-0.17	-0.19	-0.02	0.2	0.34	0.3	0.09	0.01	0.08	0.21
776	215749_s_at	GORASP1	0.547391	0.17	-0.04	-0.3	-0.01	0.03	0.1	-0.18	-0.06	0.31	0.1	-0.15	0.07	-0.03	-0.1	-0.02	-0.05	-0.03	0.21	-0.22	0.36	0	-0.18	-0.02	0.06	0.05	-0.24	-0.05	0.14	-0.08	-0.3	-0.1	0.13	-0.28	-0.23	-0.18	-0.13	0.39	-0.23	0.28	0.25	-0.1	0.24	0.11	0.02	-0.13	0.21
777	203246_s_at	NPRL2	0.547367	-0.08	-0.13	-0.29	-0.04	-0.06	-0.16	-0.13	-0.07	-0.01	0.26	-0.16	-0.04	-0.01	-0.02	0.01	-0.04	-0.24	-0.25	-0.21	-0.03	-0.2	-0.26	-0.11	-0.22	-0.21	-0.31	-0.21	-0.18	-0.25	-0.24	-0.18	-0.09	-0.35	-0.18	-0.37	-0.22	-0.04	-0.39	0.03	-0.01	0.01	0.08	0.04	-0.19	-0.02	0.18
778	223190_s_at	MLL5	0.547347	0.08	-0.1	0.07	0.05	0.13	-0.38	-0.03	-0.11	-0.29	-0.36	-0.23	-0.18	-0.18	-0.03	0.02	-0.08	0.07	-0.01	0	0.06	-0.03	0.26	0.2	0.22	-0.1	0.23	0.17	-0.03	0.05	0.07	0.1	-0.07	0.34	0.24	0.1	-0.28	0.02	0.08	0.16	-0.15	0	0.06	-0.04	-0.29	0	-0.14
779	218150_at	ARL5A	0.547232	0.07	-0.01	0.14	0.11	0	0.02	0.02	0.17	-0.18	-0.01	-0.18	0.12	-0.03	0.07	0	-0.1	0.22	0.03	0.12	0.06	0.03	0.38	0.24	0.24	-0.05	0.16	0.4	0.07	0.33	0.27	0.18	0.07	0.15	0.26	0.27	0.2	0.19	0.05	0.25	-0.02	0.16	0.05	-0.13	-0.28	0.09	0.13
780	202737_s_at	LSM4	0.547225	-0.23	-0.11	-0.35	-0.11	-0.24	-0.26	-0.09	-0.01	0.06	0.06	-0.27	0.07	0.01	-0.06	0.12	-0.27	-0.22	-0.26	-0.36	-0.28	-0.13	-0.29	-0.06	-0.26	-0.3	-0.29	0.02	-0.21	-0.38	-0.11	-0.19	0.06	-0.25	-0.3	-0.27	-0.16	-0.18	-0.44	-0.1	0.04	-0.12	0.17	-0.13	-0.2	-0.07	0.35
781	236533_at	ASAP1	0.547148	0	-0.06	0.23	0.04	-0.14	-0.03	0.2	-0.16	-0.07	-0.07	0.04	-0.02	-0.12	0.04	-0.06	0	-0.09	-0.1	-0.07	-0.12	0.04	0.19	0.23	0.16	-0.04	0.18	0.09	0.28	0.16	0.27	0.37	-0.02	0.34	0.16	0.02	0.13	-0.18	0.18	-0.15	-0.21	-0.01	-0.16	-0.18	-0.07	0	-0.19
782	235341_at	DNAJC3	0.547128	0.04	0.04	0.2	-0.03	0.01	0.03	0.11	0.08	0.09	-0.12	0.16	-0.01	-0.05	0.08	-0.04	0.2	0.08	0.2	0	0.02	0.2	0.11	0.2	0.13	0.14	0.4	0.19	0.37	0.23	0.2	0.27	0.06	0.29	0.19	0.46	-0.11	0.06	0.34	-0.17	-0.02	0.09	-0.17	-0.06	-0.02	0.17	-0.21
783	201220_x_at	CTBP2	0.547024	0.29	0.25	0.08	0.07	0.21	0.29	0.1	0.07	-0.14	-0.05	0.13	0.1	0.21	-0.06	0.11	0.03	0.28	0.1	0.24	0.32	0.38	0.05	0.31	0.39	0.34	0.27	0.24	0.3	0.31	0.07	0.28	0.28	0.1	0.36	0.21	0.2	0.33	0.3	0.21	0.25	-0.09	0.08	0.29	0.34	0.02	-0.06
784	224829_at	CPEB4	0.546915	-0.1	-0.04	0.1	0.04	0.02	-0.34	-0.05	-0.12	-0.21	-0.24	-0.39	-0.09	-0.15	-0.14	-0.11	-0.11	-0.12	0.03	-0.13	0.16	0.02	0.34	0.32	0.19	-0.1	0.27	0.17	-0.08	0.01	0.13	0.21	0.01	0.28	0.13	0.19	-0.27	-0.02	-0.05	0.12	-0.04	0.08	0.07	-0.04	-0.24	0.03	-0.18
785	52255_s_at	COL5A3	0.546706	0.39	0.23	0	0.22	0.22	0.38	0.32	0.19	0.14	0.35	0.36	0.32	0.33	0.19	0.31	0.09	0.16	0.17	0.2	0.2	0.26	-0.32	0.13	0.05	0.2	0.17	0.15	-0.16	-0.03	0.21	-0.14	0.13	0.03	0.14	0.01	0.34	0.1	0.05	0.21	0.2	-0.03	0.21	0.17	0.18	0.25	0.17
786	225809_at	PARM1	0.546692	-0.2	-0.32	-0.26	-0.19	-0.24	-0.17	-0.19	-0.23	-0.12	-0.12	-0.15	-0.14	-0.21	-0.2	-0.23	-0.18	-0.39	-0.06	-0.3	-0.21	-0.31	-0.19	-0.25	-0.39	-0.36	-0.29	-0.27	-0.38	-0.34	-0.29	-0.32	-0.08	-0.35	-0.36	-0.03	-0.14	-0.2	-0.26	-0.11	-0.21	-0.09	-0.08	-0.22	-0.33	-0.08	-0.04
787	228259_s_at	228259_s_at	0.546674	0.12	-0.11	-0.19	0.09	-0.07	0.01	-0.03	-0.14	0	-0.07	0.1	-0.02	-0.16	-0.22	-0.2	-0.08	-0.07	0.13	-0.03	-0.14	-0.24	-0.15	0.13	-0.04	-0.29	-0.21	-0.02	-0.22	-0.26	-0.07	-0.08	-0.16	-0.23	-0.28	-0.23	-0.05	-0.27	-0.08	0.02	-0.24	-0.23	0.36	-0.06	-0.29	-0.07	0.01
788	202631_s_at	APPBP2	0.546541	-0.02	0.24	0.22	0	0.11	-0.27	0.22	-0.1	0.26	-0.03	0.05	0.09	-0.07	0.17	-0.05	0.04	0.26	-0.09	0.07	-0.08	0.05	0.39	0.13	0.2	-0.25	0.13	0.14	0.15	0.08	0.05	0.25	-0.12	0.36	0.23	0.01	-0.09	0.1	0.07	0.03	0.15	0.17	-0.06	-0.1	-0.16	-0.05	-0.07
789	216295_s_at	CLTA	0.546512	-0.2	-0.28	-0.2	-0.1	-0.35	-0.08	-0.07	0.13	0.11	0.03	-0.36	-0.05	-0.17	-0.01	0.06	-0.06	-0.24	0	-0.05	-0.34	-0.38	-0.09	-0.22	-0.34	-0.37	-0.33	-0.1	-0.28	-0.35	-0.27	-0.29	-0.15	-0.2	-0.34	-0.41	-0.33	-0.07	-0.27	-0.25	-0.11	0.1	0.06	-0.27	-0.29	-0.02	0.21
790	208693_s_at	GARS	0.546512	-0.22	-0.32	-0.09	-0.2	-0.33	-0.37	-0.47	-0.18	-0.12	-0.08	-0.29	-0.15	-0.13	-0.12	-0.17	-0.2	-0.31	-0.26	-0.33	-0.23	-0.42	0.09	-0.1	-0.4	-0.22	-0.11	-0.16	-0.24	-0.2	-0.16	-0.37	-0.21	-0.02	-0.16	-0.07	-0.29	0.01	-0.43	-0.17	-0.29	0.15	-0.01	-0.28	-0.26	-0.2	0.01
791	244185_at	244185_at	0.546449	0.07	0.03	0.06	0.2	0.28	-0.39	-0.04	-0.19	0.04	-0.27	-0.27	-0.04	-0.14	0.03	-0.03	-0.14	-0.02	-0.08	-0.02	-0.06	0.15	0.25	0.32	0.36	-0.05	0.26	0.07	0.07	-0.15	0.09	0.06	-0.06	0.24	0.17	0.13	-0.22	0.04	-0.11	0.12	0.09	-0.05	0.35	0.2	-0.18	0.05	-0.18
792	227506_at	SLC16A9	0.546376	0.2	0.13	-0.08	0.11	0.13	-0.06	-0.06	0.05	-0.09	0.05	-0.03	0.07	0.09	-0.16	0.15	0.02	0.19	0.22	-0.12	0.51	0.36	0.12	0.38	0.41	0.2	0.26	0.31	0.2	0.36	0.1	0.29	0.12	0.11	0.33	0.16	0.38	0.37	0.16	0.31	0.31	-0.02	0.35	0.19	0.02	0.09	0.18
793	215338_s_at	NKTR	0.546312	0.1	-0.09	0.27	0.11	0.15	-0.31	-0.09	-0.21	-0.15	-0.22	-0.09	0	-0.02	0.01	0	-0.17	-0.07	-0.04	-0.06	-0.07	0.14	0.34	0.2	0.19	0.05	0.18	0.09	0.22	0.2	0.19	0.24	-0.04	0.35	0.22	0	-0.07	-0.01	0.13	0.01	-0.1	0.13	0	0.16	-0.2	-0.1	-0.29
794	238299_at	238299_at	0.54629	0.07	-0.23	-0.2	-0.04	-0.06	-0.21	-0.44	-0.38	-0.39	-0.2	-0.31	-0.22	-0.06	-0.02	-0.31	-0.15	-0.19	-0.18	-0.15	0.07	0.21	0	0.44	0.23	0.04	0.13	-0.03	0.06	0.08	0.04	0.07	0.18	-0.01	-0.03	0.04	-0.03	0.14	-0.15	0.13	-0.02	-0.1	0.23	0.03	-0.12	-0.18	-0.14
795	37566_at	KIAA1045	0.546271	-0.14	-0.29	-0.18	-0.25	-0.34	-0.15	-0.21	0	-0.07	0.05	0.01	-0.1	-0.05	-0.01	-0.19	-0.28	-0.31	-0.07	-0.05	-0.29	-0.35	-0.28	-0.24	-0.54	-0.31	-0.25	-0.29	-0.41	-0.38	-0.2	-0.4	-0.24	-0.19	-0.2	-0.23	-0.19	-0.22	-0.35	-0.23	-0.26	0.03	-0.2	-0.3	-0.15	-0.09	0.11
796	229157_at	LOC100505483	0.546249	-0.05	-0.35	-0.07	-0.28	-0.32	-0.2	-0.23	-0.07	-0.12	-0.08	0	0.03	-0.12	-0.21	-0.06	-0.18	-0.45	-0.08	-0.27	-0.26	-0.26	-0.13	-0.21	-0.47	-0.27	-0.2	-0.24	-0.51	-0.39	0.02	-0.32	-0.26	-0.29	-0.32	-0.39	-0.2	-0.21	-0.34	-0.06	-0.14	0.1	-0.05	-0.24	-0.3	-0.18	0.15
797	229327_s_at	229327_s_at	0.546232	0.19	0.07	0.26	0.07	0.01	-0.12	0.15	0.03	-0.04	0.02	0.11	0.26	0.15	-0.07	0.09	0.31	0	0.32	0.42	0.37	0.17	0.21	0.13	0.23	0.12	0.17	0.18	0.19	0.25	0.24	0.3	0.03	0.19	0.19	0.3	-0.1	0.25	0.49	0.28	0.07	0.06	0.1	-0.06	0.03	-0.07	-0.02
798	243998_at	KRT222	0.546118	-0.25	-0.17	0.01	-0.02	0.03	-0.31	-0.3	-0.12	-0.05	-0.13	-0.17	-0.11	0.02	-0.11	-0.02	-0.16	-0.24	-0.12	-0.22	-0.2	-0.22	0.21	0.18	0	-0.41	0.09	0.2	-0.24	-0.1	0.07	-0.09	-0.15	0.15	0.05	-0.15	-0.39	-0.05	-0.34	-0.07	-0.23	0.07	-0.03	-0.23	-0.35	-0.23	-0.01
799	201430_s_at	DPYSL3	0.545964	0.17	0.24	0.3	0.06	0.28	0.17	0.16	0.14	-0.03	0.36	0.2	0.14	-0.01	0.29	0.07	0.19	0.22	0.1	0.04	0.17	0.17	0.3	0.12	0.25	0.29	0.04	0.12	0.25	0.26	0.41	0.44	0.04	0.18	0.27	0.18	0.17	0.25	0.2	0.21	0.26	0.09	-0.02	0.16	0.12	0.05	-0.05
800	226575_at	ZNF462	0.545944	0	0.15	0.07	0.16	0.27	-0.15	-0.25	-0.02	-0.32	-0.17	-0.2	0.04	0.15	-0.1	-0.18	-0.06	0.1	0.05	-0.03	-0.06	0.36	0.22	0.31	0.54	-0.01	-0.25	0.03	0.14	0.08	0.09	-0.07	0.08	0.2	0.22	0.32	-0.01	0.19	0.15	-0.03	0.09	0.12	0.13	0.24	-0.22	-0.28	-0.07
801	233059_at	KCNJ3	0.545885	-0.06	-0.39	-0.19	-0.18	-0.26	-0.28	-0.19	-0.06	-0.03	-0.09	-0.21	-0.15	-0.1	-0.13	-0.2	-0.15	-0.23	-0.07	-0.28	-0.15	-0.32	-0.07	-0.2	-0.34	-0.34	-0.16	-0.14	-0.37	-0.35	-0.12	-0.28	-0.34	-0.18	-0.3	-0.17	-0.21	-0.18	-0.2	0.05	-0.26	0.11	-0.09	-0.2	-0.29	-0.14	0.1
802	207826_s_at	ID3	0.545702	0.1	0.24	-0.13	0.11	0.19	-0.09	-0.08	0.06	0.13	0.01	-0.13	0.02	0.14	-0.11	0.12	0	0.24	0.17	0.05	0.38	0.27	-0.04	0.21	0.24	0.24	0.04	0.16	0.36	0.26	0.09	0.28	0.2	-0.05	0.06	-0.07	0.25	0.23	0.08	0.31	0.32	-0.24	0.22	0.31	0.04	0.03	0.27
803	203300_x_at	AP1S2	0.545534	-0.08	-0.02	0.16	0.05	0.09	-0.11	0.09	-0.06	0.02	0	0.05	0.13	-0.08	0.08	0.03	0.02	0	0.04	0.19	-0.07	0.04	0.38	0.2	0.2	-0.04	0.24	0.19	-0.02	0.03	0.11	0.29	0.07	0.24	0.23	0.38	-0.1	-0.02	-0.06	0.15	0	0.12	0.11	0.01	0.02	0.15	-0.07
804	203833_s_at	TGOLN2	0.54552	0.04	0.17	0.17	0.19	0.04	-0.17	0.1	-0.2	-0.02	-0.12	0.16	0.06	0.09	0.17	-0.21	0.15	0	0.24	-0.09	0.07	0.24	0.29	0.23	0.26	0.31	0.31	0.09	0.28	0.1	0.11	0.34	0.01	0.28	0.11	0.1	0.05	-0.12	0.21	-0.04	0.03	0.12	0	-0.02	0.01	0.08	-0.07
805	233506_at	233506_at	0.545458	-0.17	-0.15	-0.25	-0.17	-0.23	-0.35	-0.33	-0.12	-0.13	0.19	-0.13	0.02	-0.08	-0.14	-0.13	-0.36	-0.33	0.05	-0.36	-0.14	-0.19	-0.07	0.01	-0.28	-0.46	-0.31	-0.17	-0.4	-0.03	-0.04	-0.33	-0.06	-0.19	-0.3	-0.23	-0.13	-0.06	-0.39	0.09	-0.08	-0.03	0.06	-0.1	-0.39	-0.28	-0.02
806	208869_s_at	GABARAPL1	0.545447	-0.28	-0.22	-0.09	-0.22	-0.2	-0.25	-0.19	0	0.02	0.04	-0.14	-0.04	-0.21	-0.02	-0.03	-0.18	-0.35	-0.21	-0.05	-0.49	-0.53	0.07	-0.24	-0.45	-0.3	-0.29	-0.29	-0.28	-0.26	-0.07	-0.35	-0.32	-0.13	-0.18	-0.18	-0.35	-0.16	-0.2	-0.16	-0.33	0.15	-0.06	-0.17	-0.2	-0.21	0.11
807	241425_at	NUPL1	0.545345	-0.16	-0.18	0.15	-0.07	0.07	-0.35	-0.1	-0.08	-0.11	-0.11	-0.28	-0.17	-0.11	-0.17	-0.13	-0.19	-0.26	-0.04	-0.28	-0.12	0.07	0.24	0.15	0.23	-0.16	0.18	0.16	0.2	0.23	0.12	0.2	-0.08	0.18	0.19	0.18	-0.07	0	-0.16	0.12	-0.09	0.01	-0.03	-0.07	-0.28	-0.08	-0.17
808	225471_s_at	AKT2	0.545248	0.17	0.12	-0.03	0.06	0.29	0.11	-0.16	-0.06	0.52	0.21	-0.04	0.3	0.08	0.19	0.27	0.11	-0.06	-0.06	0.22	0.11	0.18	0.04	-0.06	0.22	-0.16	-0.21	-0.18	0.23	0.01	0.02	0.2	0.24	-0.08	0.06	-0.02	-0.14	-0.15	0.13	0.09	0.02	0.07	-0.04	0.25	0.02	-0.41	-0.17
809	202942_at	ETFB	0.545173	-0.07	-0.11	-0.21	-0.11	-0.18	-0.32	-0.13	-0.02	-0.09	0	-0.15	-0.02	0	-0.06	-0.06	0.01	-0.11	-0.15	-0.19	0.03	-0.16	-0.2	-0.21	-0.39	0.02	-0.39	-0.18	-0.11	-0.39	-0.49	-0.19	-0.14	-0.27	-0.25	-0.24	-0.26	0.01	-0.13	-0.01	0.01	0.01	0.08	-0.05	-0.06	-0.15	0.11
810	200023_s_at	EIF3F	0.545146	-0.11	-0.16	-0.18	-0.16	-0.16	-0.32	-0.2	0.07	0.13	0.27	-0.37	-0.16	-0.3	0.13	-0.05	0.08	-0.09	-0.23	-0.08	0.01	-0.2	-0.15	0.06	-0.16	0.03	-0.35	-0.13	0.07	-0.11	-0.39	-0.08	-0.18	-0.16	-0.17	-0.11	-0.11	-0.04	-0.22	0.08	-0.02	0.07	0.13	0.05	-0.14	-0.16	0.21
811	226525_at	STK17B	0.544848	0.1	-0.1	-0.26	-0.28	-0.07	-0.18	-0.24	-0.1	-0.27	-0.19	-0.28	-0.32	-0.04	-0.29	-0.14	-0.05	0.07	0.03	-0.13	0.25	0.16	-0.07	-0.18	0.02	-0.13	0.15	0.08	-0.19	-0.05	0.06	0.02	-0.05	0.11	-0.1	-0.07	0.21	0.22	-0.09	-0.04	-0.02	-0.27	-0.35	-0.09	-0.21	-0.12	0.05
812	235360_at	PLEKHM3	0.544806	-0.12	-0.3	-0.25	-0.16	-0.16	-0.1	-0.2	-0.04	-0.09	-0.05	-0.15	-0.05	-0.07	-0.16	-0.09	-0.09	-0.32	-0.08	-0.13	-0.27	-0.35	-0.05	-0.07	-0.17	-0.3	0.04	-0.08	-0.35	-0.11	-0.09	-0.12	-0.03	-0.19	-0.3	-0.19	-0.19	-0.23	-0.17	-0.13	-0.26	0.03	-0.03	-0.21	-0.33	0.03	0.08
813	217858_s_at	ARMCX3	0.544769	-0.01	-0.09	0.04	-0.03	-0.03	-0.23	-0.12	0.05	-0.26	-0.16	-0.3	-0.05	-0.05	-0.11	-0.17	-0.12	0.09	-0.15	-0.12	-0.03	0.02	0.32	0.22	0.24	-0.17	0.01	0.23	-0.06	0.06	0.06	0.05	0.01	0.26	0.19	0.17	0.07	-0.09	-0.09	0.03	-0.07	0.27	-0.04	-0.1	-0.34	-0.14	0.11
814	213158_at	213158_at	0.544712	0.21	0.09	0.1	0.33	0.35	0.26	0.2	0.19	0.05	0.05	-0.1	0.1	0.24	-0.05	0.15	0.07	0.43	0.2	0.24	0.29	0.23	0.23	0.33	0.42	0.04	0.14	0.31	0.33	0.4	0.25	0.01	0.13	0.2	0.27	0.2	0.37	0.22	0.3	0.2	0.08	0.06	0.27	0.3	-0.08	0.1	0.06
815	232138_at	MBNL2	0.54471	0.04	0.01	0.16	0.16	0.16	-0.24	0.02	-0.09	-0.15	-0.11	-0.23	0.07	0.09	0.01	-0.04	-0.03	0.06	-0.02	0.13	-0.01	0.2	0.3	0.37	0.37	-0.05	0.33	0.17	-0.06	0.09	0.19	0.07	0.03	0.34	0.19	0.06	-0.08	0.06	0.09	0.08	-0.07	0.03	0.18	0.07	-0.2	-0.01	-0.21
816	219496_at	ANKRD57	0.544637	0.14	0.06	-0.1	0.11	0.08	0.15	0.13	0.12	0.18	0.22	-0.05	0.01	0.07	0.26	0.27	-0.07	0.16	0.23	0.47	0.04	-0.06	-0.09	0.01	0.12	0.16	-0.14	0.11	0.09	0.13	-0.1	0.09	-0.1	-0.05	0.32	-0.1	-0.03	0.16	0.15	0.25	0.14	-0.31	0.26	0.13	0.15	-0.02	0.08
817	235009_at	BOD1L	0.544598	0.22	0	0.1	-0.11	-0.04	0	0.25	0.01	-0.03	0	0.22	-0.08	0.29	0.14	-0.17	-0.19	0.23	0.26	-0.26	0.11	0.03	-0.02	0.06	0.22	0.08	0.52	0.26	0.23	0.05	0.37	0.34	0.23	0.5	0.05	-0.13	0.27	0.11	-0.03	-0.01	-0.03	-0.14	-0.17	-0.08	-0.04	0.28	-0.05
818	201280_s_at	DAB2	0.544539	0.09	0.14	0.27	0.05	0.32	0.35	-0.15	0.19	0.12	0.05	0.1	0.03	0	0.11	-0.1	-0.03	0.26	0.25	0.09	0.31	0.16	0.16	0.15	0.2	0.35	0.15	0.34	0.37	0.41	0.29	0.25	-0.03	0.2	0.22	0.1	-0.11	0.22	0.15	0.11	0.28	-0.01	0.07	0.21	0.3	-0.12	0.01
819	200719_at	SKP1	0.54444	-0.02	-0.3	-0.25	-0.19	-0.18	-0.18	-0.17	-0.32	-0.11	-0.02	-0.26	-0.01	-0.08	-0.12	-0.36	-0.21	-0.21	-0.11	-0.39	-0.18	-0.1	-0.19	-0.04	-0.12	-0.33	-0.14	-0.1	-0.26	-0.1	-0.07	-0.33	-0.06	-0.24	-0.31	-0.25	-0.08	-0.3	-0.41	-0.1	-0.17	-0.13	-0.11	-0.05	-0.33	-0.12	-0.09
820	215629_s_at	DLEU2	0.544314	0.08	-0.21	0.09	0.09	0	-0.18	0.06	-0.19	-0.13	-0.16	-0.04	0.02	-0.25	0	-0.18	-0.23	-0.06	-0.03	0.16	0.01	-0.12	0.23	0.43	0.2	-0.07	0.26	0.06	-0.05	0.14	0.18	0.12	-0.22	0.13	0.09	0.12	-0.2	-0.13	0.02	0.22	-0.31	0.05	0.18	-0.11	-0.28	0.07	-0.28
821	212801_at	CIT	0.544257	-0.14	-0.21	-0.05	-0.17	-0.14	-0.3	-0.1	-0.29	-0.18	-0.1	-0.12	-0.08	-0.06	-0.19	-0.24	-0.19	-0.19	-0.11	-0.24	0.01	-0.07	0.11	0.12	0.01	-0.14	0.24	-0.07	-0.31	-0.16	0.01	0.16	0.07	0.1	-0.12	-0.01	-0.41	-0.19	-0.35	-0.02	-0.17	-0.01	-0.18	-0.19	-0.3	-0.07	-0.12
822	224568_x_at	MALAT1	0.544236	0.16	0.02	0.12	0.05	0.09	-0.36	0.04	-0.01	-0.27	0.02	-0.05	-0.01	-0.04	-0.05	-0.09	0	-0.02	-0.01	-0.24	0.07	0.11	0.34	0.32	0.31	-0.05	0.22	0.08	-0.02	0.17	0.14	0.27	0.04	0.36	0.19	0.02	-0.09	-0.13	-0.09	-0.07	-0.03	0.03	0.1	0.04	-0.23	0.09	-0.15
823	203467_at	PMM1	0.544217	-0.02	-0.18	-0.06	-0.04	-0.19	-0.16	0.04	-0.05	0.11	0.02	-0.14	-0.1	-0.09	0.02	0.12	0.13	-0.23	-0.23	-0.15	-0.03	-0.28	-0.18	-0.05	-0.43	0.09	-0.2	-0.11	-0.22	-0.47	-0.44	-0.3	-0.13	-0.24	-0.13	-0.16	-0.14	-0.11	-0.29	-0.14	0.07	0.12	0.22	0	-0.05	0.04	0.29
824	218906_x_at	KLC2	0.544201	-0.12	-0.21	-0.04	-0.19	-0.28	-0.14	-0.16	-0.14	-0.2	-0.11	-0.3	-0.03	0.17	-0.04	-0.04	-0.11	-0.24	-0.12	-0.39	-0.1	-0.18	-0.01	-0.14	-0.36	-0.11	-0.14	-0.17	-0.36	-0.18	-0.04	-0.34	0.18	-0.03	-0.18	-0.12	-0.01	-0.03	-0.38	-0.08	-0.23	0.17	-0.14	-0.13	-0.21	-0.14	-0.1
825	230746_s_at	LOC100288985	0.544153	-0.03	-0.08	0.01	-0.12	-0.08	-0.17	-0.14	-0.13	-0.23	-0.16	-0.21	-0.2	-0.25	-0.25	-0.17	-0.09	0.07	-0.16	0	-0.05	-0.23	-0.1	-0.13	-0.17	-0.05	0.04	-0.17	-0.07	0.05	-0.03	0.08	-0.14	-0.27	-0.24	-0.21	-0.08	-0.09	0.03	-0.04	-0.22	-0.18	-0.25	-0.26	-0.23	-0.2	-0.25
826	236538_at	GRIA2	0.544135	-0.21	-0.42	-0.07	-0.24	-0.29	-0.2	-0.18	0	-0.07	-0.07	-0.17	-0.18	-0.11	-0.29	-0.12	-0.12	-0.34	-0.12	-0.28	-0.25	-0.34	-0.06	-0.07	-0.33	-0.43	-0.09	-0.07	-0.39	-0.34	-0.13	-0.17	-0.21	-0.3	-0.27	-0.15	-0.13	-0.16	-0.3	-0.06	-0.26	0.1	-0.06	-0.26	-0.39	-0.01	0.15
827	202173_s_at	VEZF1	0.544106	0.12	0.09	0.13	0.21	0.25	-0.17	0.13	-0.02	-0.11	-0.01	-0.08	0.13	-0.01	0.08	0.14	-0.09	0.35	0.14	0.26	0	0.09	0.25	0.24	0.44	-0.1	0.31	0.15	0.07	0.22	0.09	0.11	0.06	0.29	0.29	0.06	-0.08	0.12	0.22	0.19	0.06	0.08	0.21	0.1	-0.21	0.08	-0.19
828	239252_at	COX7B	0.544078	-0.13	-0.39	-0.1	-0.21	-0.3	-0.27	-0.3	-0.04	-0.02	-0.04	-0.06	-0.01	-0.11	-0.15	-0.2	-0.12	-0.39	-0.07	-0.35	-0.31	-0.46	-0.04	-0.07	-0.41	-0.31	-0.32	-0.21	-0.34	-0.28	-0.02	-0.27	-0.21	-0.19	-0.24	-0.17	-0.26	-0.16	-0.43	-0.04	-0.2	0.16	0.01	-0.15	-0.33	-0.16	0.1
829	213558_at	PCLO	0.543982	-0.28	-0.32	-0.26	-0.35	-0.32	-0.15	-0.21	-0.18	-0.1	-0.05	-0.09	-0.09	-0.08	-0.08	-0.27	-0.18	-0.38	-0.21	-0.25	-0.3	-0.17	-0.13	-0.22	-0.2	-0.32	-0.2	-0.13	-0.34	-0.3	-0.07	-0.16	-0.17	-0.14	-0.32	-0.15	-0.1	-0.17	-0.37	-0.17	-0.11	0.02	-0.22	-0.06	-0.26	-0.04	0.18
830	235757_at	235757_at	0.543613	0.02	0.23	0.24	0.09	0.2	-0.24	0.13	-0.06	0	0.02	-0.2	0.02	-0.13	0.08	-0.12	-0.06	0	-0.09	0.01	0.11	0.38	0.22	0.1	0.3	0.01	0.15	0.16	0.21	0.24	0.11	0.24	0.06	0.42	0.16	-0.07	0.21	0.1	0.17	0.03	0.05	0	-0.14	0.25	-0.14	0.06	0.03
831	212188_at	KCTD12	0.543603	0.17	0.08	0.16	-0.05	0.21	-0.13	0.05	0	-0.21	-0.09	0	0.12	-0.06	0.12	0.05	0.02	0.17	0.2	-0.15	0.17	0.1	0.24	0.21	0.3	-0.01	0.2	0.25	0.12	0.29	0.17	0.41	-0.01	0.4	0.22	0.17	-0.09	0.17	0.05	0.11	-0.02	0.04	-0.12	0.03	-0.17	0	-0.06
832	215436_at	HSDL2	0.543496	0.23	0.3	0.28	0.03	0.02	0.13	0.13	0.05	0.17	0.15	-0.02	0.16	0.21	0.12	0.12	-0.08	0.28	0.26	0.17	0.28	0.28	0.06	0.12	0.08	0.37	0.09	0.3	0.43	0.4	0.06	0.35	0.11	0.33	0.25	0.08	0.46	0.39	0.18	0.13	0.33	0.18	0.01	0.13	0.27	0.03	0.07
833	217794_at	PRR13	0.543302	0.02	-0.18	-0.27	-0.28	-0.37	-0.32	-0.22	-0.08	-0.21	-0.2	-0.52	-0.28	-0.32	-0.24	-0.19	-0.1	-0.08	-0.15	-0.38	-0.26	-0.16	-0.12	-0.06	-0.33	-0.08	-0.2	-0.28	-0.2	-0.31	-0.36	-0.11	-0.27	-0.31	-0.28	-0.19	0	-0.04	-0.51	-0.05	0.03	0.02	-0.01	-0.3	-0.13	-0.18	-0.05
834	225185_at	MRAS	0.543173	0.23	0.16	-0.23	0.13	0.07	0.09	0.04	0.25	0.21	0.23	0.12	0.17	0.14	-0.01	0.13	0.26	0.12	0.14	0.07	0.38	0.19	-0.1	0.23	0.16	0.03	0.19	0.17	-0.09	0.03	0.16	-0.02	0.19	-0.09	-0.04	0.01	0.15	0.3	-0.04	0.18	0.26	-0.05	0.28	0.23	0.11	0.12	0.4
835	212382_at	TCF4	0.543167	-0.12	0.1	0.15	0.11	0.03	-0.31	0.17	-0.1	-0.22	-0.08	0.02	0.02	0.03	0	-0.04	-0.14	0.02	0.02	-0.21	-0.07	0.14	0.26	0.35	0.28	0	0.23	0.13	0.03	0.19	0.15	0.32	-0.1	0.35	0.17	0	-0.09	-0.2	0.04	0.01	0.02	0.07	0.02	0.04	-0.18	0.11	-0.12
836	201623_s_at	DARS	0.543071	0.22	0.01	-0.16	-0.1	0.11	0.09	-0.18	0.05	-0.22	0.18	-0.23	-0.16	0.12	-0.16	-0.15	-0.05	0.11	0.19	-0.01	0.34	0.4	0.16	0.23	0.45	0.2	-0.01	-0.02	0	0.18	0.19	-0.01	0.21	0.05	0.16	0.31	0.22	0.2	0.12	0.1	0.12	0.1	-0.03	0.1	0	-0.23	-0.05
837	219862_s_at	NARF	0.543063	0.02	-0.2	-0.23	-0.08	-0.03	-0.22	-0.15	-0.1	0.04	0.04	-0.11	-0.09	-0.13	0.14	-0.06	-0.05	-0.27	-0.19	-0.1	-0.21	-0.37	-0.33	-0.06	-0.3	-0.28	-0.35	-0.31	-0.27	-0.38	-0.23	-0.34	-0.13	-0.24	-0.33	-0.19	-0.23	-0.32	-0.34	-0.06	-0.19	-0.11	0.09	-0.01	-0.26	-0.29	0.03
838	201377_at	UBAP2L	0.542981	-0.12	-0.1	-0.19	-0.05	-0.18	0.04	-0.37	-0.05	-0.14	-0.04	-0.14	-0.12	0.1	-0.06	-0.2	-0.34	-0.17	0	-0.23	0.2	-0.05	-0.3	0.06	-0.22	-0.12	-0.33	-0.13	-0.19	-0.1	-0.1	-0.29	0.04	-0.25	-0.3	-0.46	-0.02	-0.09	-0.26	0.02	0.01	-0.1	0.14	-0.02	-0.15	-0.33	0.13
839	225552_x_at	AURKAIP1	0.542908	-0.03	-0.07	-0.22	-0.06	-0.15	0.06	-0.13	0.2	0.03	0.08	-0.06	-0.03	-0.01	0.03	-0.06	0	-0.18	-0.23	-0.22	-0.04	-0.31	-0.14	-0.11	-0.34	0.07	-0.4	-0.08	-0.13	-0.26	-0.24	-0.25	0.03	-0.15	-0.22	-0.14	-0.17	0.08	-0.36	0.08	-0.04	0.03	0.18	-0.03	0.13	-0.13	0.24
840	226850_at	SUMF1	0.542863	0.3	-0.1	-0.17	0.17	0.13	0.06	-0.14	0.04	0.26	0.21	-0.02	0.21	0.21	-0.05	0.16	0.14	0.08	0.28	-0.09	0.32	-0.1	-0.02	0.12	-0.05	0.04	-0.22	-0.01	0.21	0	-0.16	-0.17	0.08	-0.36	-0.12	-0.01	-0.06	0.08	-0.12	0.23	0.02	-0.04	0.35	0.02	0.07	-0.14	0.06
841	208549_x_at	PTMA	0.542826	0.08	0.26	0.13	0.4	0.34	0	0.21	0.08	-0.2	-0.03	-0.03	0.09	0.06	0.06	0.11	0	0.29	0.13	0.23	0.05	0.07	0.28	0.28	0.46	0.09	0.04	0.14	0.31	0.33	0.17	0.2	0.07	0.24	0.34	0.32	0.46	0.02	0.27	-0.04	0.02	0.02	0.2	0.16	-0.01	-0.06	-0.07
842	239780_at	239780_at	0.542795	0.11	0.02	-0.01	0.19	0.03	-0.09	-0.19	-0.18	-0.27	-0.14	-0.31	-0.01	-0.06	-0.17	-0.31	-0.03	0.08	0.01	-0.02	0.07	0.22	0.36	0.39	0.34	0.02	-0.08	0.02	0.08	0.08	0.22	0.23	-0.08	0.3	0.17	0.27	0.23	0.02	0.08	-0.07	-0.13	0.07	0.12	0	-0.17	-0.21	0.03
843	206678_at	GABRA1	0.542794	-0.24	-0.11	0.1	-0.07	-0.05	-0.25	-0.02	-0.11	-0.1	-0.21	-0.1	0	-0.17	0.04	-0.09	-0.12	-0.22	-0.11	-0.22	-0.27	-0.09	0.27	0.02	0.08	-0.21	0.1	0.03	-0.15	-0.12	0.07	0.18	-0.11	0.27	0.11	0.05	-0.3	-0.19	-0.16	-0.05	-0.13	0.08	-0.14	-0.12	-0.23	0.01	-0.05
844	201849_at	BNIP3	0.542773	-0.26	-0.14	-0.08	-0.16	-0.18	-0.08	-0.15	0.09	-0.1	-0.1	-0.32	0.04	0	-0.08	-0.12	-0.22	-0.21	-0.03	-0.19	-0.22	-0.21	0.06	-0.08	-0.22	-0.38	-0.15	0.05	-0.38	-0.21	0.05	-0.25	-0.05	-0.31	-0.42	-0.37	-0.08	-0.1	-0.33	-0.33	-0.11	0.14	-0.14	-0.16	-0.39	-0.16	0.24
845	200696_s_at	GSN	0.54271	0.22	0.41	0.02	0.39	0.33	0.13	0.08	0.09	0.21	0.28	0.25	0.14	0.11	0.21	0.21	0.15	0.3	0.25	0.11	0.31	0.23	-0.05	0.28	0.09	0.18	-0.14	-0.04	0.28	0.16	-0.09	-0.01	0.06	-0.09	0.11	0.15	0.06	0.17	0.17	0.07	0.47	0.07	0.46	0.33	0.16	0.13	-0.1
846	229193_at	LUC7L3	0.542695	0.12	-0.1	0.17	0.09	0.15	-0.18	0.13	-0.14	-0.22	-0.25	-0.01	-0.12	0.03	0	-0.07	0.02	0.13	0.22	0.06	0.06	0	0.17	0.31	0.32	-0.13	0.17	0.1	-0.07	0.24	0.3	0.19	0.05	0.45	0.07	0.17	0	0.04	0.13	0.04	-0.22	-0.04	0.02	0.12	-0.25	0.1	-0.16
847	202139_at	AKR7A2	0.542692	0.13	-0.02	-0.19	0.14	0.14	0.06	0.08	0.29	0.3	0.24	-0.08	0.15	0.02	0.2	0.33	0.17	0.23	0.18	-0.09	0.27	-0.16	0.04	0.21	0.08	0.07	-0.22	0.07	0.06	-0.05	-0.05	0.14	0.03	0.18	0.06	0.01	0.04	0.25	-0.2	0.11	0.17	0.11	0.31	0.15	0.09	0.01	0.35
848	225130_at	ZRANB1	0.542686	0.07	0	-0.01	0.21	-0.05	0.13	0.18	0.14	0.3	0.18	0.05	0.27	0	0.02	0.19	0.09	0.11	0.07	0.2	0.23	-0.02	0.29	0.11	-0.02	-0.01	0.03	0.12	-0.04	-0.02	-0.14	0.05	0.14	0	0.02	-0.02	0.25	-0.12	0.11	0.23	0.15	0.24	0.38	0.13	-0.03	0.18	0.23
849	204181_s_at	ZBTB43	0.542487	0.05	0.06	0.24	0.1	0.12	-0.08	0.12	-0.13	-0.23	-0.21	-0.19	-0.09	0.06	0.08	-0.12	-0.25	-0.17	-0.04	0.3	0.01	0.24	0.24	0	0.22	0.22	0.31	0.24	0.18	0.34	0.08	0.28	0.01	0.38	0.21	0.08	-0.06	-0.15	0.38	0.11	-0.04	0.06	-0.2	-0.07	-0.01	0.11	-0.19
850	225298_at	PNKD	0.542474	0.03	-0.08	-0.09	0.02	0.01	-0.06	-0.12	-0.05	0.23	0.07	-0.21	0.05	0.03	0	0.01	0.01	-0.03	-0.11	-0.13	0.04	-0.16	-0.06	0	-0.12	-0.1	-0.4	-0.23	-0.13	-0.18	-0.25	-0.28	-0.04	-0.25	-0.23	-0.12	-0.14	0.04	-0.26	0.01	0.09	-0.01	0.25	0.11	-0.08	-0.19	0.21
851	226252_at	226252_at	0.542405	0.14	0.09	0.22	0.34	0.3	-0.03	-0.06	0.03	-0.11	-0.07	-0.12	0.1	0.01	0.05	0.07	0.08	0.39	0.1	0.22	0.35	0.15	0.3	0.4	0.36	0.2	0.3	0.27	0.25	0.38	0.07	0.23	0.04	0.34	0.27	0.21	0.05	0.15	0.4	0.21	0.05	0.04	0.29	0.13	0.01	-0.05	-0.15
852	219679_s_at	WAC	0.542378	-0.08	0.01	0.19	0.01	0.07	-0.12	0.15	-0.13	-0.06	-0.1	0.07	0.08	-0.12	0.13	0.08	0.25	0.11	0.1	0.22	0.08	0	0.38	0.13	0.25	0.01	0.12	0.08	-0.03	-0.05	-0.06	0.34	-0.03	0.34	0.26	0.12	-0.14	-0.04	0.25	0.13	-0.02	0.19	-0.07	-0.07	-0.04	0.05	-0.14
853	201226_at	NDUFB8	0.542327	-0.27	-0.22	-0.31	-0.24	-0.18	-0.28	-0.02	0.05	-0.04	0.05	-0.04	0.02	-0.28	-0.1	-0.12	-0.11	-0.29	-0.22	-0.18	-0.4	-0.32	-0.05	-0.22	-0.31	-0.28	-0.21	-0.15	-0.46	-0.44	-0.25	-0.25	-0.39	-0.17	-0.15	-0.37	-0.41	-0.4	-0.46	-0.24	-0.16	0.06	-0.18	-0.12	-0.07	-0.07	0.17
854	206061_s_at	DICER1	0.541984	-0.06	0.02	0.28	0.09	0.14	-0.27	0.06	-0.12	-0.09	-0.17	-0.04	0.01	-0.1	-0.03	-0.01	-0.1	0.09	0.04	0.13	-0.03	0.08	0.36	0.22	0.26	-0.12	0.1	0.18	0.1	0.13	0.18	0.25	0.02	0.31	0.25	0.06	-0.43	0.05	0.15	0.15	-0.03	0.06	0.1	-0.02	-0.17	-0.03	-0.23
855	225782_at	MSRB3	0.541824	0.35	0.08	-0.11	0.42	0.16	0.27	-0.04	0.22	0.2	0.3	-0.01	0.23	0.23	0.09	0.19	0.24	0.18	0.35	0.07	0.51	0.17	-0.07	0.34	0.07	0.06	0.12	0.22	0.13	0.23	0.04	0.05	0.1	-0.2	0.02	0.16	0.25	0.34	0.06	0.25	0.2	0.01	0.41	0.26	0.01	0.09	0.38
856	240370_at	240370_at	0.541814	0.07	-0.22	0.16	0.28	0.09	-0.12	0.17	-0.18	-0.23	-0.18	0.09	0.04	-0.01	-0.25	-0.18	-0.13	0.08	0.02	0.08	0.14	-0.05	0.1	0.26	0.09	0.08	0.4	0.09	0.01	0.01	0.36	0.14	-0.06	0.22	0.06	0.08	-0.13	0.15	0.16	0.02	-0.26	-0.07	0.08	-0.08	0.01	0.25	-0.32
857	205022_s_at	FOXN3	0.541679	0.21	0.16	0.01	0.1	0.09	-0.25	0.06	-0.12	-0.12	-0.13	-0.17	0	-0.04	-0.08	0.05	0.03	0.2	0.26	0.21	0.35	0.21	0.24	0.33	0.38	-0.01	0.38	0.23	0.03	0.13	-0.02	0.18	0.16	0.27	0.33	0.3	0.11	0.3	0.07	0.24	0.15	0.05	0.11	0.06	-0.15	0.1	0.11
858	236259_at	STK4	0.541635	0.15	-0.02	0.28	-0.15	0.02	-0.17	-0.03	-0.05	-0.2	-0.18	0.02	0	0	-0.25	-0.08	-0.23	-0.12	0.11	0.18	0.12	-0.01	0.28	0.13	0.05	0.05	0.28	0.16	-0.05	0.33	0.4	0.27	-0.02	0.31	0.25	0.19	-0.28	0.3	0.18	-0.02	-0.18	0.08	-0.24	-0.15	0.03	-0.02	-0.16
859	203657_s_at	CTSF	0.541633	0.2	0.01	-0.06	0.07	0.13	-0.07	-0.02	0.09	0.17	0.07	-0.04	0.05	0.02	0.16	0.04	0.08	-0.09	0.14	0.04	0.23	-0.02	-0.12	-0.01	-0.08	-0.01	-0.26	-0.16	-0.01	-0.16	-0.21	-0.06	-0.03	-0.05	-0.03	-0.03	-0.14	0.12	-0.1	0.16	0.12	0.12	0.27	0.29	0.07	-0.13	0.22
860	214909_s_at	DDAH2	0.54131	0.17	0.31	0.07	0.04	0.19	0.17	0.23	0.26	0.15	0.12	0	-0.05	0.01	0.16	0.15	0.02	0.23	0.12	-0.04	0.22	0.3	-0.08	0.21	0.18	0.4	0.27	0.2	0.25	0.04	-0.27	0.17	-0.02	-0.1	0.17	-0.3	0.23	0.17	-0.12	0.3	0.36	-0.1	0.21	0.33	0.32	0.26	0.21
861	219725_at	TREM2	0.541309	-0.01	0.06	0	0.18	0.21	-0.01	0.25	0.28	0.18	0.31	0.15	0.17	0.15	0.06	0.01	0.11	0.22	0.16	0.13	0	0.07	-0.3	0.21	0.1	0.18	0.12	0.03	0.25	0.19	0.02	-0.07	0.08	0	0.03	0.09	0.1	0.11	0.12	0.01	0.21	-0.24	0.24	0.23	0.27	0.2	0.16
862	204979_s_at	SH3BGR	0.541254	0.18	0.08	-0.18	0.07	0.1	0.16	-0.12	-0.02	0.11	0.3	0.03	0.14	0.17	-0.17	-0.06	-0.03	0.08	-0.04	0.23	0.12	0.07	-0.24	0.12	0.19	0.04	-0.21	0.04	0.15	0.21	0.14	0.02	0.1	-0.34	-0.11	-0.12	0.08	0.13	0.16	0.14	0.25	-0.09	0.4	0.35	0.17	0	0.28
863	201088_at	KPNA2	0.541231	-0.02	-0.32	-0.06	-0.19	-0.27	0.02	-0.26	0.18	-0.24	-0.07	-0.4	-0.03	0.08	0.06	0.01	-0.22	-0.29	0	-0.06	-0.22	-0.29	0.01	-0.01	-0.32	-0.31	-0.14	-0.01	-0.16	0.02	0.1	-0.24	0.04	-0.21	-0.09	-0.3	-0.19	0.07	-0.23	0.01	-0.22	0.2	-0.03	-0.19	-0.38	-0.1	0.13
864	242146_at	SNRPA1	0.541212	-0.01	-0.22	-0.02	-0.08	-0.09	-0.32	-0.3	-0.29	-0.17	0.01	-0.45	-0.37	-0.24	-0.29	0	-0.2	-0.17	-0.05	-0.25	0.11	-0.08	0.18	0.12	-0.01	-0.32	-0.04	-0.02	-0.28	0.21	-0.11	-0.15	-0.13	-0.02	0.11	0.02	-0.32	-0.01	-0.13	0.2	-0.06	0.02	0.07	-0.11	-0.26	-0.2	-0.11
865	206395_at	DGKG	0.541209	-0.11	0	0.08	-0.01	-0.14	-0.15	0.01	-0.05	-0.39	-0.2	-0.32	0.3	-0.04	-0.22	0.03	-0.17	-0.05	-0.06	-0.16	0.04	0.19	0.26	0.12	0.2	0.18	0.23	0.26	-0.04	0.15	-0.13	0.43	0.06	0.25	0.25	0.16	0.33	-0.05	-0.08	0.16	0.07	0.11	-0.12	0.05	-0.01	0.11	0.19
866	240145_at	240145_at	0.541108	-0.3	-0.07	0.23	-0.05	0.06	-0.06	-0.19	-0.07	-0.05	-0.06	-0.07	-0.18	0.06	-0.09	-0.11	-0.06	-0.06	-0.06	-0.11	-0.17	0.18	0.23	0.12	0.37	0.15	0.19	0.22	0.2	0.18	0.34	0.17	0.06	0.31	0.25	0.26	0.04	0.05	-0.04	-0.14	0.02	0.04	-0.21	0.1	-0.1	-0.16	-0.15
867	238454_at	ZNF540	0.541104	-0.16	-0.2	-0.32	-0.2	-0.17	-0.17	-0.31	-0.2	0.07	0.07	-0.08	-0.02	0.01	-0.23	-0.14	-0.13	-0.35	-0.24	-0.18	-0.23	-0.21	-0.18	-0.13	-0.3	-0.25	-0.32	-0.26	-0.21	-0.35	-0.23	-0.3	0.01	-0.37	-0.28	-0.13	-0.16	-0.12	-0.31	-0.01	-0.07	-0.15	-0.01	-0.06	-0.24	-0.3	0.05
868	202042_at	HARS	0.541088	-0.36	-0.15	-0.27	-0.11	-0.19	-0.31	-0.26	-0.08	-0.09	-0.08	-0.05	0.01	-0.16	-0.1	-0.06	-0.02	-0.31	-0.2	-0.35	-0.3	-0.32	-0.21	-0.14	-0.18	-0.36	-0.08	-0.19	-0.37	-0.43	-0.28	-0.26	-0.15	-0.15	-0.16	-0.22	-0.39	-0.1	-0.47	-0.15	-0.09	0.01	0.01	-0.09	-0.39	-0.11	0.15
869	222621_at	DNAJC1	0.541063	0.06	0.07	0.16	0.16	0.19	-0.14	-0.06	-0.07	-0.03	-0.13	-0.3	0.09	-0.06	0	0.2	-0.34	-0.04	0.04	-0.21	0.19	0.13	0.31	0.31	0.32	0.05	0.16	0.3	0.2	0.13	0.05	0.18	-0.09	0.15	0.23	-0.04	-0.21	0.12	-0.21	0.2	0.03	0.06	0.19	0.03	-0.11	-0.11	-0.02
870	230741_at	230741_at	0.540983	0.21	0.34	0.01	0.35	0.26	-0.05	0.14	0.16	0.01	0.21	-0.03	0.2	0.31	0.11	0.21	0.17	0.23	0.19	0.34	-0.06	0.14	0.1	0.28	0.17	-0.02	0.11	0.08	-0.07	0.09	0.06	0.07	0.16	0.05	0.09	0.02	0.11	-0.01	0.22	-0.05	0.24	0.06	0.43	0.32	-0.03	0.16	0.11
871	213067_at	MYH10	0.540978	-0.07	-0.05	0.26	0.01	-0.1	-0.22	0.02	-0.03	-0.15	-0.06	-0.02	-0.02	0.03	0	0	-0.13	0.07	-0.18	-0.25	-0.12	0.01	0.3	0.04	0.25	0	0.25	0.22	0.02	-0.09	0.09	0.16	0.09	0.32	0.09	-0.06	0.04	-0.37	-0.04	-0.09	-0.26	0.06	-0.2	-0.04	-0.08	-0.07	0.02
872	226068_at	SYK	0.540903	0.33	0.12	0.13	0.15	0.17	-0.04	0	0.35	0.06	0.2	-0.02	0.38	0.26	0.35	0.28	0.18	0.33	0.18	0.22	0.17	0.11	0.01	0.08	0.42	0.16	-0.07	0.03	0.36	0.03	0.02	0.15	0.12	0.25	-0.02	0.2	0.17	0.06	0.12	0.19	0.17	0.02	0.2	0.28	0.12	-0.04	0.24
873	209022_at	STAG2	0.540846	0.39	0.13	-0.17	0.25	0.2	0.16	-0.04	0.15	0.25	0.12	-0.08	0.12	0.26	0.09	0.17	-0.11	0.19	0.32	0.33	0.29	0.22	-0.11	0.2	0.09	0.07	-0.05	0.23	0.26	0.42	0.09	0.09	0.23	-0.01	0.11	-0.04	0.04	0.21	0.25	0.14	0.18	0.01	0.27	0.08	-0.06	-0.03	0.14
874	32259_at	EZH1	0.540831	0.01	-0.15	0.02	-0.06	-0.01	0.11	-0.15	0.02	-0.1	0.18	-0.26	-0.06	-0.04	0	0	-0.26	0.05	-0.06	0.11	-0.07	-0.2	-0.18	0.01	-0.23	-0.13	-0.24	-0.16	0.02	0.06	-0.37	-0.31	-0.02	-0.07	-0.15	-0.29	-0.03	-0.11	0.02	0.03	0	0.03	0.15	0.02	-0.16	-0.13	0.03
875	242467_at	242467_at	0.540717	0.12	-0.21	0.06	0.18	0.21	-0.35	-0.15	-0.15	-0.15	-0.08	-0.28	-0.26	-0.06	-0.05	0.02	0	0.01	-0.1	-0.1	0.05	-0.07	0.24	0.29	0.13	-0.16	0.09	0.2	0.05	0.2	0.08	0.02	-0.24	0.3	0.17	0.17	-0.31	0.05	0.05	-0.03	-0.24	0.06	0.1	0.02	-0.25	-0.1	-0.21
876	243256_at	MKNK1	0.54071	0.04	-0.03	-0.27	-0.02	0.05	-0.12	-0.37	-0.17	-0.28	-0.07	-0.19	0.03	-0.07	-0.19	-0.13	-0.23	-0.03	0.05	-0.31	0.07	0.18	0.02	0.22	0.22	0.01	-0.25	-0.02	-0.15	0.15	0.11	-0.09	0.18	-0.06	-0.04	0.22	0.41	0.03	-0.16	-0.01	0.02	-0.12	0.02	0.08	-0.19	-0.29	0.03
877	210461_s_at	ABLIM1	0.540704	0.3	0.18	0.38	0.05	0.05	-0.1	0.13	-0.17	-0.13	0.01	0.02	0.02	0.08	-0.06	0.07	0.18	0.17	0.27	-0.15	0.15	0.21	0.29	0.07	0.24	-0.02	0.07	0.07	0.04	0.12	0.29	0.23	0.18	0.24	0.24	0.29	0.26	-0.15	0.25	-0.05	0.04	0.07	-0.15	-0.07	-0.03	-0.13	-0.2
878	213524_s_at	G0S2	0.540695	0.08	0.23	0.09	0.18	0.29	0.3	0.13	0.26	-0.05	0.07	0.03	0.23	0.33	0.2	0.15	-0.15	0.29	-0.01	0.26	0.25	0.26	0.16	0.27	0.34	0.15	0.23	0.4	0.24	0.29	0.15	0.07	0.16	0.18	0.18	0.16	0.24	0.15	0.4	0.03	0.22	0.07	0.14	0.16	0.25	0.07	0.2
879	217838_s_at	EVL	0.540596	-0.22	-0.27	-0.2	-0.25	-0.19	-0.12	-0.12	0.04	0.05	0.02	-0.07	0.14	-0.09	-0.13	0.08	-0.07	-0.35	-0.18	-0.26	-0.19	-0.17	-0.24	-0.15	-0.23	-0.34	0.02	0.02	-0.32	-0.38	-0.41	-0.2	0	-0.25	-0.25	-0.12	-0.2	-0.15	-0.35	-0.21	-0.15	-0.1	-0.19	-0.2	-0.31	0	0.14
880	203448_s_at	TERF1	0.540541	-0.07	-0.05	0.14	0.04	0.08	-0.19	-0.17	-0.1	-0.27	-0.23	-0.13	-0.07	-0.04	0.01	0.01	-0.2	-0.09	-0.1	0.04	0.08	-0.06	0.29	0.23	0.28	-0.11	0.14	0.19	-0.01	0.03	0.02	0.2	-0.06	0.35	0.11	0	-0.2	0.12	-0.11	0.15	-0.22	0.09	-0.04	-0.01	-0.32	-0.09	-0.19
881	236329_at	FLJ33996	0.540505	-0.22	-0.23	0.15	0.07	-0.11	-0.2	-0.05	-0.15	-0.01	-0.16	-0.19	0	-0.1	-0.08	-0.1	0.12	-0.04	-0.09	-0.44	-0.2	0	0.25	0.12	0.13	-0.05	0.09	0.05	0.05	-0.01	-0.03	0.07	0.01	0.31	0.2	0.12	0.09	-0.26	-0.27	-0.15	-0.12	0.09	-0.09	-0.19	-0.15	-0.08	-0.09
882	229201_at	229201_at	0.540436	-0.23	-0.36	-0.08	-0.28	-0.25	-0.21	-0.21	-0.09	-0.06	-0.06	-0.12	-0.08	-0.12	-0.24	-0.12	-0.14	-0.41	-0.08	-0.28	-0.25	-0.33	0	-0.11	-0.34	-0.35	-0.2	-0.13	-0.35	-0.31	0.01	-0.19	-0.16	-0.28	-0.24	-0.15	-0.21	-0.12	-0.38	-0.05	-0.2	0.16	-0.03	-0.19	-0.33	-0.06	0.12
883	219896_at	CALY	0.540435	-0.28	-0.26	-0.11	-0.14	-0.2	-0.19	-0.2	-0.04	-0.12	0.02	-0.17	-0.05	-0.12	-0.03	-0.1	0.03	-0.27	-0.19	-0.19	-0.3	-0.38	0.05	-0.2	-0.33	-0.21	-0.28	-0.12	-0.3	-0.33	-0.2	-0.15	-0.09	0	-0.16	0.04	-0.28	0.04	-0.35	-0.1	-0.12	0.18	-0.03	-0.11	-0.14	-0.09	0.17
884	228194_s_at	SORCS1	0.540435	-0.27	-0.3	-0.28	-0.19	-0.2	-0.26	-0.22	-0.21	-0.05	-0.01	-0.25	-0.12	-0.21	-0.27	-0.32	-0.12	-0.39	-0.24	-0.26	-0.16	-0.05	-0.01	-0.09	-0.27	-0.35	-0.18	-0.04	-0.41	-0.1	0	-0.25	-0.16	-0.17	-0.24	-0.18	-0.15	-0.08	-0.42	-0.11	-0.23	-0.16	-0.18	-0.2	-0.33	-0.24	0.01
885	211503_s_at	RAB14	0.540431	-0.34	-0.05	0.12	0.03	0.05	-0.38	-0.02	-0.07	-0.18	-0.2	0.03	0.06	-0.05	0.04	-0.03	0.01	0.03	-0.05	0.02	-0.04	0.01	0.32	0.28	0.18	-0.13	0.12	0.19	0	0.18	0.01	0.29	-0.13	0.38	0.23	0.09	-0.33	0	0.03	-0.06	-0.1	0.1	0.01	-0.06	-0.22	-0.07	-0.13
886	228854_at	228854_at	0.540366	0.1	0.06	-0.2	0	-0.06	-0.17	-0.18	0	-0.26	-0.19	-0.36	-0.07	0.21	-0.21	0.01	0.02	-0.01	-0.01	-0.07	0.17	0.14	0	0.06	-0.05	-0.08	0.05	-0.04	-0.24	0.06	-0.18	-0.18	0.09	-0.15	-0.2	-0.05	-0.03	0.03	-0.03	0.12	0	-0.21	-0.15	-0.11	-0.22	-0.19	0
887	222021_x_at	SDHAP1	0.540253	-0.17	-0.17	-0.09	-0.12	-0.17	-0.28	-0.34	-0.09	-0.06	-0.02	-0.07	0.07	-0.13	-0.11	-0.09	-0.05	-0.14	-0.37	-0.23	-0.34	-0.25	-0.08	-0.23	-0.47	-0.25	-0.19	-0.15	-0.19	-0.49	-0.41	-0.19	-0.05	-0.14	-0.19	-0.33	-0.24	-0.24	-0.26	-0.02	-0.03	0.2	-0.07	-0.09	-0.16	-0.09	0.14
888	204151_x_at	AKR1C1	0.540013	0.2	0.16	-0.02	0.17	0.01	0.07	0.03	0.15	0	0.08	0.16	0.24	0.27	0.13	0.01	0.23	0.37	0.1	0.28	0.25	0.28	0.05	0.21	-0.03	0.3	0.18	0.02	0.19	0.16	0.1	0.06	0.17	0.06	-0.02	0.17	0.07	0.16	0.09	0.22	0.27	0.17	0.26	0.11	0.3	0.17	0.27
889	234103_at	KCNT2	0.540006	-0.17	-0.05	0.25	-0.09	0.09	-0.19	0.11	-0.12	0.02	-0.16	0.06	-0.21	-0.13	-0.09	-0.13	-0.13	-0.02	-0.2	-0.05	-0.25	0.13	0.01	0.07	0.07	0.09	0.23	0.13	0.11	-0.07	0.34	0.05	-0.12	0.23	0.12	0.14	0.26	-0.19	-0.05	-0.21	0.04	0.11	-0.29	-0.08	-0.11	0.03	-0.21
890	205328_at	CLDN10	0.539897	0.13	0.21	-0.02	0.01	0.21	0.23	0.21	0.4	0.27	0.46	0.07	0.05	0.26	0.04	0.21	0.2	0.06	0.14	0.01	0.25	0.36	0.14	0.15	0.33	0.32	0.19	0.28	-0.06	0.18	0.06	0.1	0.1	0.12	0.19	-0.11	0.19	0.06	-0.18	-0.02	0.31	0.1	0.18	0.29	0.29	0.23	0.37
891	224212_s_at	PCDHA1	0.539808	-0.17	-0.14	0.15	0	0.03	-0.36	-0.17	-0.13	-0.12	-0.01	-0.08	-0.05	-0.11	-0.02	-0.11	-0.06	-0.12	-0.09	-0.3	0.07	0.02	0.36	0.19	0.23	-0.13	0.07	0.23	0.07	0.03	0.17	0.22	-0.09	0.38	0.16	0.16	-0.02	-0.11	-0.19	0.1	-0.1	0.14	-0.03	-0.05	-0.27	-0.23	-0.03
892	201601_x_at	IFITM1	0.539744	-0.01	-0.01	-0.02	-0.13	0.04	-0.02	-0.17	-0.13	-0.12	0.06	-0.2	-0.11	-0.14	-0.07	-0.04	-0.04	0.05	0.02	-0.14	0.03	0.09	-0.1	-0.09	0.03	0	-0.1	-0.16	-0.03	0.09	-0.16	-0.06	-0.06	-0.22	-0.07	-0.25	-0.19	0.06	-0.13	-0.06	0.05	-0.24	-0.13	-0.01	-0.06	-0.26	-0.21
893	227208_at	CCDC84	0.539706	0.04	-0.15	-0.36	-0.01	-0.11	0	-0.29	0.06	-0.07	-0.05	-0.15	-0.03	-0.11	-0.13	-0.18	-0.16	-0.19	-0.01	-0.32	-0.09	-0.25	-0.12	0.01	-0.15	-0.3	-0.26	-0.11	-0.15	-0.08	-0.24	-0.36	0.01	-0.35	-0.33	-0.23	-0.09	-0.13	-0.31	0.05	-0.07	-0.15	0.16	0.03	-0.3	-0.17	0.15
894	205591_at	OLFM1	0.539702	-0.15	-0.35	-0.09	-0.22	-0.31	-0.24	0.01	-0.2	-0.06	0.06	-0.16	0.01	-0.19	-0.07	-0.18	-0.26	-0.27	0.01	-0.18	-0.16	-0.21	0.02	-0.22	-0.25	-0.32	-0.07	-0.16	-0.45	-0.34	-0.24	-0.14	-0.17	-0.12	-0.29	-0.28	-0.09	-0.17	-0.33	-0.04	-0.26	0.18	-0.16	-0.26	-0.19	0.08	0.04
895	202972_s_at	FAM13A	0.539632	0.03	-0.08	0.08	0.04	0	-0.33	-0.03	-0.23	-0.24	-0.15	-0.03	-0.02	0	-0.2	-0.17	-0.1	-0.08	-0.06	-0.17	0.32	-0.08	0.2	0.34	0.24	-0.04	0.13	0.06	-0.05	0.17	0.13	0.22	0.04	0.22	0.04	0.02	-0.08	0.07	-0.01	0.1	-0.2	-0.02	-0.02	0.03	-0.19	-0.15	-0.2
896	223988_x_at	METT11D1	0.53962	0.22	0.12	-0.2	0.25	0.16	-0.09	-0.11	0.21	0.16	0.03	-0.2	0.19	0.1	-0.1	0.03	0.05	0.03	0.07	0	0.07	0.17	-0.13	0.08	0.15	-0.15	-0.14	-0.02	-0.05	-0.12	-0.16	-0.07	0.15	-0.23	-0.22	-0.13	0.02	-0.01	-0.1	0.22	0.27	-0.03	0.44	0.3	-0.23	-0.02	0.32
897	229467_at	PCBP2	0.539612	0.01	-0.05	0.11	0.33	0.18	-0.04	-0.11	0.02	-0.27	0.1	-0.03	-0.15	0.12	0.18	-0.04	0.08	0.18	0.04	0.23	0.05	0.26	0.05	0.29	0.19	0.07	0.25	0.18	-0.09	0.34	0.16	0.09	0.08	0.46	0.24	0.3	-0.01	-0.06	0.36	0.03	-0.03	-0.17	0.22	0.11	-0.16	-0.08	-0.21
898	202587_s_at	AK1	0.539525	0.18	0.04	-0.25	0.07	-0.01	0.07	0.02	0.05	0.22	0.17	0.02	0.12	0.02	0.11	0.13	0.07	-0.01	-0.03	-0.19	0.29	-0.14	-0.21	0.05	-0.17	0.17	-0.18	0.03	0.04	-0.15	-0.15	-0.13	-0.07	-0.18	-0.04	0.16	0.15	0.03	-0.25	0.26	0.08	0.03	0.32	0.02	0.12	-0.01	0.26
899	212719_at	PHLPP1	0.53945	0.19	0.27	0.01	0.31	0.43	0.18	0.23	0.2	0.07	0.19	0.09	0.27	0.27	0.15	0.27	0.08	0.26	0.17	0.42	0.31	0.2	0.09	0.19	0.36	0.02	-0.05	0.23	0.16	0.21	0.01	0.06	0.14	0.09	0.31	0.1	0.24	0.04	0.36	0.09	0.21	0.12	0.39	0.32	0.07	0.09	0.08
900	201986_at	MED13	0.539447	0.13	0.13	0.08	0.18	0.05	0.01	0	-0.09	-0.16	-0.06	-0.24	-0.02	0.03	-0.15	0.02	-0.28	0.01	-0.02	0.39	0.25	0.2	0.32	0.34	0.31	-0.21	0.28	0.27	-0.08	0.26	0.12	0.1	0.09	0.12	0.22	-0.1	-0.2	0.25	0.13	0.23	0.07	0.02	0.26	-0.06	-0.16	0.06	0.05
901	229116_at	CNKSR2	0.53935	-0.13	-0.24	-0.23	-0.05	-0.06	-0.25	-0.15	-0.02	-0.18	-0.13	-0.18	-0.13	-0.08	-0.32	-0.19	-0.21	-0.27	-0.1	-0.33	-0.07	-0.02	0.05	0.14	0.1	-0.27	0.01	0.06	-0.34	-0.1	0.19	-0.1	-0.09	-0.03	-0.09	-0.06	-0.02	-0.18	-0.34	0.02	-0.2	-0.02	-0.08	-0.17	-0.41	-0.01	0.21
902	222005_s_at	GNG3	0.539335	-0.28	-0.31	-0.12	-0.26	-0.32	-0.23	-0.07	-0.15	-0.08	0.03	-0.09	-0.02	-0.27	-0.11	-0.12	-0.1	-0.35	-0.16	-0.32	-0.37	-0.33	0.01	-0.21	-0.35	-0.3	-0.13	-0.18	-0.45	-0.4	-0.28	-0.18	-0.11	-0.16	-0.23	-0.13	-0.22	-0.21	-0.42	-0.15	-0.13	0.19	-0.05	-0.23	-0.17	0.07	0.11
903	200694_s_at	DDX24	0.539308	-0.29	-0.3	-0.19	-0.15	-0.39	-0.27	-0.22	-0.12	-0.12	-0.03	-0.21	-0.17	-0.17	-0.17	-0.21	-0.02	-0.38	-0.19	-0.25	-0.22	-0.34	-0.06	-0.19	-0.39	-0.32	-0.14	-0.08	-0.37	-0.23	-0.23	-0.22	-0.12	-0.16	-0.19	0	-0.2	-0.11	-0.33	-0.03	-0.23	0.1	-0.11	-0.16	-0.29	-0.06	0.22
904	229963_at	BEX5	0.539296	-0.23	-0.28	-0.09	-0.26	-0.35	-0.32	-0.19	-0.14	-0.08	-0.1	-0.17	-0.06	-0.13	-0.04	-0.07	-0.11	-0.37	-0.14	-0.22	-0.31	-0.28	0.06	-0.17	-0.44	-0.37	-0.2	-0.2	-0.39	-0.39	0	-0.22	-0.14	-0.07	-0.18	-0.15	-0.25	-0.15	-0.39	-0.13	-0.13	0.19	-0.09	-0.23	-0.26	-0.06	0.12
905	208425_s_at	TANC2	0.539151	-0.07	0.03	0.29	-0.1	0.05	0.08	0.21	-0.06	-0.09	0.16	0.19	0.03	-0.06	0.16	-0.02	0.2	-0.15	-0.11	-0.02	0.05	0.07	0.37	0.11	0.18	0.05	0.16	0.01	-0.02	-0.12	0.25	0.19	0	0.4	0.09	0.17	-0.17	-0.05	0.07	0.04	-0.06	0.21	-0.27	-0.16	0.03	0.09	-0.24
906	222125_s_at	P4HTM	0.539079	-0.2	-0.27	-0.31	-0.22	-0.21	-0.16	-0.13	0.03	-0.09	0	-0.04	0	-0.29	-0.12	-0.09	0.11	-0.31	-0.22	-0.26	-0.2	-0.32	-0.21	-0.23	-0.3	-0.26	-0.05	-0.14	-0.42	-0.4	-0.27	-0.16	-0.12	-0.04	-0.16	-0.04	-0.33	-0.15	-0.37	-0.03	-0.12	0.01	-0.04	-0.15	-0.19	0.08	0.2
907	208705_s_at	EIF5	0.539044	-0.19	-0.06	0.05	-0.01	-0.01	-0.23	-0.12	-0.23	-0.16	-0.17	-0.34	-0.02	-0.14	-0.2	-0.14	0.02	-0.11	-0.22	-0.19	0	0.02	0.34	0.19	0.24	-0.02	0.12	0.03	0.04	0	0.08	0.23	0.01	0.3	0.24	0.27	-0.22	-0.08	-0.04	-0.11	-0.04	0.11	0	0.01	-0.07	-0.06	-0.13
908	214092_x_at	SUGP2	0.53896	-0.06	-0.26	-0.16	-0.15	-0.29	-0.11	-0.12	-0.05	-0.01	-0.2	-0.19	-0.16	0.06	-0.13	-0.03	-0.42	-0.31	-0.32	-0.13	-0.21	-0.24	-0.23	-0.13	-0.42	-0.29	-0.15	-0.22	-0.36	-0.1	-0.11	-0.28	-0.17	-0.26	-0.22	-0.25	-0.1	-0.2	-0.39	-0.01	-0.21	-0.02	-0.12	-0.19	-0.33	-0.03	0.08
909	206465_at	ACSBG1	0.538919	0.22	0.31	-0.08	0.1	0.3	0.17	0.16	0.42	0.44	0.46	0.15	0.04	0.2	0.18	0.21	0.4	0.13	0.18	-0.01	0.3	0.33	-0.1	0.27	0.29	0.24	0.01	0.11	0.06	0.17	0	-0.01	0.08	-0.12	0.05	0.08	0.19	0.15	-0.06	0.15	0.37	-0.06	0.27	0.4	0.27	0.01	0.23
910	229724_at	GABRB3	0.538872	-0.17	-0.09	0.1	-0.04	0.05	-0.38	-0.02	-0.13	-0.2	-0.17	-0.1	0.01	-0.09	-0.09	-0.13	-0.13	-0.17	-0.17	-0.11	-0.08	-0.01	0.34	0.18	0.2	-0.17	0.23	0.15	-0.08	-0.04	0.16	0.27	0	0.32	0.09	0.04	-0.06	-0.11	-0.13	0.04	-0.13	0.08	-0.08	-0.06	-0.29	-0.01	-0.11
911	222599_s_at	NAV2	0.538825	-0.04	0.06	0.2	0.17	0.25	0	-0.01	-0.04	-0.08	0.06	-0.07	0.05	0	-0.06	0.09	0.03	-0.03	0.26	0.02	0.31	0.07	0.29	0.21	0.29	0.18	0.15	0.17	0.3	0.34	0.1	0.39	0.07	0.35	0.35	0.37	-0.11	0.27	0.26	0.16	0.11	-0.05	0.08	0.23	0.02	-0.07	-0.18
912	210227_at	DLGAP2	0.538754	-0.17	-0.24	-0.24	-0.24	-0.26	-0.09	-0.17	-0.09	-0.18	0	-0.12	-0.07	0.07	-0.08	-0.04	-0.29	-0.3	-0.11	-0.21	-0.1	-0.03	-0.12	-0.26	-0.26	-0.24	-0.01	-0.21	-0.45	-0.11	-0.12	-0.24	0.02	-0.21	-0.29	-0.32	-0.05	-0.14	-0.33	-0.13	-0.27	0.02	-0.24	-0.09	-0.29	-0.11	0.09
913	228248_at	RICTOR	0.538586	-0.06	-0.1	0.14	0.05	0.14	-0.27	-0.15	-0.11	-0.32	-0.12	-0.25	-0.11	-0.13	0.02	-0.16	-0.45	-0.16	-0.18	-0.09	-0.04	-0.06	0.33	0.33	0.22	-0.12	0.16	0.2	-0.18	0.13	0.06	-0.01	0	0.29	0.11	-0.12	-0.43	-0.06	-0.06	0.1	-0.11	0.11	0.25	0.01	-0.14	-0.05	-0.04
914	229586_at	CHD9	0.538551	0.15	0.08	0.21	0.07	0.23	-0.25	0.04	-0.13	-0.01	-0.07	-0.1	0	0.04	-0.17	-0.04	-0.01	0.2	0.09	-0.25	0.07	0.18	0.38	0.25	0.45	-0.02	0.24	0.21	0.23	0.06	0.12	0.17	0	0.3	0.24	0.1	0.19	-0.01	-0.14	-0.1	0.01	0.08	-0.06	0.1	-0.12	-0.07	-0.12
915	211067_s_at	GAS7	0.538535	-0.1	0.01	0.21	-0.06	0.03	-0.19	0.26	-0.01	-0.02	0.03	0	0.03	-0.06	0.1	-0.03	0.01	-0.01	0.09	0.04	-0.16	0.01	0.39	0.09	0.09	-0.06	0.09	0.06	-0.01	-0.21	-0.12	0.26	0	0.29	0.21	0.03	-0.24	-0.18	0.1	-0.02	-0.1	0.08	-0.1	-0.16	-0.2	0.02	-0.15
916	204597_x_at	STC1	0.538385	0.08	0.04	-0.04	-0.19	0.1	0.05	-0.1	-0.13	-0.21	-0.19	-0.24	-0.15	-0.1	-0.32	-0.17	-0.04	0.08	-0.13	0.08	-0.09	0	-0.1	-0.13	0.07	0.06	0.05	-0.09	0.06	0.05	-0.02	0.15	0.02	-0.15	-0.04	-0.08	0	0.04	0.01	-0.16	0.01	-0.27	-0.38	-0.04	-0.04	-0.11	-0.35
917	207026_s_at	ATP2B3	0.538363	-0.28	-0.14	0.18	-0.06	-0.05	-0.34	-0.06	-0.2	-0.08	-0.02	-0.04	-0.06	-0.12	-0.04	-0.1	-0.03	-0.22	-0.23	-0.37	-0.18	-0.06	0.24	0.12	0.05	-0.12	0.13	0.11	-0.12	-0.18	-0.13	0.09	0.03	0.34	0.23	0.07	-0.21	-0.17	-0.24	-0.11	-0.06	0.1	-0.08	-0.11	-0.18	-0.06	-0.06
918	227780_s_at	ECSCR	0.538347	-0.13	-0.14	-0.04	-0.05	-0.32	0.14	-0.36	-0.2	-0.27	-0.14	0.05	-0.34	-0.11	0.14	-0.03	-0.11	-0.17	-0.17	-0.17	-0.18	-0.15	-0.27	-0.22	-0.13	0.16	-0.37	-0.3	-0.2	-0.14	0.03	-0.12	-0.05	-0.12	-0.17	0	-0.26	-0.29	-0.07	-0.15	-0.06	-0.07	-0.08	-0.14	0.02	-0.26	-0.13
919	213636_at	KIAA1045	0.538336	-0.18	-0.34	-0.16	-0.25	-0.33	-0.19	-0.17	-0.12	0	0.08	-0.01	-0.08	-0.08	-0.03	-0.18	-0.11	-0.34	-0.12	-0.24	-0.25	-0.39	-0.12	-0.33	-0.37	-0.37	-0.2	-0.28	-0.4	-0.31	-0.35	-0.34	-0.14	-0.18	-0.35	-0.19	-0.17	-0.29	-0.35	-0.16	-0.27	0.17	-0.18	-0.18	-0.24	-0.09	0.08
920	211000_s_at	IL6ST	0.538314	0.07	0.04	0.15	0.03	0.26	0.15	0.05	-0.09	-0.19	0.05	0.18	-0.1	0.09	0.05	0.07	0.19	0.15	0.04	0	0.1	0.14	0.21	-0.02	0.26	0.2	0.24	0.02	0.04	0.01	0.13	0.26	-0.02	0.35	0.26	0.06	0.01	-0.06	0.24	-0.06	-0.11	-0.06	-0.32	-0.06	0.14	0.03	-0.31
921	222565_s_at	PRKD3	0.538269	0.08	0.11	0.38	0.11	0.13	0.26	-0.03	-0.02	0.05	0.09	0.07	0.04	-0.07	0.01	0.21	0.14	0.33	0.21	0.14	0.31	0.34	0.24	0.32	0.29	0.26	0.34	0.23	0.24	0.34	0.15	0.25	-0.12	0.25	0.04	0.38	0.36	0.15	0.19	0.08	0.2	0.1	0.18	0.11	0.2	0.04	-0.1
922	209015_s_at	DNAJB6	0.538065	0.2	0.27	-0.02	0.34	0.31	0.23	0.27	0.13	0.13	0.17	0.17	0.25	0.19	0.23	0.19	0.13	0.28	0.14	0.38	0.18	0.2	-0.04	0.07	0.15	-0.06	0.21	0.2	0.19	0.12	0.03	-0.04	0.07	-0.01	-0.01	-0.15	0.01	0.2	0.18	-0.03	0.15	0.1	0.31	0.21	-0.03	0.18	0.22
923	226177_at	GLTP	0.538039	0.17	0.37	-0.06	0.51	0.43	0.16	0.08	0.16	0.17	0.2	0.17	0.33	0.31	0.22	0.32	0.19	0.35	0.28	0.39	0.08	0.13	0.07	0.25	0.4	0.05	-0.18	0.1	0.15	0.17	0.08	0	0.19	-0.16	0.1	0.03	0.14	0.01	0.26	0.01	0.21	-0.11	0.49	0.34	0.08	0.02	-0.02
924	211276_at	TCEAL2	0.538024	-0.21	-0.2	-0.15	-0.19	-0.35	-0.38	-0.26	-0.21	-0.09	-0.11	-0.19	-0.16	-0.09	-0.06	-0.13	-0.15	-0.39	-0.16	-0.29	-0.25	-0.18	-0.13	-0.2	-0.43	-0.35	-0.25	-0.24	-0.32	-0.36	-0.21	-0.28	-0.09	-0.2	-0.23	-0.02	-0.19	-0.06	-0.33	-0.13	-0.11	0.13	0.02	-0.19	-0.31	-0.13	0.03
925	244267_at	244267_at	0.538011	0	0.02	0.1	0.07	0.04	-0.25	0.1	0.01	0	0.14	0.09	0.06	0.2	-0.04	-0.06	0.1	-0.13	-0.18	-0.22	0.25	0.22	0.12	0.24	0.23	0.03	0.27	0.22	0.15	0.17	0.3	0.22	0.05	0.37	0.2	0.2	-0.08	-0.07	-0.03	0.15	0.02	-0.03	-0.02	-0.03	-0.15	0.14	-0.1
926	207629_s_at	ARHGEF2	0.537911	-0.1	0.17	0.23	0.15	0.28	0.12	0.21	-0.11	0.04	-0.27	0.31	0.11	0.08	0.29	-0.16	0.2	0.14	-0.03	-0.06	-0.29	0.1	0.26	0.15	0.19	0.34	0.09	0.05	0.06	-0.19	0	0.26	0.13	0.35	0.09	0.23	-0.02	-0.24	0.21	-0.25	0.05	-0.01	0.07	0.13	0.39	0.08	-0.27
927	217367_s_at	ZHX3	0.537905	0.2	0.26	-0.09	0.2	0.12	0.26	0.09	0.15	0.2	0.22	0.05	0.08	0.19	-0.01	0.29	0.08	0.35	0.16	0.2	0.5	0.17	0.01	0.39	0.23	0.25	-0.05	0.29	0.39	0.13	0	0.04	0.06	0.21	0.29	0.1	0.28	0.17	0.27	0.29	0.17	0	0.23	0.14	0.22	-0.08	0.19
928	203346_s_at	MTF2	0.53786	-0.08	-0.17	0.17	-0.06	0.05	-0.31	-0.12	-0.24	-0.11	-0.07	-0.2	-0.18	-0.05	-0.04	-0.03	-0.32	-0.04	-0.06	-0.09	-0.1	-0.07	0.23	0.23	0.21	-0.04	0.11	0.12	0	0.14	0.15	0.11	-0.03	0.29	0.19	-0.12	-0.27	-0.17	-0.2	0.18	-0.17	-0.03	-0.02	-0.01	-0.23	-0.08	-0.15
929	219591_at	CEND1	0.537748	-0.28	-0.06	-0.17	-0.01	-0.25	-0.12	-0.14	0.17	-0.13	-0.19	-0.15	0.05	0	0.08	-0.09	-0.15	-0.32	-0.05	-0.38	-0.31	-0.23	-0.14	-0.09	-0.43	-0.1	-0.14	0.07	-0.38	-0.44	-0.26	-0.28	-0.01	-0.02	-0.27	-0.27	-0.21	-0.09	-0.42	-0.19	-0.16	0	-0.1	-0.28	-0.03	-0.15	0.28
930	230355_at	SEPT7P2	0.53768	-0.02	-0.22	-0.14	-0.13	-0.25	-0.19	-0.16	-0.07	-0.16	-0.07	-0.03	-0.15	-0.08	-0.2	-0.2	0.04	-0.02	0	0.03	-0.45	-0.15	-0.24	0.03	-0.23	-0.18	-0.28	-0.15	-0.23	-0.14	-0.04	-0.26	-0.21	0	-0.21	0.03	0.02	-0.09	-0.01	-0.05	-0.07	-0.06	0.08	-0.12	-0.16	-0.25	0.06
931	213280_at	RAP1GAP2	0.537544	-0.19	-0.26	-0.05	-0.24	-0.19	-0.13	-0.1	-0.01	-0.1	-0.11	-0.12	0.12	0.03	-0.07	-0.11	-0.23	-0.38	-0.09	-0.36	-0.19	-0.28	-0.04	-0.15	-0.22	-0.38	-0.06	0.02	-0.34	-0.23	-0.02	-0.13	-0.07	-0.09	-0.2	-0.13	-0.06	-0.15	-0.38	-0.16	-0.24	0.16	-0.22	-0.16	-0.33	0.03	0.3
932	223097_at	ADPRHL2	0.537488	-0.06	0.09	-0.17	0.25	0.1	-0.09	-0.16	0.09	0.08	0.27	-0.22	0.14	0.1	0.13	0.07	0	0	0.01	0.15	-0.12	-0.05	-0.14	-0.08	-0.08	-0.35	-0.49	-0.11	-0.05	-0.14	-0.1	-0.25	0.16	-0.34	-0.15	-0.27	-0.13	-0.18	-0.15	-0.17	0.21	-0.11	0.29	0.2	-0.34	-0.19	0.12
933	213044_at	ROCK1	0.537471	0.37	0.3	0.03	0.2	0.22	0.35	0.14	0.22	0.15	0.03	-0.05	0	0.19	0.1	0.28	-0.04	0.25	0.26	0.45	0.35	0.29	-0.07	0.17	0.17	0.11	0.08	0.21	0.37	0.42	0.07	0	0.08	-0.07	0.18	0.11	0.2	0.17	0.35	0.19	0.18	-0.1	0.21	0.32	0.02	0.15	0.07
934	208358_s_at	UGT8	0.537452	0.03	0.23	0.18	0.3	0.32	0.05	0.2	-0.03	0.07	0.07	0.12	0.19	0.04	0.22	0.21	0.1	0.27	0.26	0.19	-0.03	0.03	0.39	0.24	0.4	-0.16	0.02	0.17	0.21	0.11	0.12	0.23	0.11	0.3	0.28	0.1	-0.12	-0.02	0.21	-0.01	0.09	0.15	0.21	0.14	-0.09	0.06	-0.13
935	201606_s_at	PWP1	0.537382	-0.25	-0.14	0.1	-0.02	0.01	-0.37	-0.07	-0.22	-0.16	-0.18	-0.11	-0.04	-0.11	0.02	-0.1	-0.16	-0.12	-0.04	-0.3	-0.16	0.02	0.38	0.21	0.19	-0.19	0.18	0.22	0.04	0.01	0.05	0.19	-0.03	0.36	0.22	-0.05	-0.25	-0.04	-0.14	-0.02	-0.06	0.13	-0.05	-0.05	-0.32	-0.04	-0.07
936	219762_s_at	RPL36	0.537377	-0.13	0.08	-0.23	-0.16	-0.04	0	-0.08	0.13	0.07	0.06	-0.17	-0.1	0.01	0.03	0.1	-0.16	-0.14	-0.25	-0.17	-0.09	-0.01	-0.31	-0.04	-0.19	0.28	-0.22	-0.05	-0.09	-0.09	-0.07	-0.19	-0.12	-0.18	-0.01	-0.33	0.04	0.02	-0.41	-0.1	0.13	-0.04	0	0.06	0.24	-0.03	0.3
937	226184_at	FMNL2	0.537345	0.26	0.07	0.2	0.26	0.23	0.1	0.09	0.06	-0.05	0.02	0.12	0.2	0.12	0.14	0.02	0.1	0.22	0.28	0.19	0.14	0.09	0.41	0.41	0.33	0.04	0.25	0.24	0.11	0.1	0.19	0.32	0.17	0.33	0.21	0.24	-0.21	0.04	0.36	0.05	0.03	0.13	0.29	0.16	0.06	0.06	-0.15
938	204246_s_at	DCTN3	0.537343	-0.13	-0.26	-0.25	-0.22	-0.29	-0.24	-0.11	-0.1	0.01	0.06	-0.09	-0.02	-0.09	0.02	-0.03	-0.22	-0.25	-0.17	-0.19	-0.26	-0.26	-0.02	-0.16	-0.24	-0.21	-0.25	-0.06	-0.32	-0.34	-0.15	-0.07	-0.08	-0.05	-0.16	-0.35	-0.31	-0.22	-0.41	-0.17	-0.05	0.13	0.14	-0.07	-0.1	-0.02	0.2
939	229778_at	C12orf39	0.537279	0.25	0.11	-0.01	0.23	0.13	0.27	-0.03	0.2	0.17	0.2	0.03	0.12	0.26	-0.05	0.24	0.13	0.27	0.39	-0.07	0.27	0.14	0.01	0.38	0.18	0.17	0.07	0.21	0.27	0.21	0.14	0.02	0.14	-0.14	0.16	0.14	0.38	0.21	0.1	0.24	0.25	0.03	0.33	0.04	0.08	0.15	0.22
940	228834_at	TOB1	0.537159	-0.04	0.07	0.13	0.26	0.16	0.09	0.09	0.01	0.03	0.06	-0.13	0.11	-0.16	0.05	0	0.18	0.09	0.25	-0.01	0.23	0.07	0.36	0.21	0.24	0.07	0.14	0.18	0.13	0.12	-0.03	0.32	0.02	0.21	0.11	0.47	-0.04	0.08	0.21	0.17	0.06	0.06	0.18	0.02	0.05	0.07	-0.08
941	200630_x_at	SET	0.537129	0.13	0.06	0.14	0.17	0.14	-0.31	0.01	-0.06	-0.22	-0.14	0.02	0.07	0	-0.06	0.08	-0.08	0.3	0.07	0.22	0.01	0.3	0.32	0.34	0.45	0.07	0.27	0.31	0.02	0.21	0.03	0.28	0.09	0.18	0.32	-0.01	0.12	0.14	0.08	0.19	0.08	0.05	0.15	0.06	-0.09	0.04	-0.08
942	223207_x_at	PHPT1	0.537077	0.16	0.18	-0.08	0.16	0.25	0.01	0.02	0.24	0.26	0.03	-0.16	0.21	0.07	0.1	0.22	-0.03	-0.1	0.16	-0.07	0.14	0.11	0.12	0.17	0.09	0.07	-0.2	0.1	0.02	-0.18	-0.07	-0.03	0.1	-0.16	-0.02	-0.28	-0.15	0.18	-0.37	-0.09	0.28	-0.03	0.35	0.28	0.09	-0.03	0.32
943	219368_at	NAP1L2	0.536989	-0.22	-0.31	-0.12	-0.16	-0.22	-0.18	-0.08	-0.08	-0.08	-0.09	-0.29	0.02	-0.15	-0.11	-0.1	-0.23	-0.39	-0.11	-0.24	-0.26	-0.3	0.09	-0.13	-0.28	-0.42	-0.14	-0.13	-0.43	-0.29	-0.07	-0.15	-0.12	-0.09	-0.24	-0.08	-0.23	-0.16	-0.33	-0.09	-0.27	0.17	-0.1	-0.23	-0.42	-0.02	0.12
944	200086_s_at	COX4I1	0.536916	-0.29	-0.21	-0.09	-0.01	-0.22	-0.24	-0.1	0.05	-0.1	-0.11	-0.32	0.02	0	-0.08	0	0.04	-0.26	-0.25	-0.17	-0.22	-0.31	-0.15	-0.24	-0.48	-0.23	-0.24	-0.14	-0.35	-0.37	-0.39	-0.3	-0.06	-0.26	-0.24	-0.16	-0.25	-0.16	-0.28	-0.17	-0.07	0.17	0.06	-0.19	-0.16	0.03	0.18
945	226545_at	CD109	0.536909	0.27	0.05	0	0.07	0	-0.01	-0.07	0.1	0.2	0.08	0.03	-0.18	0.09	0.13	0.15	0.1	0.06	0.21	-0.09	0.36	0.22	-0.02	0.3	0.06	0.1	0.08	0.16	0.34	0.16	0.09	-0.07	0.27	-0.03	0.01	0.2	0.28	0.19	0.31	0.44	0.33	0.15	0.25	0.16	-0.03	0.21	0.22
946	238706_at	PAPD4	0.536881	0.04	-0.07	0.17	0.03	0.14	-0.35	-0.04	-0.05	-0.11	-0.02	-0.08	-0.12	-0.04	-0.12	-0.11	-0.07	0.05	0.07	0	0.05	0.1	0.23	0.16	0.17	-0.06	0.35	0.2	0.06	0.17	0.26	0.21	-0.01	0.28	0.17	0.04	-0.15	0	-0.01	0.19	-0.18	0.02	-0.06	-0.02	-0.21	0.01	-0.16
947	224955_at	TEAD1	0.536878	0.27	0.07	0	0.2	0.21	-0.05	-0.05	0.12	0.08	0.03	-0.08	0.09	0	-0.08	0.14	0.01	0.1	0.3	-0.1	0.5	0.21	0.28	0.36	0.4	0.02	0.27	0.28	0.2	0.23	0.03	0.17	0.04	0.06	0.18	0.07	-0.04	0.38	0.14	0.34	0.17	0.01	0.25	0.16	-0.1	0.06	0.01
948	206381_at	SCN2A	0.536699	-0.18	-0.05	0.17	-0.07	-0.01	-0.16	0.17	-0.15	0.07	0.02	0.21	0.09	-0.08	0.03	0.01	0.11	-0.12	-0.07	-0.25	-0.2	-0.08	0.32	-0.01	0.2	-0.07	0.16	-0.05	-0.15	-0.3	-0.03	0.24	-0.14	0.27	0.11	0.08	0	-0.2	-0.32	-0.19	-0.1	0.17	-0.2	-0.12	-0.1	0.15	-0.05
949	204692_at	LRCH4	0.536639	-0.04	0.31	0.21	0.05	0.37	0.18	0.07	0.04	0	-0.01	0.06	0.01	0.26	0.32	0.09	0.15	0.27	-0.04	0.31	-0.06	0.33	-0.11	-0.05	0.27	0.38	0.19	-0.04	0.16	0.16	-0.11	0.36	0.23	0.11	0.2	0.26	0.28	-0.04	0.31	-0.3	0.24	-0.08	-0.09	0.3	0.46	0.04	-0.17
950	213517_at	PCBP2	0.536628	0.22	-0.07	0.22	0.01	0.13	-0.32	-0.03	-0.08	-0.24	-0.09	-0.08	0.01	-0.04	-0.15	-0.16	-0.09	-0.07	-0.07	0.03	0.03	0	0.22	0.14	0.25	-0.05	0.26	0.23	0.12	0.14	-0.03	0.23	-0.07	0.36	0.23	0.08	-0.2	-0.09	0.17	0.07	-0.16	-0.06	-0.06	0.09	-0.15	-0.03	-0.2
951	203998_s_at	SYT1	0.536485	-0.17	-0.1	0.04	-0.05	-0.07	-0.1	0.08	-0.12	-0.08	-0.18	-0.17	-0.02	-0.22	0.04	-0.06	0	-0.15	-0.15	-0.12	-0.28	-0.19	0.33	0.02	0.07	-0.3	0.04	0.02	-0.17	-0.24	0.02	0.11	-0.1	0.28	0.03	0.05	-0.16	-0.29	-0.24	-0.14	-0.13	0.14	-0.07	-0.15	-0.22	0.09	0
952	229360_at	ZNF280B	0.536447	-0.26	-0.11	-0.01	-0.04	-0.01	-0.28	-0.13	-0.2	-0.12	-0.15	-0.22	0.05	0.05	-0.13	-0.17	-0.23	-0.33	-0.1	-0.2	-0.15	-0.01	0.22	0.18	0.18	-0.23	0.25	0.19	-0.11	0.09	0.23	0.04	0.05	0.24	-0.09	0.05	-0.02	0.07	-0.18	-0.09	-0.16	-0.01	-0.09	-0.13	-0.38	-0.07	-0.03
953	211922_s_at	CAT	0.536429	0.29	0.02	-0.04	0.28	0.27	0.14	0.18	0.25	0.3	0.26	0.17	0.2	0.13	0.03	0.17	0.39	0.4	0.23	0.2	0.34	-0.02	-0.02	0.19	0.25	0.07	-0.06	0.04	0.21	0.18	0.06	0.22	0.03	-0.03	-0.06	0.07	0.07	0.25	0.12	0.31	0.07	0.02	0.26	0.19	0.01	0.03	0.18
954	239767_at	239767_at	0.536314	-0.19	-0.33	-0.14	-0.3	-0.42	-0.28	-0.36	-0.13	-0.08	0.01	-0.05	-0.21	-0.13	-0.05	-0.2	-0.09	-0.25	-0.27	-0.26	-0.13	-0.33	-0.05	-0.12	-0.42	-0.32	-0.24	-0.19	-0.35	-0.25	-0.06	-0.21	-0.23	-0.2	-0.2	-0.11	-0.21	-0.03	-0.28	0.03	-0.2	0.06	-0.09	-0.39	-0.33	-0.19	0.07
955	208678_at	ATP6V1E1	0.536214	-0.23	-0.25	-0.23	-0.17	-0.32	-0.32	-0.11	-0.15	-0.01	-0.01	-0.15	-0.04	-0.17	-0.1	-0.15	-0.13	-0.2	-0.2	-0.18	-0.31	-0.23	-0.13	-0.18	-0.33	-0.38	-0.25	-0.32	-0.39	-0.49	-0.38	-0.2	-0.08	-0.31	-0.35	-0.27	-0.28	-0.29	-0.37	-0.16	-0.06	0.06	0.05	-0.17	-0.21	0.02	0.05
956	210425_x_at	GOLGA8B	0.536177	-0.07	-0.34	-0.13	-0.18	-0.17	-0.01	-0.08	-0.21	-0.03	-0.05	-0.2	-0.09	-0.32	-0.1	-0.06	-0.14	-0.34	-0.11	-0.37	-0.23	-0.3	0.04	-0.1	-0.06	-0.39	0.01	-0.28	-0.31	-0.46	-0.26	-0.26	-0.23	-0.22	-0.34	-0.25	-0.31	-0.27	-0.38	-0.01	-0.22	0.07	-0.02	-0.08	-0.26	0.1	-0.04
957	216264_s_at	LAMB2	0.53614	0.12	0.05	-0.01	0.1	0.21	0.25	0.05	0.08	0.26	0.27	0.08	0.11	0.17	0.31	0.2	0.05	0.3	0.19	0.17	0.37	0.24	-0.17	0.19	0.03	0.39	-0.09	-0.05	0.21	0	-0.25	-0.04	0.08	-0.1	0.05	-0.11	0.27	0.29	-0.06	0.13	0.2	0.08	0.29	0.31	0.24	-0.1	0.16
958	226365_at	226365_at	0.536115	0.15	0.22	0.27	0.3	0.25	-0.01	0.24	0.03	0.16	0.09	0.12	0.03	0.12	0.24	0.16	0.21	0.37	0.04	0.21	-0.09	0.13	0.27	0.21	0.24	-0.1	0.05	0.1	0.19	0.14	-0.08	0.18	-0.01	0.29	0.21	0.22	-0.07	-0.22	0.27	0.03	0.07	0.09	0.19	0.03	-0.21	0.05	-0.22
959	235355_at	CSRNP3	0.536073	-0.2	-0.36	-0.09	-0.1	-0.18	-0.21	-0.14	-0.08	-0.15	-0.05	-0.16	-0.17	-0.03	-0.24	-0.04	-0.07	-0.35	-0.21	-0.24	-0.17	-0.28	0.07	0.13	-0.14	-0.36	0.06	0.03	-0.4	-0.1	0.05	-0.08	-0.08	-0.15	-0.2	-0.14	-0.19	-0.01	-0.27	-0.02	-0.24	0.08	0.03	-0.25	-0.37	0.05	0.11
960	229824_at	SHC3	0.536035	-0.05	-0.37	-0.14	-0.22	-0.33	-0.3	-0.16	-0.04	-0.1	-0.1	-0.12	-0.05	-0.21	-0.22	-0.09	-0.31	-0.38	-0.11	-0.26	-0.2	-0.26	-0.05	-0.09	-0.36	-0.32	-0.04	-0.1	-0.47	-0.38	-0.13	-0.18	-0.22	-0.23	-0.25	-0.26	-0.08	-0.18	-0.37	-0.11	-0.19	0.1	-0.02	-0.18	-0.25	-0.01	0.2
961	204312_x_at	CREB1	0.536025	-0.07	0.14	0.21	0.06	0.12	-0.05	0.23	-0.03	0.02	-0.02	0.31	-0.02	0.12	0.13	0.05	0.25	0.21	0.2	0.11	0.04	0.12	0.29	0.04	0.28	0.01	0.13	0.07	0.09	0.05	0.1	0.2	-0.01	0.23	0.24	0.04	-0.25	0.02	0.32	0.18	0.04	0.07	-0.07	-0.03	0.11	0.01	-0.11
962	205876_at	LIFR	0.535899	0.14	0.28	0.1	0.18	0.23	0.07	-0.05	0.24	0.13	0.18	0.08	-0.07	0.35	0.19	0.19	0.02	0.49	0.33	0.22	0.27	0.16	0.2	0.04	0.06	0.22	-0.2	0.27	0.41	0.17	0.15	0.1	0.14	0.11	0.1	0.08	0.12	0.3	0.25	0.2	0.17	-0.01	0.13	0.05	-0.03	-0.15	0.15
963	218501_at	ARHGEF3	0.535894	-0.15	-0.31	-0.07	-0.16	-0.29	-0.09	-0.17	-0.06	-0.14	0	-0.2	-0.02	-0.06	-0.14	-0.18	-0.05	-0.28	-0.08	-0.35	-0.17	-0.29	-0.09	-0.23	-0.41	-0.33	-0.17	-0.13	-0.33	-0.2	-0.12	-0.37	-0.11	-0.21	-0.27	-0.12	-0.2	-0.14	-0.38	-0.1	-0.19	0.1	-0.23	-0.27	-0.31	-0.09	0.16
964	231257_at	TCERG1L	0.535729	-0.21	-0.33	-0.3	-0.24	-0.15	-0.18	-0.16	-0.18	-0.05	-0.1	-0.17	-0.07	-0.21	-0.25	-0.07	-0.15	-0.43	-0.17	-0.4	-0.11	-0.22	-0.17	-0.14	-0.22	-0.41	0.06	-0.15	-0.41	-0.34	-0.07	-0.4	-0.18	-0.22	-0.25	-0.21	-0.31	-0.08	-0.28	-0.16	-0.19	-0.18	-0.15	-0.1	-0.35	-0.06	-0.02
965	209535_s_at	209535_s_at	0.535719	0.11	0.03	0.11	0.17	0.11	-0.01	0.19	-0.11	0.23	0.04	0.12	0.07	-0.05	0.05	0.13	0.01	0.41	0.24	0.22	0.19	-0.01	0.17	0.05	0.3	-0.03	0.1	0.1	0.36	0.16	0.11	0.43	-0.06	0.24	0.29	0.3	0.12	0.03	0.49	0.18	-0.03	0	-0.06	-0.02	-0.11	-0.04	-0.18
966	204974_at	RAB3A	0.535709	-0.25	-0.04	-0.06	-0.25	-0.39	-0.25	-0.06	-0.25	-0.04	-0.07	-0.05	-0.09	0.08	0.01	-0.02	-0.11	-0.3	-0.11	-0.25	-0.26	-0.08	-0.04	-0.2	-0.38	-0.07	-0.1	-0.13	-0.29	-0.36	-0.21	-0.16	0.01	0	-0.21	0.04	-0.03	-0.19	-0.33	-0.22	-0.08	0.06	-0.31	-0.31	-0.27	-0.08	-0.1
967	212743_at	RCHY1	0.535698	-0.08	0.17	0.26	-0.01	-0.1	0.03	0.18	-0.08	0.23	-0.05	0.29	0.11	-0.06	0.1	0.25	0.24	0.24	-0.04	0.32	-0.08	-0.02	0.14	-0.21	-0.22	0.02	0.13	-0.18	0.07	0.16	-0.05	0.28	-0.21	0.26	0.22	0.2	-0.05	-0.19	0.31	0.04	0.08	0.05	-0.3	-0.18	0.27	0.02	-0.29
968	229632_s_at	INTS10	0.535668	0.11	-0.24	-0.26	0.03	-0.07	-0.23	-0.15	-0.04	0.04	0	-0.24	-0.05	0.11	-0.02	0	-0.07	-0.14	-0.25	-0.16	0.02	-0.24	-0.14	-0.05	-0.19	-0.33	-0.36	-0.28	-0.18	-0.44	-0.29	-0.31	0.02	-0.35	-0.25	-0.34	-0.07	-0.23	-0.33	-0.01	-0.07	-0.11	0.12	-0.04	-0.36	-0.19	0.12
969	210231_x_at	SET	0.535612	0.14	0.06	0.11	0.13	0.16	-0.32	0.06	-0.11	-0.15	-0.14	0.01	0.1	-0.05	-0.01	0.1	-0.11	0.19	0.02	0.3	0.04	0.17	0.32	0.3	0.39	0.03	0.31	0.26	-0.02	0.15	0.16	0.31	0.09	0.25	0.31	0.01	-0.09	0.21	0.07	0.03	0	0.06	0.09	0.05	-0.14	0.08	-0.13
970	213592_at	APLNR	0.53555	0.19	0.26	0.12	0.24	0.24	0.24	0.01	0.28	0.33	0.27	0.12	0.01	0.1	0.09	0.13	0.05	0.35	0.24	0.1	0.27	0.25	-0.15	0.27	0.31	0.37	-0.1	0.18	0.48	0.43	0.12	0.09	0.16	-0.15	0.13	0.03	0.39	0.22	0.28	0.25	0.26	-0.16	0.3	0.28	0.25	0.09	0.13
971	231899_at	ZC3H12C	0.535547	0.26	0.09	-0.01	0.24	0.04	0.1	-0.01	0.03	0.19	0.12	-0.13	0.06	0.14	0	0.17	-0.01	0.15	0.22	0.11	0.3	0.08	0.08	0.35	0.09	0.04	0.09	0.15	0.08	0.24	0.23	-0.12	0.18	-0.19	0.01	0.01	0.1	0.26	0.19	0.18	0.27	0.05	0.38	0.17	-0.09	0.08	0.14
972	204332_s_at	AGA	0.5355	0.18	0.26	0.12	0.2	-0.01	0.16	0.15	0.17	0.46	0.21	0.08	0.35	0.11	0.21	0.29	0.04	0.21	0.28	0.03	-0.02	-0.14	-0.02	-0.05	-0.08	-0.12	-0.24	-0.05	0.41	0.06	-0.22	0.15	-0.12	0.05	-0.1	-0.13	-0.05	0.04	0.03	0.06	0.28	0.23	0.2	0.12	0.03	0.16	0.16
973	211937_at	EIF4B	0.535413	-0.02	0.19	0.15	0.13	0.14	0.21	0.19	-0.05	0.18	0.3	0.23	0.14	0.01	0.25	0.01	0.2	0.26	-0.02	0.25	0.14	0.17	0.36	0.14	0.26	0.22	0.14	0.1	0.29	-0.01	-0.06	0.44	0.09	0.35	0.38	0.1	0.01	-0.18	0.32	-0.09	0.2	0.09	0.11	0.03	0.29	0.08	-0.08
974	201070_x_at	SF3B1	0.535384	0.09	0	0.19	-0.02	0.08	-0.28	0.15	-0.1	-0.12	0.09	0.14	0.07	0.05	0.14	-0.15	0.05	0.2	0.29	-0.05	0.16	0.04	0.29	0.18	0.19	0.06	0.16	0.12	0.17	0.31	0.18	0.35	0	0.41	0.16	-0.04	-0.08	-0.02	0.21	-0.03	-0.11	-0.02	-0.1	-0.08	-0.05	-0.04	-0.14
975	223231_at	TATDN1	0.535248	-0.11	-0.17	-0.35	-0.05	-0.15	-0.2	-0.09	0.04	0.04	0.02	-0.31	-0.06	-0.12	-0.09	-0.1	-0.16	-0.15	0.02	0	-0.32	-0.25	-0.11	-0.08	-0.23	-0.21	-0.24	-0.11	-0.24	-0.27	-0.36	-0.21	-0.15	-0.48	-0.21	-0.31	-0.13	-0.29	-0.11	-0.07	0.04	-0.03	0.22	-0.11	-0.25	-0.03	0.16
976	201501_s_at	GRSF1	0.535118	0.29	-0.19	-0.17	-0.08	-0.3	-0.06	-0.05	0.08	0.2	-0.04	-0.29	-0.09	0.03	-0.01	0.01	-0.17	-0.09	0.21	-0.1	0.16	-0.25	-0.16	-0.07	-0.33	-0.41	-0.24	-0.13	-0.12	-0.21	-0.16	-0.33	-0.02	-0.25	-0.23	-0.18	-0.01	0.06	-0.3	0.35	-0.12	0.17	0.1	-0.14	-0.34	-0.02	0.18
977	228737_at	TOX2	0.535107	-0.27	-0.24	-0.23	-0.07	-0.28	-0.1	-0.36	-0.09	-0.09	-0.03	-0.35	-0.04	-0.09	-0.2	-0.11	-0.19	-0.34	-0.09	-0.31	-0.13	-0.19	-0.08	0.01	-0.37	-0.35	-0.1	-0.19	-0.38	-0.35	-0.2	-0.36	-0.05	-0.2	-0.31	-0.28	-0.24	-0.05	-0.37	-0.04	-0.08	-0.07	0.09	-0.24	-0.33	-0.25	0.05
978	230146_s_at	NCS1	0.535094	-0.08	-0.06	0.17	-0.03	0.15	-0.27	0.05	-0.09	-0.12	0	-0.13	-0.07	-0.04	-0.03	-0.08	0	-0.08	-0.13	-0.28	-0.09	0.03	0.3	0.14	0.23	-0.13	0.09	0.08	-0.03	-0.1	0.21	0.21	0.1	0.33	0.2	0.12	-0.03	-0.2	-0.32	0.06	-0.12	0.01	-0.14	0	-0.23	-0.06	-0.24
979	223189_x_at	MLL5	0.535088	0.05	-0.04	0.18	0.11	0.13	-0.32	0.11	-0.07	-0.13	-0.17	-0.13	0.01	-0.06	0.01	0.04	0.01	-0.03	0.14	-0.02	0.02	0.07	0.39	0.27	0.25	-0.08	0.24	0.09	-0.03	0.04	0.07	0.28	0	0.29	0.23	0.23	-0.28	-0.03	0.08	0.18	-0.04	0.11	0.13	-0.01	-0.18	0.07	-0.16
980	238468_at	TNRC6B	0.534967	-0.22	-0.11	0.21	0.06	0.17	-0.19	0.02	0	0.1	-0.02	-0.17	-0.09	-0.06	0.02	0.05	0.07	-0.06	0.02	0.06	-0.05	0.08	0.29	0.2	0.25	-0.01	0.24	0.13	0.11	0.03	-0.04	0.21	-0.02	0.4	0.27	0.41	-0.16	-0.05	0.27	0.08	-0.09	0.11	-0.01	-0.01	-0.14	0.05	-0.04
981	209717_at	EVI5	0.534884	0.25	-0.1	-0.36	0.04	0.06	0.05	-0.16	0.1	0.06	0.19	-0.02	0.14	0.2	-0.04	0.1	-0.25	0.09	0.24	0.14	0.4	-0.21	-0.18	-0.07	-0.05	-0.39	-0.26	0.14	0.02	0.18	0.05	-0.39	0.15	-0.18	-0.02	-0.17	0.06	0.08	0.02	0.38	-0.06	-0.07	0.06	0.1	-0.38	-0.14	0.17
982	214785_at	VPS13A	0.534761	-0.06	-0.31	0.04	-0.11	-0.17	-0.13	-0.19	0	-0.26	-0.2	-0.33	-0.18	-0.14	-0.07	-0.06	-0.39	-0.2	-0.1	-0.19	-0.01	-0.13	0.24	0.01	-0.02	-0.21	0.13	0.14	-0.2	0.05	0.08	-0.03	-0.05	0.15	0.06	-0.06	-0.18	-0.03	-0.16	0.19	-0.22	0.01	-0.16	-0.15	-0.28	-0.06	-0.09
983	201837_s_at	SUPT7L	0.534686	-0.18	-0.27	-0.39	-0.27	-0.23	-0.11	-0.26	-0.12	-0.05	0.08	-0.1	-0.01	-0.28	-0.13	-0.03	0.02	-0.22	-0.33	-0.3	-0.3	-0.24	-0.17	-0.26	-0.16	-0.37	-0.19	-0.28	-0.17	-0.38	-0.2	-0.32	-0.15	-0.2	-0.22	-0.28	-0.24	-0.24	-0.34	0.01	-0.14	-0.1	-0.09	-0.02	-0.32	-0.21	0.2
984	213198_at	ACVR1B	0.534677	-0.23	-0.21	-0.32	-0.22	-0.2	-0.2	-0.18	-0.23	-0.19	0.05	-0.03	-0.12	0.01	-0.35	-0.11	-0.24	-0.4	-0.17	-0.32	-0.08	0.03	-0.17	-0.12	-0.13	-0.25	-0.02	-0.18	-0.39	-0.15	-0.18	-0.19	0.18	-0.31	-0.17	-0.24	-0.19	-0.23	-0.45	-0.11	-0.04	-0.25	-0.26	-0.07	-0.15	-0.07	0.03
985	212554_at	CAP2	0.53464	-0.19	-0.3	-0.07	-0.22	-0.25	-0.12	-0.15	-0.01	-0.05	-0.1	-0.12	-0.06	-0.22	-0.06	-0.13	-0.17	-0.28	-0.17	-0.2	-0.26	-0.24	0.07	-0.14	-0.18	-0.47	-0.09	-0.12	-0.38	-0.34	-0.03	-0.19	-0.16	-0.19	-0.26	-0.13	-0.13	-0.2	-0.39	-0.08	-0.2	0.18	-0.17	-0.17	-0.38	-0.02	0.14
986	209184_s_at	IRS2	0.534622	0.06	0.04	-0.09	0.07	0.03	-0.32	-0.21	-0.28	-0.4	-0.07	-0.3	0.02	0.03	-0.2	-0.13	-0.22	0.23	-0.03	-0.09	0.21	0.4	0.19	0.31	0.37	0.09	0.2	0.04	-0.17	0.16	-0.06	0.04	0.18	0.08	0.14	0.12	0.28	0.11	-0.06	0.16	0.03	-0.02	0.03	0.06	-0.09	0.01	-0.13
987	225216_at	FAM199X	0.534591	-0.1	-0.13	-0.29	-0.18	-0.27	-0.21	-0.33	-0.01	-0.07	-0.13	-0.41	-0.16	0	-0.38	-0.01	-0.04	-0.4	-0.22	-0.29	-0.1	-0.19	-0.04	0	-0.14	-0.25	0.09	-0.09	-0.35	-0.08	0.02	-0.18	-0.05	-0.2	-0.11	-0.12	-0.12	-0.06	-0.21	0.08	-0.08	-0.03	0.02	-0.17	-0.34	-0.03	0.16
988	228731_at	228731_at	0.534582	-0.22	-0.19	0.13	-0.06	0.01	-0.34	-0.19	-0.18	-0.21	-0.19	-0.3	-0.16	-0.18	-0.19	-0.09	-0.2	-0.2	0.01	-0.25	-0.07	-0.07	0.31	0.23	0.11	-0.18	0.14	0.15	-0.16	0.07	0.09	0.08	-0.09	0.29	0.06	0.03	-0.38	0.05	-0.32	0.02	-0.25	0.05	-0.08	-0.17	-0.34	-0.11	-0.12
989	215537_x_at	DDAH2	0.534559	0.16	0.12	-0.11	0.06	0.14	0.07	0.06	0.04	0.21	0.31	-0.03	0.15	0.03	0.07	0.35	0	0.22	0.14	-0.01	0.26	0.28	-0.21	0.43	0.27	0.4	0.13	0.21	0.23	0.16	-0.08	0.13	0.01	-0.16	0.23	-0.24	0.3	0.18	-0.12	0.3	0.34	-0.13	0.41	0.31	0.29	0.23	0.34
990	235110_at	PLA2G16	0.53447	0.35	0.21	0.22	-0.03	0.04	0.11	0.12	0.12	-0.07	-0.19	-0.23	0.08	0.02	-0.09	-0.1	-0.22	0.16	0.24	0.14	0.19	0.15	0.2	0.17	0.27	0.23	0.08	0.14	0.28	0.16	0.08	0.21	0.08	0.21	0.13	0.12	0	0.18	0.18	0.13	0.05	0.11	-0.16	0.11	0.24	0.13	-0.24
991	236924_at	236924_at	0.534461	0	-0.06	-0.36	-0.04	-0.24	-0.07	-0.3	0.01	-0.37	0.13	-0.06	-0.16	-0.01	-0.07	-0.14	-0.09	-0.3	-0.1	0.07	0.13	-0.09	-0.03	0	-0.25	-0.19	-0.28	-0.08	-0.33	-0.09	-0.04	-0.37	-0.13	-0.4	-0.25	0.08	-0.15	-0.12	-0.11	0.15	-0.13	-0.13	-0.01	-0.17	-0.21	-0.09	0.14
992	214177_s_at	PBXIP1	0.53438	0.22	0.19	-0.17	0.09	0.12	0.18	-0.06	0.07	0.19	-0.01	0.04	0.01	0.1	0.07	0.01	0.1	0.2	0.11	-0.04	0.5	0.29	-0.22	0.15	0.14	0.33	0.13	0.23	0.38	0.23	-0.04	-0.07	0.04	0.03	0.06	0	0.3	0.21	0.04	0.21	0.31	-0.16	0.19	0.26	0.21	0.15	0.25
993	213041_s_at	ATP5D	0.534348	-0.21	-0.17	-0.1	0.01	-0.12	-0.25	-0.21	0.04	0.03	0	0.03	-0.12	0	0.12	-0.01	0.09	-0.25	-0.32	-0.18	-0.23	-0.31	-0.13	-0.14	-0.41	-0.24	-0.37	-0.26	-0.32	-0.39	-0.29	-0.31	-0.05	-0.05	-0.16	-0.27	-0.29	-0.17	-0.48	-0.27	-0.05	0.16	0.07	-0.22	-0.24	-0.13	0.03
994	210407_at	PPM1A	0.534339	0.17	-0.01	0.24	-0.02	0.18	-0.1	0.08	-0.06	-0.05	0.08	0.14	-0.02	-0.04	0.12	0.01	-0.01	0.17	0.23	0.08	0.02	0.16	0.31	0.2	0.23	0.03	0.2	0.23	0.27	0.28	0.28	0.17	0.08	0.43	0.27	0.27	-0.09	0.04	0.19	0.18	0.01	0.1	-0.04	-0.01	-0.08	-0.03	-0.13
995	208974_x_at	KPNB1	0.53431	-0.1	-0.05	0.14	-0.06	0.04	-0.2	-0.09	-0.12	-0.32	-0.15	-0.21	-0.18	-0.17	-0.05	-0.17	-0.18	-0.09	0.04	-0.3	-0.07	-0.05	0.49	0.12	0.25	-0.03	0.06	0	-0.18	0	-0.03	-0.08	-0.06	0.24	0.17	-0.21	-0.27	-0.08	-0.27	-0.25	-0.14	0.3	-0.16	-0.06	-0.32	0	-0.09
996	210686_x_at	SLC25A16	0.534256	0.16	0.12	0.29	0.12	0.07	0.06	0.2	-0.11	0.07	-0.23	0.06	-0.08	0.05	-0.03	0.16	0.02	0.21	-0.01	0.21	0.1	0.35	0.16	0.16	0.15	0.25	0.3	0	0.31	0.21	0.1	0.35	-0.06	0.2	0.33	0.28	0.24	-0.04	0.28	0.07	0.2	0.02	-0.05	0.05	0.25	0.2	-0.28
997	229430_at	C8orf46	0.534177	-0.08	-0.26	-0.16	-0.01	-0.2	-0.22	-0.07	0.04	-0.03	-0.09	-0.16	-0.09	-0.13	-0.15	0.06	-0.06	-0.23	-0.07	-0.1	-0.28	-0.35	-0.06	-0.02	-0.35	-0.45	-0.19	-0.1	-0.4	-0.52	-0.12	-0.3	-0.23	-0.29	-0.3	-0.28	-0.13	-0.21	-0.14	-0.19	-0.18	0.08	0.1	-0.21	-0.36	-0.01	0.13
998	229015_at	LOC286367	0.534121	0.01	-0.36	-0.11	-0.12	-0.47	-0.16	-0.14	-0.22	0.29	0.04	-0.02	-0.32	-0.18	-0.19	-0.07	0.09	-0.23	-0.27	-0.11	-0.24	-0.3	-0.19	-0.11	-0.38	-0.11	0.16	-0.31	-0.04	-0.15	-0.3	0.02	-0.36	-0.17	-0.22	0.2	0.08	-0.3	-0.07	0.07	-0.05	0.05	-0.07	-0.19	-0.13	-0.05	-0.09
999	226806_s_at	NFIA	0.534053	0.28	0.1	-0.14	0.33	0.31	0.09	-0.17	0.15	-0.03	0.14	-0.06	0.16	0.12	-0.06	0.07	0.01	0.21	0.4	0.15	0.58	0.34	0.02	0.47	0.28	0.27	0.02	0.24	0.15	0.32	-0.04	-0.1	0.07	-0.1	0.17	0.04	0.38	0.23	0.12	0.19	0.21	-0.13	0.41	0.19	0.14	-0.05	0.13
1000	208710_s_at	AP3D1	0.534045	0.02	0.02	0.1	-0.08	0.01	-0.11	0.12	-0.2	-0.25	0.08	-0.01	-0.01	-0.01	0.15	-0.02	0	0.15	-0.05	-0.14	-0.09	0.15	0.33	-0.08	0.01	-0.12	0.11	-0.02	0.09	-0.14	0.07	0.36	-0.01	0.44	0.12	0.08	0.16	-0.28	0.01	-0.19	-0.07	-0.07	-0.32	-0.16	-0.24	-0.12	-0.14
1001	233842_x_at	C20orf43	0.533997	0.07	0.11	-0.14	0.12	0.09	-0.04	-0.18	0.11	0.15	0.13	-0.2	0.12	0.07	0.02	0.15	0	0.14	0.03	0.2	0.17	-0.03	0.04	0.16	0.02	0.01	-0.23	-0.08	0.1	-0.23	0.03	-0.13	0.09	-0.21	-0.15	-0.15	-0.01	0.14	0	0.2	0.21	-0.04	0.37	0.13	-0.09	-0.06	0.19
1002	224891_at	FOXO3	0.533896	0.17	-0.36	-0.15	-0.05	-0.1	-0.24	-0.36	-0.06	-0.04	0.1	-0.31	-0.16	0.01	-0.25	0.01	-0.06	-0.19	0	-0.27	0.38	-0.07	0.08	0.13	-0.07	-0.29	0.01	-0.06	-0.22	0	-0.05	-0.2	-0.02	-0.28	-0.23	-0.17	0.08	0	-0.24	0.09	-0.11	0.01	0.09	-0.05	-0.35	-0.1	0.15
1003	219032_x_at	OPN3	0.533877	0.16	-0.24	-0.07	-0.16	-0.32	-0.14	-0.14	-0.11	-0.06	-0.11	0.07	-0.02	0.11	0.05	-0.13	-0.14	-0.25	-0.02	-0.32	-0.07	-0.21	0.01	-0.29	-0.38	-0.32	-0.12	-0.26	-0.46	-0.36	-0.2	-0.37	-0.07	-0.16	-0.3	-0.23	-0.38	-0.07	-0.33	-0.03	-0.19	0.19	-0.17	-0.16	-0.29	0.02	0.06
1004	225590_at	SH3RF1	0.533708	-0.16	-0.09	0.12	-0.19	0.28	-0.37	-0.01	-0.04	-0.27	0.07	-0.02	0.1	-0.04	-0.03	-0.15	0.01	-0.16	0.16	-0.22	0	0.08	0.26	-0.07	0.25	-0.07	0.16	0.14	0.03	0.02	0.27	0.1	0.05	0.4	0.12	-0.07	-0.16	-0.09	-0.08	-0.28	-0.18	0.03	-0.15	0.12	-0.14	-0.09	-0.12
1005	211945_s_at	ITGB1	0.533676	0.24	0.19	0.06	0.23	0.31	0.21	0.21	0.29	0.14	0.1	-0.05	0.13	0.2	0.18	0.21	-0.13	0.26	0.32	0.44	0.28	0.28	0	0.22	0.32	-0.03	0.2	0.28	0.23	0.34	0.06	0.13	0.14	-0.01	-0.04	-0.17	0.15	0.25	0.18	0.09	0.26	-0.12	0.26	0.3	-0.07	0.18	0.13
1006	209845_at	MKRN1	0.533671	-0.16	-0.3	-0.09	-0.19	-0.36	-0.14	-0.18	0.02	0.04	0.03	-0.27	-0.02	-0.13	0	-0.17	-0.21	-0.35	-0.05	-0.26	-0.33	-0.26	0.06	-0.23	-0.3	-0.51	-0.19	-0.1	-0.38	-0.26	-0.13	-0.39	-0.06	-0.17	-0.29	-0.2	-0.27	-0.18	-0.46	-0.06	-0.16	0.17	-0.1	-0.18	-0.44	-0.12	0.21
1007	201172_x_at	ATP6V0E1	0.533643	0.2	0.28	-0.21	0.12	0.23	0.01	-0.12	0.19	0.18	0.13	-0.24	0.08	0.13	-0.02	0.07	0	0.25	0.09	0.18	0.35	0.25	-0.11	0.2	0.18	0.19	-0.2	0.1	0.23	0.22	-0.03	0.11	0.09	-0.18	0.03	-0.12	0.12	0.31	0.01	0.13	0.25	-0.09	0.23	0.23	0.1	-0.24	0.2
1008	201811_x_at	SH3BP5	0.533601	-0.19	-0.12	-0.19	-0.19	-0.22	-0.3	-0.02	-0.12	-0.04	-0.07	-0.35	0.01	-0.04	-0.02	-0.19	-0.26	-0.26	0.23	-0.11	-0.21	-0.12	0.02	-0.16	-0.26	-0.51	-0.13	-0.1	-0.29	-0.11	-0.26	-0.31	-0.21	-0.2	-0.28	-0.31	-0.31	-0.1	-0.17	-0.27	-0.14	-0.02	-0.2	-0.15	-0.48	-0.01	0.07
1009	235850_at	FAM162A	0.533596	-0.15	-0.4	-0.32	-0.22	-0.14	-0.18	-0.43	-0.21	-0.02	0.08	-0.22	-0.21	-0.01	-0.21	-0.2	-0.07	-0.4	-0.13	-0.26	-0.01	-0.28	-0.13	-0.05	-0.14	-0.17	-0.18	-0.18	-0.3	-0.18	0.07	-0.34	-0.1	-0.38	-0.42	-0.14	-0.16	-0.04	-0.33	-0.06	-0.17	-0.16	-0.03	-0.13	-0.2	-0.22	-0.02
1010	200768_s_at	MAT2A	0.533583	0.19	0.17	-0.06	0.24	0.12	0.17	0.05	0.08	0.28	0.25	0.11	0.18	0.16	0.09	0.29	0.04	0.36	0.18	0.23	0.09	0	-0.36	0.13	-0.02	0.01	-0.14	-0.05	0.33	0.15	-0.11	-0.03	0.12	-0.36	0.06	0.03	0.18	0.02	0.09	-0.03	0.14	-0.1	0.19	0.21	0.05	-0.1	0.04
1011	226419_s_at	FLJ44342	0.533573	-0.09	-0.05	-0.11	-0.14	-0.04	-0.1	-0.25	-0.04	0.09	0.11	-0.26	-0.05	0.04	-0.02	-0.01	-0.24	-0.2	-0.06	-0.22	-0.06	-0.1	-0.18	-0.14	-0.23	-0.13	-0.24	-0.21	-0.1	-0.18	-0.36	-0.32	0.03	-0.37	-0.27	-0.21	0.02	-0.13	-0.27	0.05	0.02	-0.06	-0.02	0.12	-0.1	-0.12	0.11
1012	226718_at	AMIGO1	0.533393	-0.23	-0.17	-0.27	-0.07	-0.19	-0.21	-0.26	-0.02	-0.07	0.05	-0.14	0.02	-0.11	-0.29	-0.11	-0.2	-0.3	-0.22	-0.29	-0.19	-0.15	-0.06	-0.15	-0.27	-0.28	-0.21	-0.12	-0.31	-0.4	-0.17	-0.24	-0.02	-0.32	-0.3	-0.29	-0.15	-0.12	-0.49	-0.11	0.08	-0.06	0.08	0.02	-0.27	-0.08	0.22
1013	202268_s_at	NAE1	0.533216	-0.02	-0.24	-0.29	-0.07	-0.2	-0.15	-0.17	-0.02	0.14	-0.07	-0.3	-0.11	-0.15	-0.23	-0.12	-0.03	-0.08	-0.23	-0.18	-0.04	-0.2	-0.15	-0.02	-0.21	-0.33	-0.15	-0.21	0	-0.32	-0.3	-0.33	-0.16	-0.17	-0.2	-0.22	-0.05	-0.17	-0.17	0.18	-0.07	0	0.21	0.05	-0.24	-0.11	0.12
1014	203919_at	TCEA2	0.533116	-0.2	-0.29	-0.12	-0.16	-0.09	-0.29	-0.2	-0.12	-0.01	0.07	-0.17	-0.05	-0.19	-0.05	-0.1	-0.12	-0.26	-0.2	-0.29	-0.26	-0.34	-0.05	-0.19	-0.2	-0.4	-0.25	-0.12	-0.37	-0.32	-0.3	-0.28	-0.13	-0.16	-0.19	-0.35	-0.23	-0.29	-0.44	-0.14	-0.15	0.17	0.02	-0.03	-0.26	-0.1	0.14
1015	200926_at	RPS23	0.533086	-0.12	0.12	-0.19	0.08	0.32	-0.03	0.2	0.14	0.09	-0.04	-0.19	0.29	0.08	0.06	0.29	-0.03	0.07	-0.01	0.31	0.18	0.24	0	0.24	0.34	0.25	0.16	0.19	0.38	0.34	0.08	0.32	0.03	0.07	0.27	0.17	0.07	0.18	0.25	0.06	0.2	-0.13	0.31	0.29	0.1	0.18	0.24
1016	227129_x_at	FLJ45340	0.533016	0.07	-0.21	-0.12	0.09	-0.08	-0.11	-0.25	0.02	-0.04	0.07	-0.22	0	-0.29	-0.06	-0.04	0	-0.1	0.05	-0.15	-0.05	-0.26	-0.18	0.07	-0.19	-0.32	-0.22	-0.18	-0.17	-0.09	-0.01	-0.16	-0.24	-0.24	-0.22	-0.03	-0.15	0.01	-0.11	0.08	-0.12	-0.12	0.17	-0.17	-0.43	-0.24	-0.23
1017	205169_at	RBBP5	0.532989	0.15	-0.06	0.26	0.03	-0.11	-0.2	0.06	-0.17	-0.19	-0.19	-0.28	-0.07	-0.07	0.01	-0.12	-0.07	-0.05	-0.04	0.12	0	-0.13	0.46	0.12	-0.08	-0.08	-0.08	0.04	-0.19	0.03	-0.12	0.21	-0.1	0.17	0.13	0.13	-0.04	0.13	-0.28	0.02	-0.11	0.23	0.07	-0.19	-0.1	-0.12	-0.22
1018	236621_at	RPS27	0.53289	0.25	-0.01	0.19	0.17	0.12	-0.29	-0.07	-0.08	-0.06	-0.21	-0.11	-0.05	-0.13	-0.19	-0.09	-0.05	0.13	-0.03	0.05	0.06	0.01	0.31	0.22	0.18	-0.09	0.29	0.08	0.1	0.17	0.19	0.22	-0.14	0.24	0.17	0.06	-0.3	0.04	0.09	0.19	-0.15	0.1	0.09	-0.04	-0.15	0	-0.3
1019	206777_s_at	CRYBB2	0.532815	0.13	0.16	0.22	0.24	0.19	0.14	0.15	0.21	0.1	0.06	0.2	0.16	0.18	0.26	0.21	0.1	0.03	0.25	0.04	-0.09	-0.07	0.17	-0.03	0.01	-0.08	0.04	0.12	-0.1	-0.19	-0.01	0.08	0	0.02	-0.05	-0.08	-0.22	-0.24	0.07	0.14	0.01	0.19	0.25	0.09	0.02	0.25	0.11
1020	210363_s_at	SCN2B	0.532718	-0.19	-0.1	0.13	0.01	-0.09	-0.11	0.13	-0.09	-0.18	0.04	-0.01	-0.09	-0.18	0.08	0.09	0.18	0	-0.19	-0.17	-0.18	-0.05	0.29	-0.1	0.07	0.08	0.2	-0.01	-0.18	-0.18	-0.12	0.12	-0.12	0.34	0.23	0.24	-0.08	-0.16	-0.05	-0.06	-0.08	0.15	-0.16	-0.14	0.08	0.11	-0.05
1021	216323_x_at	TUBA3D	0.532684	-0.2	-0.18	0.05	-0.13	-0.34	-0.28	-0.11	-0.14	-0.07	-0.03	-0.28	-0.13	-0.26	-0.01	0.12	-0.14	-0.36	-0.3	-0.21	-0.36	-0.32	-0.08	-0.23	-0.43	-0.22	-0.28	-0.23	-0.29	-0.29	-0.21	-0.29	-0.26	-0.07	-0.06	-0.26	-0.33	-0.27	-0.31	-0.06	-0.12	0.25	-0.01	-0.32	-0.22	0	0.08
1022	213792_s_at	INSR	0.53265	0.25	0.17	-0.09	0.1	0.14	-0.05	-0.03	-0.18	0	-0.15	-0.1	-0.16	0.2	0.1	-0.06	0.12	0.33	0.1	0.34	0.07	0.34	-0.06	0.31	0.14	0.18	0.16	0.13	0.19	0.06	-0.28	0.05	0.23	0.05	0.11	0.1	0.15	0.24	0.22	0.07	0.12	-0.08	0.03	0.03	-0.02	-0.15	-0.08
1023	218187_s_at	C8orf33	0.532603	0.1	-0.18	-0.14	-0.09	-0.07	0.15	-0.34	-0.1	0.02	0.1	-0.05	-0.06	-0.05	-0.15	-0.11	-0.17	-0.05	0.07	-0.17	0.11	-0.4	-0.15	-0.01	-0.09	-0.05	-0.22	-0.17	-0.1	-0.19	-0.05	-0.18	0.16	-0.05	-0.19	-0.33	-0.01	0.05	-0.18	0.06	-0.09	0.08	0.19	0.01	-0.07	-0.24	0.09
1024	201753_s_at	ADD3	0.532491	0.21	0.21	0.02	0.28	0.27	0.34	0.22	0.21	0.25	0.09	-0.03	0.19	0.06	-0.07	0.1	-0.07	0.21	0.29	0.12	0.37	0.16	0.24	0.26	0.5	0.08	0.17	0.35	0.27	0.45	0.12	0.18	0.12	0.05	0.17	0.09	0.1	0.26	0.23	0.24	0.11	0.03	0.26	0.13	0.11	0.14	0.11
1025	237456_at	237456_at	0.53242	-0.1	0.06	0.28	0.1	0.3	-0.28	0.11	-0.06	-0.06	-0.09	-0.11	-0.1	-0.04	-0.03	0.07	-0.06	0.16	-0.06	0.17	-0.12	0.22	0.2	0.33	0.38	-0.04	0.43	0.19	0.11	0.31	0.14	0.18	-0.06	0.37	0.23	0.07	-0.13	0.01	0.2	0.04	-0.01	0.13	0.13	0.15	-0.15	0.27	-0.1
1026	202036_s_at	SFRP1	0.53233	-0.06	0.14	0.49	0.08	0.16	0.11	0.1	0.11	0.1	0.27	0.25	0.22	0.06	0.15	0.03	0.1	0.24	0.24	-0.11	-0.15	0.15	0.21	-0.02	0.18	-0.02	0.17	0.19	0.29	0.12	0.07	0.43	-0.07	0.12	0.15	-0.12	0.16	-0.02	0.08	-0.34	0.11	0.11	-0.05	-0.06	0.05	-0.01	-0.14
1027	218208_at	PQLC1	0.53231	-0.15	-0.16	-0.09	-0.21	-0.25	-0.08	-0.18	-0.12	-0.1	-0.07	-0.31	0.04	0.03	-0.04	-0.2	-0.24	-0.32	-0.17	-0.32	-0.18	-0.1	-0.24	-0.19	-0.4	-0.34	-0.2	-0.22	-0.3	-0.37	-0.3	-0.23	-0.09	-0.34	-0.32	-0.22	0.12	-0.29	-0.44	-0.14	-0.02	0.06	-0.11	-0.03	-0.25	-0.11	0.12
1028	207040_s_at	ST13	0.532219	-0.03	0.27	0	0.13	0.31	0.15	0.23	0.01	0.3	0.14	0.07	0.27	0.09	0.14	0.38	0.31	0.35	0.03	0.25	0.23	0.08	0.22	0.12	0.39	0.06	0.18	0.08	0.38	0.09	-0.11	0.37	-0.04	0.03	0.31	0.1	0.11	0.15	0.29	0.17	0.23	0.03	0.21	0.25	0.07	0.18	0
1029	220673_s_at	PPP4R4	0.532211	-0.06	0.26	-0.07	-0.24	-0.1	0.12	0.23	0.08	-0.14	0.1	0.33	-0.05	-0.04	0.01	0.02	0.27	0.21	0.06	0.24	0.06	0.32	-0.24	-0.19	0	0.19	0.11	0.04	-0.11	0.05	-0.11	0.26	-0.13	0.1	0.18	0.23	0.38	0	0.38	0.13	0.23	-0.18	-0.35	-0.02	0.23	0.24	0.13
1030	213047_x_at	SET	0.532206	0.02	0.02	0.07	0	0.12	0	0.28	0.12	0.31	0.18	0.09	0.36	-0.14	0.09	0.23	0.25	0.15	0.14	0.17	-0.1	0.02	0.31	0.07	0.24	-0.17	0.23	0.15	0.01	-0.12	-0.04	0.18	-0.06	0.04	0.19	0.01	0.02	0.01	0.09	0.09	0.15	0.22	0.1	0.08	-0.14	0.29	0.11
1031	229982_at	QSER1	0.532182	0.12	-0.06	0.22	0	0.13	-0.18	0.03	-0.19	-0.13	0	0	0.12	0.01	-0.18	-0.06	0.02	-0.09	0.1	-0.26	0.08	-0.02	0.2	0.15	0.29	-0.01	0.25	0.17	0.11	0.33	0.32	0.29	-0.05	0.36	0.13	-0.02	-0.22	0.03	-0.04	0.05	-0.13	-0.05	0.04	0.05	-0.12	-0.08	-0.24
1032	218297_at	FAM188A	0.532127	-0.18	-0.23	0.08	-0.08	-0.28	-0.1	-0.21	0.1	-0.14	0.06	0.04	-0.1	-0.17	0.06	-0.09	-0.02	-0.32	0	-0.18	-0.32	-0.37	0.2	-0.18	-0.16	-0.3	-0.3	-0.02	-0.11	-0.18	0	-0.47	-0.15	-0.18	-0.25	-0.25	-0.39	-0.1	-0.18	-0.14	-0.27	0.39	0.04	-0.2	-0.36	-0.19	0.24
1033	219117_s_at	FKBP11	0.532025	-0.26	-0.24	-0.04	-0.23	-0.12	-0.22	-0.05	-0.2	-0.29	0.03	-0.07	-0.12	-0.22	0.11	-0.18	-0.05	-0.25	-0.07	-0.28	-0.35	-0.3	0.13	-0.13	-0.08	-0.29	-0.01	-0.01	-0.27	-0.41	-0.11	-0.1	-0.16	0.03	-0.04	-0.14	-0.2	-0.11	-0.41	-0.19	-0.21	0.12	-0.02	-0.11	-0.1	-0.07	-0.16
1034	204428_s_at	LCAT	0.531928	0.2	0.3	0.15	0.2	0.23	0.15	0.06	0.16	0.29	0.35	0.03	0.33	0.23	-0.05	0.15	0.15	0.35	0.33	-0.04	0.35	0.22	0.04	0.08	0.17	0.24	0.06	0.07	0.22	0.11	-0.11	0.07	0.13	-0.21	0.14	-0.12	0.19	0.2	-0.04	0.15	0.27	0.2	0.29	0.29	0.15	0.1	0.18
1035	223503_at	TMEM163	0.531869	-0.09	-0.13	-0.22	-0.09	-0.24	-0.14	-0.34	0.07	0.02	0.03	-0.15	-0.11	-0.1	-0.03	-0.08	-0.13	-0.13	0.15	-0.22	-0.34	-0.42	-0.09	-0.09	-0.39	-0.44	-0.22	-0.06	-0.35	-0.26	-0.08	-0.4	-0.19	-0.24	-0.29	-0.37	-0.32	-0.29	-0.34	-0.1	-0.17	-0.04	0.03	-0.32	-0.41	-0.15	0.21
1036	242410_s_at	CACNA1E	0.531734	-0.28	-0.11	0.13	-0.16	-0.09	-0.38	0	-0.16	-0.11	-0.13	-0.17	0.01	-0.14	-0.03	-0.15	-0.13	-0.32	-0.18	-0.13	-0.11	-0.02	0.25	0.12	0.12	-0.18	0.13	0.14	-0.03	0.02	0.13	0.16	-0.18	0.33	0.1	0.04	-0.12	-0.03	-0.31	-0.08	-0.07	0.05	-0.12	-0.11	-0.27	-0.03	-0.1
1037	217975_at	WBP5	0.531513	0.1	0.17	-0.24	0.14	0.07	0.01	-0.05	0.25	0.05	0.01	-0.06	0.07	0.26	-0.03	0.13	-0.04	0.22	0.27	0.14	0.31	0.13	0.06	0.26	0.16	-0.2	0.18	0.26	0.3	0.41	0.18	0.09	0.28	0.05	0.07	0.08	0.27	0.35	0.13	0.12	0.05	0	0.21	0.05	-0.28	0.06	0.29
1038	203825_at	BRD3	0.531338	0.05	0.12	0.12	0.18	0.24	-0.12	-0.06	-0.2	-0.21	-0.07	-0.06	-0.08	0.03	0.1	-0.21	-0.17	0.06	0.14	0.01	0.25	0.26	0.32	0.39	0.3	0.18	0.12	0.25	0.18	0.3	0.23	0.25	0.11	0.33	0.33	0.28	-0.02	0.13	0.19	0.13	0	0.1	0.22	0.14	0.05	-0.1	-0.21
1039	205414_s_at	ARHGAP44	0.531321	-0.21	-0.19	-0.08	-0.17	-0.35	-0.21	-0.27	-0.01	-0.19	-0.13	-0.18	-0.01	-0.06	-0.05	-0.16	-0.22	-0.29	-0.24	-0.25	-0.27	-0.29	-0.13	-0.14	-0.38	-0.44	-0.05	-0.16	-0.41	-0.31	-0.24	-0.36	-0.02	-0.2	-0.32	-0.2	-0.22	-0.32	-0.42	-0.13	-0.18	0.07	-0.08	-0.22	-0.38	-0.09	0.21
1040	216873_s_at	ATP8B2	0.53102	0.33	0.23	0.39	-0.03	0.21	0.22	0.06	0.01	0.12	0.1	0.1	-0.12	0.25	0.1	-0.07	0.09	0.11	0.02	0.11	0.31	0.4	0.24	0.04	0.17	0.26	0.27	0.13	0.35	0.31	0.23	0.28	0.2	0.17	0.24	0.27	0.26	0.33	0.18	0.15	0.15	0.21	-0.22	0.09	0.36	0.11	0
1041	228063_s_at	NAP1L5	0.530877	-0.21	-0.26	-0.07	-0.2	-0.33	-0.28	-0.24	-0.12	-0.11	0	-0.16	-0.05	-0.06	-0.1	-0.05	-0.09	-0.31	-0.02	-0.31	-0.31	-0.31	0.04	-0.19	-0.45	-0.45	-0.22	-0.17	-0.34	-0.32	-0.1	-0.24	-0.14	-0.11	-0.21	-0.08	-0.27	-0.1	-0.35	-0.03	-0.13	0.15	-0.1	-0.16	-0.3	-0.14	0.14
1042	226969_at	MTR	0.530845	0.26	-0.15	-0.17	-0.39	-0.18	-0.1	-0.21	-0.06	0.07	0.15	-0.14	-0.13	-0.04	-0.1	-0.21	-0.03	-0.07	0.2	-0.24	0.19	-0.2	-0.25	-0.09	-0.13	-0.24	-0.07	-0.24	-0.15	-0.05	-0.15	-0.2	-0.09	-0.35	-0.41	-0.11	0.04	0.06	-0.35	0.17	0	-0.18	-0.07	-0.03	-0.3	-0.02	0.07
1043	244181_at	244181_at	0.530822	0.26	0	0.18	0.05	0.11	-0.18	0.06	0.07	0.02	-0.07	-0.02	0.02	-0.04	0.02	0.03	0	0.35	0.01	0.05	0	0.17	0.26	0.23	0.32	0.05	0.31	0.24	0.18	0.14	0.24	0.24	-0.03	0.37	0.27	0.03	-0.06	-0.04	-0.01	0.22	-0.08	-0.05	-0.03	0.04	-0.07	0.06	-0.05
1044	243759_at	SFRS15	0.530682	0.04	-0.12	0.2	0.27	0.06	-0.15	-0.15	-0.11	-0.25	-0.32	-0.18	0.02	-0.2	0.11	-0.02	-0.07	-0.03	0.2	0.08	0.25	-0.13	0.18	0.41	0.15	-0.09	0.21	0.17	-0.06	0.22	0.26	0.14	-0.16	0.19	0.15	0.12	-0.22	0.12	0.11	0.04	-0.04	-0.02	0.17	-0.12	-0.17	-0.02	-0.18
1045	218957_s_at	PAAF1	0.530633	-0.08	-0.15	-0.17	0	-0.05	-0.01	-0.05	-0.14	-0.12	0.04	-0.19	0.04	-0.18	-0.07	-0.07	-0.03	-0.06	-0.14	0.04	-0.11	-0.02	-0.06	-0.05	-0.01	-0.13	-0.04	0.03	-0.24	-0.25	-0.3	-0.07	-0.08	-0.07	-0.09	-0.15	0.04	-0.12	-0.05	0.01	0.1	0.13	0.26	0.19	-0.07	0.15	0.15
1046	212078_s_at	MLL	0.530563	-0.09	0.02	0.15	-0.04	0.06	-0.11	0.04	-0.03	-0.34	-0.07	-0.15	0.02	0.02	-0.01	-0.23	0.01	-0.12	-0.14	-0.07	0.06	0.21	0.19	0.05	0.24	0.13	0.11	0.22	0.13	-0.04	0.04	0.35	0.16	0.36	0.07	0.11	-0.02	-0.15	0.27	-0.23	-0.09	-0.02	-0.27	-0.04	-0.05	-0.04	-0.18
1047	206848_at	FAM36A	0.530489	0.1	0.12	0.19	0.1	0.13	-0.26	0.19	-0.06	-0.08	-0.08	0	-0.12	0	0.1	-0.01	-0.02	0.14	0.01	0.1	-0.11	0.15	0.18	0.26	0.14	-0.03	0.2	0.24	0.18	0.18	0.33	0.25	-0.03	0.43	0.28	0.04	-0.1	-0.07	0.18	-0.03	-0.02	-0.03	0.05	0.06	-0.05	0.02	-0.13
1048	212240_s_at	PIK3R1	0.530347	-0.19	-0.11	0.13	0.01	0.05	-0.35	0.07	-0.15	-0.29	-0.24	0.03	0.01	-0.08	-0.12	-0.13	-0.01	-0.15	0.1	-0.1	0.11	0	0.3	0.18	0.2	-0.1	0.3	0.14	-0.17	-0.15	0.04	0.25	0.01	0.31	0.1	0.05	-0.3	0	0.09	0.03	-0.1	0.06	-0.07	-0.08	-0.21	0.1	-0.12
1049	220952_s_at	PLEKHA5	0.530295	0.09	-0.24	0.18	-0.12	0.01	-0.25	-0.24	-0.06	-0.12	-0.07	-0.19	-0.21	0.03	-0.15	-0.07	-0.23	-0.23	0.06	-0.13	0.18	-0.13	0.25	0.15	0.15	-0.13	0.01	0.13	0.01	0.2	0.13	0.07	-0.03	0.14	0.05	0	-0.08	0.23	-0.23	0.33	-0.3	0.13	-0.15	-0.1	-0.41	-0.15	-0.03
1050	224574_at	C17orf49	0.530268	-0.15	-0.1	-0.12	-0.15	0.04	-0.04	-0.28	-0.08	0.02	0.09	-0.27	0.23	-0.12	-0.05	0.06	-0.31	-0.28	-0.09	-0.11	-0.27	-0.33	0	-0.11	-0.24	-0.21	-0.47	-0.16	-0.26	-0.43	-0.19	-0.23	-0.06	-0.15	-0.23	-0.36	-0.19	-0.12	-0.51	-0.16	0	-0.06	0.18	-0.06	-0.21	-0.34	0.12
1051	228251_at	UBXN6	0.530133	-0.12	-0.12	0.25	-0.01	-0.02	-0.11	0.04	-0.2	-0.06	-0.11	-0.04	-0.01	-0.19	0.07	0.01	0.05	-0.11	-0.03	0.01	0.07	-0.05	0.38	0.08	0.17	0.09	0.08	-0.08	0.13	-0.04	-0.11	0.23	-0.1	0.35	0.22	0.29	-0.18	-0.31	0.25	0.1	-0.17	0.16	-0.09	-0.06	0.07	-0.05	-0.24
1052	216594_x_at	AKR1C1	0.530097	0.13	0.25	-0.04	0.12	0.08	-0.01	0.14	0.17	0.14	0.01	0.14	0.27	0.26	0.09	0.07	0.18	0.38	0.1	0.18	0.24	0.19	-0.14	0.17	0.05	0.28	0.17	0.1	0.2	0.1	0.02	0.19	0.2	0.03	-0.07	0.01	0.06	0.21	0.1	0.14	0.29	-0.02	0.29	0.14	0.17	0.29	0.28
1053	213808_at	ADAM23	0.529955	-0.24	-0.39	-0.08	-0.15	-0.29	-0.12	-0.17	-0.17	-0.14	-0.11	-0.17	-0.08	-0.14	-0.2	-0.07	-0.04	-0.34	-0.19	-0.34	-0.29	-0.44	-0.04	-0.24	-0.4	-0.4	-0.04	-0.22	-0.4	-0.36	-0.21	-0.34	-0.07	-0.09	-0.32	-0.12	-0.39	-0.11	-0.37	-0.05	-0.22	0.13	-0.11	-0.23	-0.31	0.03	0.08
1054	224596_at	SLC44A1	0.529934	0.18	0.16	-0.09	0.37	0.38	0.12	0.17	0.08	0.25	0.11	0.01	0.17	0.25	0.15	0.24	0.09	0.27	0.26	0.14	0.2	-0.04	0.1	0.39	0.32	-0.03	0.02	-0.07	0.24	0.12	0.1	-0.04	0.03	-0.04	0.02	0.04	0.02	0.15	0.16	0.03	0.2	0	0.45	0.24	-0.04	0.04	-0.06
1055	215722_s_at	SNRPA1	0.529914	-0.2	-0.25	-0.28	-0.19	-0.2	-0.11	-0.04	0	-0.03	-0.01	-0.11	-0.14	-0.1	-0.27	-0.04	-0.11	-0.32	-0.26	-0.03	-0.51	-0.28	-0.21	-0.28	-0.21	-0.16	-0.06	-0.35	-0.08	-0.24	-0.27	-0.25	-0.14	-0.27	0	-0.24	-0.26	-0.19	-0.12	-0.18	-0.18	-0.12	-0.18	-0.07	-0.18	0.05	0.1
1056	218311_at	MAP4K3	0.529872	-0.11	-0.31	-0.35	-0.09	-0.11	-0.03	-0.05	0.25	-0.04	0.03	-0.16	-0.09	-0.12	-0.19	-0.02	-0.18	-0.18	-0.08	-0.02	-0.24	-0.41	-0.13	-0.13	0.05	-0.44	-0.19	0.12	-0.32	-0.25	-0.01	-0.31	-0.02	-0.15	-0.23	-0.31	0.03	-0.09	-0.26	0.06	-0.32	0.02	0.03	-0.03	-0.45	-0.02	0.38
1057	224367_at	BEX2	0.529856	-0.25	-0.37	-0.09	-0.24	-0.32	-0.32	-0.17	-0.09	-0.06	-0.04	-0.27	-0.14	-0.17	-0.09	-0.03	-0.14	-0.39	-0.18	-0.2	-0.27	-0.36	0.03	-0.15	-0.4	-0.37	-0.2	-0.12	-0.33	-0.32	-0.04	-0.2	-0.16	-0.2	-0.26	-0.16	-0.18	-0.07	-0.33	-0.11	-0.2	0.15	-0.09	-0.24	-0.28	-0.01	0.19
1058	218902_at	NOTCH1	0.529826	0.21	0.25	-0.05	0.36	0.31	0.14	0.13	0.02	0.1	0.1	0.11	0.29	0.19	0.3	0.18	0.1	0.21	0.14	0.26	0.25	0.34	-0.12	0.38	0.21	0.25	0.01	0.16	0.24	0.05	-0.05	-0.06	0.11	0.18	0.26	0.1	0.15	0.01	0.2	0.23	0.32	-0.1	0.33	0.33	0.25	0.09	0.01
1059	225037_at	SLC35C2	0.529752	-0.05	-0.11	-0.24	-0.15	0.08	-0.16	-0.35	-0.15	0.2	-0.01	-0.34	0.03	-0.11	0.11	0.06	-0.25	-0.21	-0.18	-0.18	-0.07	-0.07	-0.14	-0.09	-0.29	-0.18	-0.28	-0.08	0.05	-0.14	-0.17	-0.34	0.03	-0.16	-0.11	-0.25	-0.13	-0.13	-0.29	-0.03	0.07	-0.07	0.05	0.09	-0.13	-0.28	-0.07
1060	223590_at	ZNF700	0.529621	0.03	-0.16	-0.38	0.05	-0.27	-0.01	-0.25	-0.15	0	0.18	-0.3	0.06	0.03	-0.12	-0.15	-0.01	-0.02	-0.11	-0.19	-0.05	-0.18	-0.17	-0.2	-0.3	-0.16	-0.26	-0.24	-0.19	0.1	-0.13	-0.23	-0.07	-0.2	-0.28	-0.28	-0.12	-0.05	-0.38	0.11	-0.05	-0.27	0.18	-0.11	-0.22	-0.12	-0.04
1061	235412_at	ARHGEF7	0.529618	-0.14	0.11	0.11	0.18	0.21	-0.04	0.01	-0.06	-0.01	-0.01	-0.13	0.02	0.05	0.1	0.13	0.21	0.05	0.08	0.13	-0.1	0.08	0.16	0.08	0.24	0.02	0.01	-0.05	0.09	0.03	0.07	0.24	0	0.19	0.22	0.38	-0.03	-0.06	0.3	-0.12	0.02	0.01	-0.05	-0.08	-0.12	-0.14	-0.25
1062	206730_at	GRIA3	0.529532	-0.13	-0.06	0.11	-0.08	-0.07	-0.17	0.08	-0.16	-0.14	-0.16	-0.13	0.13	0.02	-0.12	-0.03	-0.05	-0.17	-0.08	-0.42	-0.17	0.06	0.31	0.03	0.14	-0.11	0.05	0	-0.16	-0.14	0.1	0.17	-0.09	0.25	0.1	-0.02	0.16	-0.32	-0.36	-0.23	-0.05	0.12	-0.23	-0.14	-0.28	-0.01	0.05
1063	227046_at	SLC39A11	0.529519	0.15	0.25	-0.38	0.27	0.05	0.02	0.09	0.09	0.08	0.08	-0.08	0.16	0.08	-0.01	0.1	0.14	0.27	0.06	0.32	0.15	0.12	-0.08	0.11	0	0.04	-0.28	0.04	-0.17	0.14	-0.21	-0.14	0.04	-0.16	-0.02	0.14	0.17	-0.04	0.1	0.17	0.35	-0.08	0.47	0.26	0.14	0	0.18
1064	240709_at	SEZ6L	0.52951	0.12	0.03	0.33	-0.12	-0.01	-0.1	0.12	-0.12	0.02	-0.22	0.12	-0.07	0.12	0.01	-0.06	-0.11	-0.15	-0.1	-0.02	0.2	0.31	0.15	0.2	0.2	0.12	0.37	0.31	0.31	0.34	0.59	0.26	0.11	0.3	0.31	0.21	0.03	0.17	0.3	0.23	0.02	0.08	-0.07	0.15	-0.07	0.05	-0.07
1065	212468_at	SPAG9	0.529156	0.32	0.01	0.19	0.08	0.04	-0.28	0.07	-0.1	-0.17	-0.08	-0.05	0.05	-0.06	-0.14	-0.06	-0.02	0.13	0.12	-0.07	0.2	0.09	0.27	0.2	0.2	-0.09	0.3	0.25	0.14	0.24	0.18	0.35	-0.01	0.39	0.28	0.01	-0.24	-0.04	0.07	0.07	-0.16	0	-0.08	0	-0.25	-0.06	-0.21
1066	225879_at	TSEN54	0.529051	0.07	-0.06	-0.07	0.13	0.14	-0.1	-0.01	0.08	0	0.18	-0.13	0.25	0.18	0.05	0.12	0.07	0.1	0.08	0.27	-0.21	-0.11	-0.14	-0.01	-0.06	-0.04	-0.11	-0.35	-0.19	-0.09	-0.07	-0.13	0.27	-0.21	-0.14	0.17	0.06	-0.08	0.43	-0.07	-0.02	0.1	0.32	0.19	-0.12	-0.03	-0.16
1067	220276_at	RERGL	0.529038	0.1	0.26	0.18	0.26	0.19	0.27	0.23	0.02	0.22	0.2	0.34	0.25	0.3	0.19	0.15	0.01	0.15	0.41	0.24	-0.01	0.14	-0.1	0.03	0.05	0.17	0.15	0.12	0.18	0.2	0.06	0.1	0.11	0.07	0.25	-0.16	0.06	0.07	-0.03	-0.1	0.24	0.15	0.13	0.21	0.33	0.12	0.17
1068	230395_at	230395_at	0.528911	0.21	0.17	0.15	0.32	0.09	-0.26	0.09	-0.08	-0.08	-0.1	-0.36	0.01	-0.15	0.12	0.13	-0.13	0.1	0.06	0.2	0.19	0.15	0.24	0.24	0.19	0.06	0.14	0.3	-0.05	0.16	0.01	0.21	-0.07	0.44	0.29	0.14	-0.04	0.1	0.07	0.26	0.04	0.16	0.2	0.09	-0.09	0.06	-0.09
1069	201138_s_at	SSB	0.528795	-0.02	-0.16	0.19	0.04	-0.01	-0.36	-0.08	-0.16	-0.17	-0.09	-0.15	-0.07	-0.12	0.01	-0.01	-0.13	-0.15	-0.12	-0.31	-0.29	-0.12	0.33	0	0.15	-0.35	0.18	0.18	-0.11	-0.06	0.14	0.21	-0.08	0.33	0.14	-0.03	-0.4	-0.2	-0.07	0.03	-0.16	0.2	-0.08	-0.12	-0.4	-0.06	-0.04
1070	236855_at	C10orf85	0.528787	0.24	0.25	0	0.3	0.18	0.29	0.18	0.19	0.26	0.1	0.08	0.17	0.07	0.32	0.22	0.23	0.38	0.19	0.32	0.1	0.08	-0.08	0.3	0.13	0.17	0.11	0.07	0.41	0.23	0.1	0.21	0.28	0.17	0.06	0.16	0.24	0.2	0.37	0.11	0.1	-0.1	0.1	-0.02	0.2	0.14	-0.12
1071	212177_at	SFRS18	0.52878	0.2	0.08	0.34	0.14	0.19	-0.05	0.15	0.01	-0.15	-0.01	0.12	0.01	0.1	0.12	0.08	0	0.11	0.05	0.16	-0.01	0.11	0.39	0.25	0.32	-0.02	0.28	0.21	0.11	0.21	0.13	0.22	-0.02	0.42	0.33	0.14	0.16	-0.08	0.26	0.06	-0.09	0.14	0.02	0.02	-0.2	0.01	-0.12
1072	203001_s_at	STMN2	0.528734	-0.33	-0.22	-0.14	-0.13	-0.23	-0.27	-0.17	-0.09	-0.16	-0.14	-0.14	-0.05	-0.23	-0.11	0	-0.13	-0.31	-0.11	-0.24	-0.31	-0.35	0.08	-0.17	-0.22	-0.37	-0.17	-0.09	-0.25	-0.38	-0.17	-0.25	-0.2	-0.06	-0.04	-0.03	-0.31	-0.02	-0.4	-0.11	-0.23	0.15	-0.09	-0.27	-0.26	-0.03	0.16
1073	203445_s_at	CTDSP2	0.528607	0.23	0.24	-0.03	0.3	0.31	0.24	0.33	0.1	0.18	0.09	0.05	0.19	0.13	0.12	0.2	0.13	0.32	0.25	0.42	0.37	0.37	-0.07	0.25	0.28	0.2	0.32	0.2	0.29	0.21	-0.1	0.19	0.18	-0.02	0.03	-0.03	0.21	0.17	0.27	0.08	0.2	-0.15	0.29	0.27	0.19	0.24	0.02
1074	214327_x_at	TPT1	0.528603	0.16	0.34	0.16	0.21	0.31	0.09	0.1	0.08	-0.03	-0.07	-0.01	0.23	0.09	0.03	0.25	0.1	0.19	0.01	0.29	0.21	0.24	0.2	0.17	0.39	0.26	0.13	0.24	0.32	0.32	0.26	0.28	0.09	-0.07	0.29	0.06	0.25	0.18	0.12	0.29	0.21	0.12	0.1	0.18	0.16	0.1	0.08
1075	201183_s_at	CHD4	0.528546	0.21	0.11	0.25	0.07	0.12	0	0.08	-0.07	-0.23	-0.05	0.28	0.12	-0.04	0.16	0.05	0.21	0.23	0.15	0.06	0.15	0.08	0.27	0.12	0.29	0.09	0.25	0.11	0.1	0.17	-0.05	0.36	0	0.45	0.28	0.17	-0.07	-0.01	0.19	0	-0.02	0.01	-0.09	-0.03	-0.04	-0.08	-0.18
1076	214817_at	UNC13A	0.528544	-0.21	-0.18	0.01	-0.07	0.13	-0.18	0.06	-0.11	-0.23	-0.2	-0.01	-0.15	0.13	0.03	-0.07	-0.17	-0.16	-0.21	-0.25	-0.19	-0.02	-0.01	0.1	-0.03	0	-0.05	0.07	-0.1	-0.05	0.12	0.08	0.02	0.39	0.14	-0.01	0.02	-0.25	-0.17	-0.22	-0.31	-0.17	-0.17	-0.12	0.03	-0.12	-0.17
1077	213396_s_at	AKAP10	0.528491	0.11	-0.29	-0.09	-0.07	-0.02	-0.13	-0.03	-0.24	-0.07	-0.04	-0.12	0.05	-0.15	-0.18	0	0.05	-0.11	-0.04	-0.06	0.25	-0.32	-0.04	0.08	0.16	-0.11	0.1	-0.11	-0.09	-0.1	-0.28	-0.1	0.01	-0.05	0.1	-0.12	-0.11	-0.02	0.01	-0.13	-0.41	-0.09	-0.15	-0.32	-0.32	-0.17	-0.32
1078	203124_s_at	SLC11A2	0.528441	-0.06	-0.18	-0.34	0.01	-0.14	-0.07	-0.24	-0.02	-0.01	0.02	-0.32	-0.21	-0.13	-0.11	-0.01	-0.21	-0.08	0.01	-0.02	-0.24	-0.33	-0.15	-0.09	-0.19	-0.38	-0.4	-0.02	-0.17	-0.02	-0.13	-0.32	-0.03	-0.24	-0.23	-0.22	-0.05	-0.12	-0.08	-0.04	-0.16	0.03	0.17	-0.11	-0.4	-0.23	0.19
1079	208664_s_at	TTC3	0.528355	-0.09	0	0.11	0	0	-0.06	0.28	-0.05	0.02	0.16	0.12	0.13	-0.11	0.22	0.17	0.35	0.04	0.05	-0.09	0.02	-0.08	0.28	0.02	0.15	-0.08	0.11	-0.01	-0.07	-0.21	-0.15	0.27	-0.05	0.3	0.13	0.1	-0.1	-0.07	0.04	0.07	-0.03	0.13	0.01	-0.09	-0.08	0.2	0
1080	242305_at	LOC645513	0.528303	-0.19	0.05	-0.03	-0.25	-0.25	0.02	0.04	0.03	-0.29	0.13	-0.21	0.13	0.07	-0.06	-0.17	-0.23	-0.19	-0.17	0.01	-0.35	-0.01	0.01	-0.42	-0.2	-0.2	-0.15	-0.07	-0.04	-0.11	-0.55	-0.02	-0.05	-0.24	0	-0.29	-0.37	-0.33	-0.24	-0.31	-0.14	-0.02	-0.34	-0.24	-0.15	0.1	0.19
1081	209504_s_at	PLEKHB1	0.528287	0.33	0.28	0.04	0.23	0.32	0.27	0.2	0.2	0.28	0.28	0.16	0.32	0.14	0.2	0.32	0.27	0.36	0.3	0.33	0.32	0.15	0.22	0.27	0.42	0.13	0.17	0.33	0.32	0.28	0.2	0.26	0.19	0.17	0.31	0.22	-0.03	0.22	0.37	0.14	0.15	-0.07	0.24	0.17	0.06	0.09	-0.06
1082	216331_at	ITGA7	0.528174	0.23	0.14	-0.1	0.11	0.26	0.36	-0.04	0.2	0.24	0.28	0.1	0.09	0.27	0.18	0.15	0.13	0.19	0.28	0.05	0.25	0.42	-0.21	0.23	0.18	0.46	0.16	0.13	0.14	0.14	0	0.01	0.24	-0.08	0.09	0.06	0.43	0.12	0	0.15	0.37	-0.16	0.31	0.39	0.4	0.11	0.17
1083	221698_s_at	CLEC7A	0.528103	0.22	0.11	0.31	0.06	0.13	0.26	0.23	0.35	0.18	0	0.06	0.06	0.08	0.29	0.07	0.17	0.28	0.36	0.42	0.12	0.14	-0.07	0.01	0.05	0.28	0.14	0.02	0.34	0.32	0.09	0.07	-0.03	0.15	0.02	0.39	0.05	0.19	0.29	0.08	0.22	0.05	0.05	0.22	0.16	0.23	0.11
1084	232355_at	SNORD114-3	0.528075	-0.18	-0.25	-0.19	-0.19	-0.22	-0.06	-0.37	-0.01	-0.18	0.07	-0.31	-0.02	0	-0.06	-0.16	-0.31	-0.28	-0.15	-0.22	-0.11	-0.27	-0.16	-0.12	-0.35	-0.23	-0.29	-0.16	-0.26	-0.24	-0.31	-0.3	-0.05	-0.31	-0.26	-0.11	-0.24	-0.21	-0.38	-0.12	-0.08	0.06	0	-0.15	-0.13	-0.18	0.21
1085	244464_at	244464_at	0.528075	0.19	-0.09	0.15	0.23	0.18	-0.22	0.06	-0.06	-0.17	0.03	-0.13	-0.06	-0.14	-0.04	-0.06	-0.1	-0.05	-0.03	0.07	0.1	0.05	0.25	0.31	0.32	0.01	0.28	0.17	0.02	0.16	0.26	0.15	-0.12	0.24	0.08	0.19	-0.27	-0.01	0.2	0.13	-0.04	0.03	0.16	0.1	-0.01	0.09	-0.12
1086	223064_at	RNF181	0.527996	-0.14	-0.13	-0.21	-0.02	-0.13	-0.16	-0.19	-0.04	-0.13	-0.03	-0.33	0	-0.09	-0.13	-0.05	-0.06	-0.17	-0.04	-0.26	-0.22	-0.34	0.04	-0.11	-0.28	-0.03	-0.45	-0.3	-0.26	-0.32	-0.15	-0.2	-0.1	-0.32	-0.3	-0.44	-0.27	-0.13	-0.39	-0.13	0.02	0	0.13	-0.08	-0.02	-0.23	0.1
1087	206929_s_at	NFIC	0.527842	0.09	-0.02	0.16	0.12	0.08	-0.05	-0.01	-0.01	-0.17	-0.19	-0.13	0.09	0.09	-0.12	-0.07	-0.15	0.08	0.06	0.09	0.04	0.17	0.27	0.17	0.31	0.2	0.21	0.33	0.17	0.12	0.19	0.3	0.26	0.21	0.1	0.2	0.25	-0.05	0.27	-0.2	-0.03	0.04	-0.11	-0.08	0.14	-0.11	-0.06
1088	45653_at	KCTD13	0.527837	-0.29	-0.27	-0.2	-0.25	-0.28	-0.17	-0.19	-0.26	-0.09	-0.06	-0.27	-0.14	-0.09	-0.06	-0.26	-0.17	-0.21	-0.35	-0.28	-0.2	-0.01	-0.18	0.08	-0.03	-0.2	-0.03	-0.14	-0.38	-0.34	-0.22	-0.21	0.01	-0.05	-0.21	-0.17	0.14	-0.15	-0.39	-0.11	-0.07	0.01	0.02	-0.06	-0.29	0	-0.05
1089	200028_s_at	STARD7	0.527725	0.31	0.08	-0.16	0.16	-0.13	-0.03	0.15	0.05	0.29	0.24	0	0.34	0.28	-0.05	0.11	-0.05	0.1	0.19	0.09	0.29	-0.05	-0.03	-0.01	-0.05	-0.01	-0.02	0.08	0.12	0.13	0.02	-0.07	0.1	-0.26	-0.02	-0.23	0.06	0.13	-0.16	0.18	0.16	0.16	0.32	0.13	0.05	0.19	0.28
1090	205529_s_at	RUNX1T1	0.527693	-0.12	-0.11	-0.02	-0.17	0	0.11	-0.09	-0.17	-0.23	0.08	0.17	-0.1	0.16	-0.08	-0.2	-0.14	-0.16	0.05	-0.09	0.13	0.22	0.08	0.11	0.29	0.17	0.1	0.2	-0.04	0.16	0.09	0.06	0.22	0.18	0.2	0.2	0.05	0.12	-0.13	0.02	-0.12	-0.14	-0.15	0.04	0.1	-0.12	-0.03
1091	207768_at	EGR4	0.527593	-0.23	-0.24	-0.27	-0.22	-0.33	-0.2	-0.44	-0.1	-0.29	-0.12	-0.32	-0.1	-0.08	-0.24	-0.32	-0.14	-0.42	-0.22	-0.25	-0.06	-0.16	-0.16	-0.13	-0.24	-0.26	-0.26	-0.29	-0.37	-0.24	-0.2	-0.5	-0.28	-0.22	-0.44	-0.33	-0.15	0.09	-0.4	-0.11	-0.14	-0.06	-0.19	-0.18	-0.2	-0.39	0.07
1092	224882_at	ACSS1	0.52756	0.18	0.3	0.02	0.25	0.34	0.22	0.07	0.13	0.23	0.27	0.11	0.25	0.34	0.23	0.27	0.12	0.22	0.04	-0.04	0.27	0.33	-0.08	0.16	0.16	0.29	-0.13	0.03	-0.02	0.08	-0.12	-0.09	0.3	-0.13	0.09	-0.05	0.18	0.09	-0.11	-0.03	0.39	-0.08	0.26	0.33	0.24	-0.02	0.12
1093	207966_s_at	GLG1	0.527554	-0.04	0.03	0.12	-0.03	0.13	-0.35	-0.01	-0.16	-0.3	-0.1	-0.01	0.01	-0.04	-0.09	-0.18	-0.04	0.03	0.19	-0.12	0.17	0.11	0.29	0.21	0.29	-0.07	0.18	0.19	-0.01	0.18	0.15	0.26	-0.02	0.36	0.12	0.02	-0.26	0.3	-0.02	0	-0.07	0.01	-0.04	0.02	-0.21	-0.15	-0.15
1094	218422_s_at	RBM26	0.527472	0.17	-0.27	0.07	0.09	-0.03	-0.01	-0.04	0.2	-0.45	-0.04	-0.16	-0.12	0	-0.14	-0.1	-0.07	-0.01	0.05	0.14	0.01	-0.24	0.13	0.11	0.16	-0.23	-0.14	0.17	-0.09	0.14	0.2	-0.17	0.07	0.07	0.1	0.23	-0.02	0.19	-0.1	0.03	-0.36	0.19	-0.12	0.01	-0.3	-0.15	0.2
1095	224939_at	NUFIP2	0.527431	-0.02	-0.01	0.06	0.1	0.12	-0.32	0.02	-0.06	-0.19	-0.1	-0.25	-0.11	-0.04	-0.06	-0.04	-0.06	0.02	-0.18	0	0.16	0.02	0.31	0.28	0.24	-0.17	0.25	0.13	-0.08	0.25	0.11	0.21	0.02	0.27	0.1	0.06	-0.09	0.07	0.15	0.09	-0.06	0.05	0	0	-0.35	0.04	-0.14
1096	231430_at	FAM181B	0.527425	0.29	0.2	-0.16	0.15	0.27	0.24	0.05	0.07	0.2	0.11	-0.05	0.19	0.25	0.06	0.39	0.08	0.06	0.18	-0.12	0.39	0.18	-0.09	0.21	0.13	0.21	0	0.1	0.29	0.23	0.32	0.13	0.37	-0.12	0.25	0.19	0.35	0.31	0.04	0.18	0.32	-0.15	0.18	0.34	0.15	0.1	0.02
1097	211717_at	ANKRD40	0.52739	0.32	0.09	0.19	0.14	0.24	0.26	0.2	0.17	0.11	-0.11	0.27	0.17	0.17	0.02	0.13	0.08	0.27	0.06	0.26	0.03	0.23	0.25	0.26	0.31	0.21	0.16	0.24	0.38	0.2	0.39	0.4	0.2	0.23	0.28	0.02	0.1	0.16	0.23	0.14	0.24	0.2	0.17	0.29	0.25	0.08	0.06
1098	242579_at	BMPR1B	0.527372	0.24	0.03	0.32	0.13	0.06	-0.11	0	-0.05	-0.08	-0.04	-0.01	0.09	0.11	0.03	-0.01	0	0.04	0.21	-0.02	0.37	0.12	0.34	0.33	0.28	0.11	0.26	0.24	0.15	0.24	0.25	0.23	-0.03	0.39	0.19	0.14	0.07	0.35	0.11	0.27	0	0.07	0.06	-0.03	-0.05	-0.08	-0.15
1099	202609_at	EPS8	0.527369	0.27	0.12	-0.16	0.13	0.18	0.3	-0.12	0.22	0.17	0.03	-0.14	-0.06	0.13	-0.03	0.17	-0.07	0.2	0.23	0.05	0.42	0.13	-0.08	0.36	0.16	0.13	0.08	0.33	0.38	0.25	-0.04	0.01	0.04	-0.13	0.07	-0.13	0.15	0.34	0.04	0.2	0.24	-0.06	0.22	0.12	0	-0.05	0.27
1100	205149_s_at	CLCN4	0.527359	-0.09	0.09	0.19	0.09	0	0.03	0.29	-0.02	0.21	0.14	0.09	0.16	-0.07	0.29	0.26	0.32	0.13	0.17	0.25	-0.21	-0.09	0.24	-0.03	0.06	-0.18	0.06	-0.16	-0.16	-0.09	-0.06	0.26	-0.06	0.03	0	0.06	-0.19	0.02	0.19	0.03	0.07	0.13	0.08	-0.04	-0.11	0.11	-0.15
1101	202723_s_at	FOXO1	0.527319	0.17	0.23	0.05	0.05	0.21	0.08	-0.03	0.04	-0.05	0.04	0.1	-0.07	0.15	-0.03	-0.21	-0.04	0.18	0.05	0.17	0.41	0.41	0.09	0.03	0.41	0.17	-0.09	0.01	0.29	0.34	0.31	0.13	0.13	0.21	0.19	0.4	0.35	0.16	0.4	0.02	0.17	-0.1	-0.15	0.14	0.05	-0.06	0.06
1102	211018_at	LSS	0.527311	-0.03	0.05	-0.06	0.23	0.24	-0.09	-0.13	-0.09	0.21	0	-0.01	-0.09	-0.03	0.07	-0.06	-0.02	0.09	0.01	0.13	-0.1	-0.06	-0.14	-0.01	-0.06	-0.18	-0.17	-0.22	-0.02	-0.15	-0.12	-0.27	0.05	-0.27	-0.21	0.1	0.06	0.02	0.15	0.16	-0.08	-0.19	0.08	0.27	-0.14	-0.08	-0.06
1103	242404_at	242404_at	0.527197	-0.28	-0.26	-0.25	-0.18	-0.27	-0.16	-0.34	-0.1	-0.15	-0.07	0.08	-0.07	-0.12	-0.11	-0.18	-0.08	-0.35	-0.22	-0.28	-0.4	-0.35	-0.11	-0.22	-0.42	-0.35	-0.24	-0.23	-0.52	-0.31	-0.01	-0.36	-0.1	-0.27	-0.34	-0.18	-0.26	-0.18	-0.38	-0.21	-0.05	0.03	-0.02	-0.19	-0.33	-0.27	0.09
1104	227803_at	ENPP5	0.52716	-0.21	-0.32	-0.2	-0.2	-0.35	-0.31	-0.31	-0.13	-0.1	-0.1	-0.35	-0.19	-0.25	-0.14	-0.06	0.04	-0.33	-0.18	-0.3	-0.11	-0.24	-0.05	-0.1	-0.36	-0.29	-0.13	-0.17	-0.22	-0.27	-0.19	-0.21	-0.24	-0.23	-0.27	-0.09	-0.34	-0.01	-0.23	-0.08	-0.12	0.02	-0.03	-0.23	-0.28	-0.18	0.03
1105	226572_at	SOCS7	0.527139	-0.08	-0.22	-0.13	-0.09	-0.15	-0.24	-0.22	0	-0.38	-0.05	-0.28	0.01	-0.09	-0.18	-0.1	-0.36	-0.21	-0.07	-0.34	0	0.07	0.17	0.21	0.29	0.03	0.03	0.26	-0.2	-0.13	-0.01	-0.17	0.05	0.07	0.05	0.09	0.22	-0.06	-0.32	0.14	-0.21	0.06	-0.03	-0.1	-0.25	-0.07	0.35
1106	225823_at	C19orf70	0.526997	-0.16	-0.13	-0.15	-0.06	-0.12	-0.24	-0.09	0.12	0.01	0.01	-0.16	0.03	0.03	0.03	-0.04	-0.08	-0.23	-0.21	-0.12	-0.23	-0.31	0.08	-0.09	-0.28	-0.1	-0.42	-0.15	-0.21	-0.31	-0.26	-0.31	-0.03	-0.22	-0.27	-0.16	-0.28	-0.11	-0.33	-0.15	0.06	0.12	0.2	-0.03	-0.04	-0.1	0.26
1107	228702_at	FLJ43663	0.526983	0.22	-0.18	-0.22	-0.1	-0.2	-0.15	-0.31	0.04	-0.04	-0.06	-0.32	-0.09	-0.04	-0.21	-0.19	0.02	-0.17	-0.2	-0.16	-0.08	-0.13	-0.02	0.04	-0.06	-0.3	-0.05	-0.02	-0.17	-0.18	-0.1	-0.23	-0.01	-0.4	-0.31	-0.16	-0.07	-0.14	-0.16	0.12	-0.04	-0.07	0.09	-0.01	-0.26	-0.13	0.21
1108	201059_at	CTTN	0.52697	0.05	-0.17	-0.25	-0.01	-0.15	0.1	-0.24	0	0	-0.05	-0.08	-0.07	-0.02	-0.02	-0.18	-0.06	-0.02	0.12	-0.14	-0.02	-0.1	-0.35	-0.09	-0.29	-0.19	-0.21	-0.11	-0.19	-0.42	-0.35	-0.26	-0.08	-0.28	-0.28	-0.29	-0.06	-0.13	-0.19	-0.19	-0.09	-0.05	0.06	-0.02	-0.2	-0.15	0.14
1109	223343_at	MS4A7	0.526856	0.36	0.05	0.15	0.17	0.21	0.09	0.05	0.07	0.08	0.04	-0.1	0.08	0.04	0.14	0.24	0.1	0.27	0.24	0.15	0.11	0.02	0.07	0.28	0.31	0.03	0.06	0.11	0.19	0.24	0.17	0.17	-0.15	0.19	0.18	0.04	-0.08	0.19	-0.01	0.27	0.23	0.03	0.24	0.14	0.05	0.02	0.06
1110	206621_s_at	EIF4H	0.526838	-0.2	-0.26	-0.2	-0.24	-0.15	-0.22	-0.1	0.03	0.17	0.15	-0.21	-0.15	-0.24	-0.14	0.04	-0.05	-0.26	-0.09	-0.1	-0.15	-0.38	-0.05	-0.21	-0.23	-0.39	-0.27	-0.19	-0.2	-0.39	-0.3	-0.32	-0.11	-0.24	-0.25	-0.26	-0.27	-0.18	-0.21	-0.06	-0.16	0.03	0.01	-0.09	-0.33	-0.01	0.11
1111	209297_at	ITSN1	0.526826	0.27	0.21	-0.13	0.1	0.2	0.22	0.23	0.19	0.18	0.03	0.04	-0.04	0.23	0	0.13	0.06	0.28	0.31	0.18	0.4	0.31	-0.08	0.21	0.43	0.22	0.39	0.32	0.3	0.21	0.13	0.26	0.02	-0.01	0.2	0.08	0.32	0.34	-0.01	0.24	0.14	-0.06	0.04	0.26	0.12	0.2	0.27
1112	208796_s_at	CCNG1	0.526819	0.24	0.13	-0.31	0.2	0.18	0.21	0.08	0.19	0.25	0.06	0.05	0.16	0.19	0.07	0.15	0.05	0.34	0.14	0.23	0.36	0.15	-0.28	0.22	0.17	-0.02	0.07	0.09	0.3	0.21	0.16	0.06	0.12	-0.13	0	-0.1	0.24	0.19	0.21	0.21	0.16	-0.09	0.2	0.21	-0.11	0.08	0.3
1113	229312_s_at	GKAP1	0.526741	0.17	-0.05	0.1	0.16	0.15	-0.12	-0.08	-0.12	-0.17	-0.01	-0.25	-0.04	0.06	0.02	-0.06	0.09	0.06	0.05	0.1	0.02	0.09	0.3	0.22	0.32	0.04	0.18	0.23	0.13	0.31	-0.05	0.33	0.02	0.35	0.28	0.2	-0.13	0.16	0.21	0.11	-0.01	0.06	0.18	0.05	-0.05	-0.17	-0.07
1114	202935_s_at	SOX9	0.526596	0.16	0	0.15	0.15	0.2	-0.05	-0.04	-0.04	-0.04	-0.06	-0.09	-0.03	0.04	-0.07	0.05	-0.09	0.21	0.1	-0.08	0.37	0.1	0.29	0.39	0.33	0.17	0.28	0.27	0.24	0.27	0.04	0.27	0.12	0.29	0.33	0.24	-0.03	0.34	0.17	0.21	-0.1	-0.06	0.08	0.04	-0.06	-0.02	-0.2
1115	213581_at	PDCD2	0.526489	-0.21	-0.21	-0.18	-0.18	-0.31	-0.27	-0.2	0.01	-0.12	0.07	-0.12	0	-0.09	0.02	-0.22	-0.08	-0.32	-0.13	-0.21	-0.25	-0.19	-0.19	-0.16	-0.35	-0.4	-0.32	-0.12	-0.36	-0.24	-0.09	-0.24	-0.13	-0.18	-0.27	-0.18	-0.2	-0.13	-0.48	-0.13	-0.12	0.03	-0.16	-0.21	-0.3	-0.1	0.14
1116	221667_s_at	HSPB8	0.526463	0.28	0.13	-0.08	0.28	0.11	-0.01	-0.02	0.45	0.3	0.21	-0.04	-0.12	0.12	-0.08	0.29	0.24	0.3	0.05	0.17	0.41	0.01	0	0.27	0.19	0.16	0.04	0.24	0.34	0.25	0.05	0	0.1	-0.29	0.06	0.21	0.32	0.27	0.09	0.37	0.14	0.02	0.37	0.12	0.07	0.13	0.38
1117	203401_at	PRPS2	0.526405	-0.12	-0.39	-0.16	-0.05	-0.3	0.04	-0.21	-0.11	-0.05	-0.02	-0.21	-0.13	-0.21	-0.19	-0.21	-0.15	-0.4	-0.12	-0.22	-0.33	-0.43	-0.08	-0.23	-0.45	-0.31	-0.18	-0.33	-0.31	-0.3	0.01	-0.36	-0.16	-0.14	-0.26	-0.25	-0.41	-0.07	-0.34	-0.19	-0.32	0.1	-0.08	-0.28	-0.3	-0.15	0.03
1118	242747_at	242747_at	0.526399	-0.19	-0.24	-0.14	-0.26	-0.41	-0.09	-0.19	-0.18	-0.18	-0.07	-0.06	-0.19	-0.24	-0.03	-0.19	-0.22	-0.35	-0.11	-0.2	-0.16	-0.26	-0.24	-0.25	-0.18	-0.16	-0.21	-0.1	-0.15	-0.33	-0.15	-0.1	-0.07	-0.12	0.03	-0.04	0	-0.15	-0.23	-0.24	-0.32	-0.19	-0.3	-0.27	-0.26	-0.19	-0.15
1119	225009_at	CMTM4	0.526399	0.08	0.04	0.16	0.17	0.15	-0.31	0.05	-0.03	-0.2	-0.04	-0.18	-0.04	-0.06	-0.05	0.06	-0.06	0.04	0.05	0.07	0.3	0.12	0.36	0.38	0.33	-0.03	0.3	0.27	-0.02	0.24	0.3	0.18	0.02	0.29	0.2	0.17	0.07	0.35	0.23	0.31	-0.05	0.11	0.12	-0.02	-0.21	0.04	-0.05
1120	200786_at	PSMB7	0.526359	-0.26	-0.16	-0.2	-0.04	-0.26	-0.26	-0.02	-0.02	-0.05	-0.02	-0.14	-0.03	-0.19	-0.02	-0.08	-0.13	-0.28	-0.18	-0.24	-0.31	-0.31	-0.14	-0.13	-0.39	-0.34	-0.36	-0.18	-0.33	-0.39	-0.4	-0.28	-0.16	-0.23	-0.21	-0.34	-0.28	-0.26	-0.43	-0.24	-0.03	0.16	0.14	-0.11	-0.19	0	0.2
1121	242289_at	242289_at	0.526251	-0.11	-0.24	-0.24	-0.13	-0.31	-0.25	-0.23	-0.05	-0.02	-0.17	-0.1	-0.11	-0.15	-0.22	-0.17	-0.08	-0.28	-0.11	-0.22	-0.23	-0.41	-0.08	-0.08	-0.4	-0.39	-0.25	-0.12	-0.23	-0.1	0.03	-0.28	-0.31	-0.26	-0.16	-0.24	-0.29	-0.16	-0.34	-0.04	-0.18	0.09	0.09	-0.21	-0.27	-0.15	0.08
1122	218336_at	PFDN2	0.526238	-0.24	-0.2	-0.15	-0.11	-0.28	-0.38	-0.02	-0.1	-0.27	-0.07	-0.26	-0.03	-0.17	-0.29	-0.05	-0.2	-0.27	-0.44	-0.11	-0.26	-0.33	0.02	-0.3	-0.31	-0.32	-0.05	-0.18	-0.33	-0.24	-0.35	-0.13	-0.08	-0.3	-0.04	-0.26	-0.28	-0.32	-0.14	-0.03	-0.07	0.13	-0.12	-0.1	-0.2	0.07	0.04
1123	214157_at	GNAS	0.526217	-0.23	-0.32	-0.11	-0.31	-0.4	-0.22	-0.26	0.02	-0.15	-0.11	-0.22	-0.08	-0.05	-0.07	-0.15	-0.16	-0.31	0.02	-0.24	-0.25	-0.28	-0.12	-0.11	-0.38	-0.33	-0.02	-0.02	-0.15	-0.41	-0.07	-0.35	-0.04	-0.09	-0.21	-0.22	-0.32	-0.05	-0.25	-0.09	-0.18	0.11	-0.17	-0.2	-0.28	-0.06	0.31
1124	217992_s_at	EFHD2	0.526199	-0.22	-0.22	-0.24	-0.21	-0.23	-0.29	-0.07	-0.15	-0.06	-0.01	-0.09	-0.09	-0.08	-0.17	-0.08	-0.28	-0.36	0	-0.16	-0.24	-0.25	-0.12	-0.15	-0.16	-0.19	0.05	-0.2	-0.39	-0.35	-0.19	-0.27	-0.02	-0.1	-0.31	-0.25	-0.21	-0.16	-0.32	-0.29	-0.25	-0.02	-0.11	-0.17	-0.19	0.05	-0.04
1125	205277_at	PRDM2	0.52616	-0.21	-0.18	-0.05	-0.21	-0.27	-0.23	-0.27	-0.19	-0.05	-0.01	-0.1	0	-0.03	-0.03	-0.16	-0.1	-0.38	-0.16	-0.19	-0.24	-0.19	-0.14	-0.24	-0.35	-0.36	-0.27	-0.26	-0.39	-0.37	-0.25	-0.27	-0.09	-0.09	-0.27	-0.21	-0.22	-0.31	-0.36	-0.1	-0.11	0.02	-0.16	-0.16	-0.28	-0.17	0.02
1126	227461_at	STON2	0.526113	0.27	0.03	-0.14	-0.02	0.18	0.2	-0.18	0.14	0.26	0.12	-0.14	0.14	0.09	-0.06	0.05	-0.02	0.1	0.17	-0.24	0.36	0.32	0.03	0.34	0.36	0.26	0.11	0.24	0.24	0.25	0.14	0.06	0.18	-0.06	0.03	-0.04	0.39	0.22	0.03	0.21	0.17	-0.14	0.32	0.31	0.17	-0.01	0.16
1127	213645_at	ENOSF1	0.526086	-0.09	-0.11	-0.14	-0.11	-0.11	-0.26	-0.23	-0.29	-0.08	-0.06	-0.29	-0.25	-0.24	-0.06	-0.12	-0.21	-0.13	-0.11	-0.18	-0.18	-0.05	-0.12	-0.02	0.04	-0.23	-0.26	-0.23	-0.01	-0.17	-0.36	-0.2	-0.12	-0.09	-0.05	0	-0.1	-0.19	-0.05	-0.04	-0.12	-0.2	0.06	0.01	-0.16	-0.14	-0.26
1128	203497_at	MED1	0.526003	0	0	0.22	0.15	0.13	-0.14	0.09	-0.13	-0.12	-0.08	-0.2	0.04	-0.07	0.2	0.02	-0.15	0.02	0.09	0.31	0.07	0.03	0.4	0.19	0.15	-0.12	0.2	0.11	0.07	0.3	-0.06	0.14	0.08	0.38	0.18	0.07	-0.26	0.08	0.17	0.25	0	0.24	0.09	-0.08	-0.06	0.08	-0.15
1129	233595_at	USP34	0.525944	0.12	-0.04	0.07	0.18	0.11	-0.38	-0.11	-0.07	-0.28	-0.1	-0.28	-0.04	-0.01	-0.13	-0.01	-0.06	-0.07	-0.15	0.04	0.03	0	0.26	0.31	0.23	-0.07	0.24	0.19	-0.05	0.17	0.1	0.1	-0.05	0.25	0.17	0.33	-0.19	-0.06	0.13	0.08	-0.07	0.03	0.12	0.04	-0.25	-0.02	-0.17
1130	203618_at	FAIM2	0.525921	-0.16	-0.29	-0.18	-0.15	-0.17	-0.26	-0.18	-0.18	-0.09	-0.03	-0.27	-0.05	-0.14	-0.1	-0.1	-0.07	-0.36	-0.24	-0.34	-0.24	-0.31	-0.09	-0.02	-0.27	-0.19	-0.1	-0.15	-0.35	-0.25	-0.3	-0.22	0.01	-0.11	-0.23	-0.09	-0.25	-0.12	-0.38	-0.09	-0.12	0.01	0.06	-0.09	-0.19	-0.05	-0.01
1131	213172_at	TTC9	0.525906	-0.14	-0.28	-0.2	-0.14	-0.23	-0.12	-0.24	0.15	-0.19	0.04	-0.16	-0.01	-0.07	-0.16	-0.25	-0.04	-0.43	-0.24	-0.22	-0.16	-0.18	-0.08	-0.26	-0.28	-0.29	-0.15	-0.13	-0.41	-0.11	-0.09	-0.35	-0.09	-0.27	-0.32	-0.14	-0.17	-0.07	-0.37	-0.1	-0.19	0.14	-0.19	-0.17	-0.38	-0.15	0.19
1132	207842_s_at	CASC3	0.525891	0.18	0.28	-0.11	0.31	0.23	0.14	0.2	0.11	-0.01	0.22	0.21	0.16	0.2	0.06	0.17	0.05	0.41	0.17	0.23	0.36	0.35	-0.1	0.44	0.34	0.24	0.28	0.16	0.24	0.22	0.03	0.1	0.29	0.15	0.3	0.1	0.38	0.27	0.25	0.19	0.29	-0.17	0.29	0.16	0.14	0.2	0.06
1133	201272_at	AKR1B1	0.525862	0.02	0.08	-0.12	0.17	-0.04	-0.23	0.1	0.17	0.06	0.16	0.16	0.21	0.02	0.15	0.1	0.09	-0.01	-0.05	-0.02	-0.06	-0.05	-0.14	0.14	-0.18	-0.1	0.01	0.05	-0.03	-0.26	-0.12	-0.02	0.03	-0.05	-0.22	-0.19	-0.09	0.04	-0.2	0.1	0.12	0.09	0.28	0.01	-0.13	0.2	0.45
1134	202364_at	MXI1	0.52585	0.21	0.23	-0.05	0.28	0.26	0.05	0.11	0.01	-0.05	-0.06	-0.13	0.11	0.05	-0.05	0.13	-0.11	0.32	0.33	0.21	0.37	0.47	0.15	0.42	0.47	0.09	0.46	0.22	0.19	0.22	0.08	0.29	0.27	0.05	0.19	-0.15	0.07	0.16	0.29	0.12	0.21	-0.12	0.19	0.14	0.02	0.08	-0.06
1135	201589_at	SMC1A	0.525808	0.25	0.1	-0.1	0.27	0.39	0.15	0.06	0.19	0.08	0.02	-0.05	0.21	0.08	0.11	0.22	-0.02	0.3	0.22	0.26	0.15	0.04	-0.09	0.17	0.36	-0.21	-0.12	0.11	0.29	0.23	0.13	-0.07	-0.04	-0.2	0.08	0.01	0.14	0.18	0.1	0.05	0.16	-0.13	0.21	0.37	-0.22	-0.05	0.06
1136	236752_at	236752_at	0.525792	0.06	-0.08	0.2	0.19	0.15	-0.32	-0.01	-0.09	-0.12	-0.15	-0.18	0.02	-0.03	0.01	-0.06	0.02	0.05	-0.01	0.05	0.04	0.07	0.27	0.27	0.21	-0.07	0.29	0.2	0.06	0.2	0.25	0.2	-0.02	0.27	0.18	0.17	-0.19	-0.02	0.23	0.19	-0.02	0.07	0.05	-0.02	-0.19	-0.01	-0.22
1137	214101_s_at	NPEPPS	0.525725	-0.05	-0.05	0.08	-0.07	-0.11	-0.12	0.2	0.22	0.02	0.07	0.06	0.23	-0.02	0.16	0.2	0.34	0	0.06	0.4	0.15	-0.17	0.24	0.02	-0.04	-0.15	0.07	0.28	0	0.06	-0.03	0.04	-0.06	0.14	0.22	0.14	-0.22	0.16	0.12	0.17	-0.05	0.19	-0.04	-0.23	-0.18	0.12	0.3
1138	236024_at	GPM6A	0.525709	-0.15	-0.23	-0.22	-0.31	-0.27	-0.29	-0.1	-0.09	-0.13	-0.13	-0.13	0.05	-0.02	0	-0.14	-0.15	-0.3	-0.06	-0.25	-0.2	-0.22	-0.08	-0.25	-0.19	-0.12	-0.35	-0.3	-0.36	-0.41	-0.18	-0.31	-0.22	-0.16	-0.23	-0.16	0.05	-0.2	-0.39	-0.13	-0.14	0.07	-0.26	-0.12	-0.27	-0.08	0.1
1139	225285_at	BCAT1	0.525554	-0.16	-0.3	-0.14	-0.22	-0.31	-0.17	-0.37	-0.17	-0.16	0	-0.18	-0.17	-0.16	-0.12	-0.19	-0.04	-0.21	-0.05	-0.27	-0.31	-0.38	0.02	-0.18	-0.35	-0.32	-0.24	-0.29	-0.25	-0.17	-0.21	-0.39	-0.16	-0.19	-0.38	-0.12	-0.34	-0.17	-0.29	-0.18	-0.19	-0.04	-0.09	-0.23	-0.28	-0.26	-0.12
1140	222792_s_at	CCDC59	0.525525	0.04	-0.05	-0.05	0.08	0.12	-0.58	-0.03	-0.11	-0.23	-0.07	-0.02	0.16	-0.11	-0.21	0	-0.01	-0.02	-0.07	-0.09	0.18	0.07	0.31	0.27	0.34	-0.25	0.33	0.07	0.22	0.08	0.29	0.27	-0.08	0.22	0.18	-0.02	0.07	0.06	-0.06	0	-0.03	0.06	0.22	0.12	-0.3	0.04	0
1141	213721_at	SOX2	0.525525	0.12	0.21	0.01	0.01	0.09	-0.13	-0.05	-0.22	-0.24	-0.13	-0.16	0.15	-0.01	-0.12	-0.1	0	0.14	0.07	-0.05	0.29	0.33	0.31	0.19	0.4	0.24	0.06	0.25	0.14	0.18	0.17	0.38	0.18	0.3	0.32	0.32	0.31	0.27	0.17	0.08	0.07	0.15	-0.03	0.04	-0.01	-0.1	0.04
1142	202856_s_at	SLC16A3	0.525456	-0.11	0.09	0.01	-0.05	-0.01	0.07	-0.13	-0.16	-0.24	-0.07	-0.19	-0.06	-0.1	-0.13	-0.01	-0.01	0.07	0.01	-0.05	-0.07	-0.02	-0.1	-0.12	0.02	0.2	-0.1	-0.24	-0.13	-0.17	-0.22	-0.15	-0.15	-0.27	-0.03	-0.19	-0.08	-0.01	-0.1	-0.14	-0.05	-0.27	-0.13	-0.09	0.11	-0.25	-0.32
1143	232392_at	SFRS3	0.525413	0.18	0.15	0.13	0.24	0.24	-0.06	0.13	0.11	0.09	0.06	-0.06	0.18	-0.08	0.26	0.1	0.25	0.17	0.27	0.21	-0.09	-0.01	0.35	0.04	0.14	-0.23	0.05	-0.03	0.19	0.1	-0.14	0.28	-0.08	0.28	0.1	0.19	-0.17	-0.04	0.31	0.16	0.06	0.19	0.2	0.03	-0.13	0.05	-0.04
1144	220175_s_at	CBWD1	0.525368	0.09	-0.02	-0.16	-0.05	-0.23	-0.26	-0.04	0.07	0.11	0.06	-0.18	-0.11	-0.05	-0.15	-0.07	0.01	-0.19	0	0.02	-0.07	-0.14	-0.24	-0.21	-0.23	-0.16	-0.36	-0.25	-0.05	-0.4	-0.35	-0.32	0.01	-0.34	-0.27	-0.04	0.05	-0.2	-0.12	0.34	0.01	0.06	-0.08	0.01	-0.06	0	0.14
1145	227870_at	IGDCC4	0.525335	0.37	0.14	-0.07	0.14	0.31	0.03	-0.18	0.08	-0.01	0.13	-0.11	0.03	0.07	-0.12	0.1	0.16	0.1	0.22	-0.04	0.28	0.29	0.1	0.35	0.36	0.09	0.08	0.23	0.14	0.23	0.2	0.11	0.23	-0.19	0.09	0.07	0.38	0.37	0.02	0.24	0.39	-0.02	0.35	0.45	-0.01	-0.01	0.15
1146	209248_at	GHITM	0.525175	-0.21	-0.33	-0.23	-0.22	-0.34	-0.09	-0.13	0.05	-0.06	0	-0.16	-0.15	-0.23	-0.05	-0.13	-0.07	-0.37	-0.27	-0.19	-0.37	-0.41	-0.03	-0.2	-0.23	-0.42	-0.12	-0.11	-0.41	-0.34	-0.12	-0.22	-0.18	-0.23	-0.38	-0.16	-0.16	-0.17	-0.39	-0.15	-0.22	0.18	-0.08	-0.22	-0.27	-0.04	0.16
1147	213623_at	KIF3A	0.525174	-0.26	-0.05	0.16	-0.09	-0.14	-0.31	0.05	-0.13	-0.11	-0.09	-0.01	-0.09	-0.11	-0.04	-0.08	-0.08	-0.07	-0.1	-0.1	-0.16	-0.02	0.34	0.2	0.09	-0.08	0.13	0.12	0.02	-0.07	0.07	0.19	-0.02	0.32	0.19	-0.06	-0.26	-0.11	-0.21	-0.03	-0.16	0.1	0.05	-0.14	-0.22	0	-0.1
1148	240307_at	240307_at	0.524676	0.07	0.01	0.21	0.17	0.18	-0.27	-0.07	-0.24	0.07	-0.04	-0.32	-0.05	-0.08	-0.05	0.04	-0.05	-0.01	-0.25	0.17	0.1	0.2	0.17	0.31	0.15	-0.06	0.25	0.12	0.13	0.25	0.23	0.15	0.01	0.16	0.34	0.02	-0.31	-0.15	0.11	0.14	0.06	-0.02	0.13	0	-0.07	-0.05	-0.27
1149	236417_at	236417_at	0.524653	-0.11	-0.19	-0.03	0.01	0.11	-0.25	-0.04	-0.04	-0.28	-0.2	-0.18	-0.16	-0.07	-0.15	-0.08	-0.26	0	-0.33	-0.11	-0.06	0.02	0.08	0.27	0.13	-0.06	0.15	0.15	-0.02	0.02	0.21	0.15	-0.03	0.41	0.21	-0.07	-0.14	0.01	0.16	-0.02	-0.11	-0.13	0	0.05	-0.16	-0.1	-0.17
1150	230333_at	230333_at	0.524632	-0.07	0.11	0.14	0.19	0.14	0.16	0.01	0.15	0.14	0.15	-0.09	0.23	-0.05	0.16	0.22	0.39	0.15	0.14	0.02	-0.24	-0.02	0.3	0.19	0.18	0.03	0.06	0.08	0.14	0.19	0	0.29	-0.08	0.13	0.08	0.23	-0.21	-0.02	0.15	0.05	0.05	0.09	0.24	0.06	0.12	0.02	0
1151	213482_at	DOCK3	0.524628	-0.22	-0.3	-0.14	-0.16	-0.19	-0.06	-0.08	-0.04	-0.05	0.03	0.02	0.09	-0.26	-0.05	-0.12	-0.03	-0.32	-0.2	-0.22	-0.34	-0.41	0.02	-0.26	-0.23	-0.38	-0.16	-0.16	-0.41	-0.42	-0.27	-0.21	-0.08	-0.05	-0.21	-0.26	-0.32	-0.25	-0.32	-0.13	-0.18	0.05	-0.05	-0.18	-0.28	0	0.09
1152	225430_at	GATC	0.5246	0.12	0.07	-0.2	0.04	-0.18	-0.1	-0.13	0	0.13	0.07	-0.21	-0.02	0.13	0.03	0.01	-0.07	0.04	0.03	0.08	-0.19	-0.27	-0.05	-0.06	-0.4	-0.27	-0.43	-0.26	-0.06	-0.21	-0.31	-0.32	0	-0.31	-0.23	-0.39	-0.16	-0.15	-0.25	-0.08	0.01	0.02	0.22	-0.01	-0.28	-0.12	0.11
1153	209312_x_at	HLA-DRB1	0.524583	0.13	0.06	0.1	0.18	0.17	0.17	0.12	0.28	0.2	0.26	-0.06	0.15	0.03	0.22	0.29	0.28	0.22	0.22	0.25	0.07	-0.09	-0.09	0.21	0.13	0.25	0.07	0.09	0.14	0.25	-0.04	0.2	-0.04	0.02	-0.01	0.01	-0.12	0.18	-0.08	0.01	0.07	-0.01	0.15	0.02	0.15	0.14	0.13
1154	221792_at	RAB6B	0.524551	-0.2	-0.27	-0.13	-0.21	-0.22	-0.28	-0.09	-0.1	-0.11	0.13	-0.04	-0.03	-0.22	-0.19	-0.19	-0.21	-0.32	-0.1	-0.31	-0.26	-0.34	0.05	-0.17	-0.25	-0.32	-0.13	-0.07	-0.49	-0.27	-0.14	-0.22	-0.08	-0.16	-0.25	-0.27	-0.25	-0.24	-0.5	-0.13	-0.19	0.12	-0.04	-0.12	-0.18	0.03	0.12
1155	239765_at	239765_at	0.524538	-0.24	-0.32	-0.16	-0.14	-0.16	-0.23	-0.21	-0.05	-0.08	-0.03	-0.05	-0.11	-0.05	-0.23	-0.13	-0.17	-0.36	-0.08	-0.31	-0.22	-0.39	0.01	-0.01	-0.23	-0.37	0.02	-0.05	-0.44	-0.21	0.04	-0.23	-0.03	-0.11	-0.25	-0.15	-0.3	-0.14	-0.48	-0.13	-0.3	0.08	-0.04	-0.19	-0.34	-0.03	0.1
1156	225069_at	PCYT1A	0.52452	0.25	0.07	-0.18	0.12	0.08	0.15	-0.13	0.15	0.05	0.17	-0.09	0.25	0.29	0.17	0.2	0.12	0.11	0.21	-0.02	0.28	-0.11	-0.13	0.2	-0.02	0.12	-0.17	-0.03	0.12	0.01	-0.08	-0.26	0.23	-0.2	-0.04	0.11	0.18	0.3	-0.18	0.12	0.09	-0.04	0.37	0.14	0.13	-0.12	0.06
1157	209307_at	SWAP70	0.524505	0.22	0.07	-0.13	0.33	0.16	0.26	0.27	0.24	-0.01	0.13	-0.21	0.2	0.21	0.12	0.16	-0.04	0.29	0.34	0.21	0.4	0.14	-0.01	0.24	0.26	-0.19	0.28	0.24	0.2	0.32	-0.08	0.03	0.19	-0.03	0.09	-0.08	0.05	0.27	0.24	0.2	0.07	-0.08	0.27	0.15	-0.19	0.35	0.26
1158	232125_at	232125_at	0.524504	0.13	0.04	0.18	0.04	0.06	-0.08	0.13	-0.08	-0.02	0	-0.09	0.02	0.01	0.03	-0.08	0.22	0.2	0.26	0	0.23	0.15	0.27	0.16	0.23	0.16	0.22	0.16	0.08	0.21	0.33	0.32	-0.11	0.35	0.14	0.25	-0.07	0.22	0.2	0.05	-0.04	0.02	0.05	-0.01	-0.02	0	-0.2
1159	202378_s_at	LEPROT	0.524498	0.1	0.03	0.09	-0.1	0.13	-0.17	-0.03	-0.14	-0.22	-0.17	-0.21	-0.04	-0.21	-0.09	-0.14	-0.13	-0.04	0.11	-0.17	0.47	0.28	0.29	0.36	0.51	0.22	0.39	0.31	0.23	0.31	0.01	0.31	-0.03	0.41	0.3	0.25	-0.04	0.24	0.27	0.33	0.04	-0.05	0	0.15	0.03	0.09	-0.15
1160	209619_at	CD74	0.524466	0.05	0.14	0.13	0.12	0.16	0.17	0.16	0.32	0.16	0.28	0.01	0.1	0.02	0.28	0.28	0.27	0.29	0.25	0.12	0.01	-0.06	-0.12	0.12	0.22	0.2	-0.01	0.03	0.13	0.11	-0.08	0.13	-0.03	-0.15	-0.04	0.09	-0.07	0.09	-0.16	-0.03	0.1	-0.01	0.1	0.09	0.14	0.12	0.16
1161	203889_at	SCG5	0.524464	-0.23	-0.2	-0.1	-0.23	-0.34	-0.22	-0.15	-0.14	-0.04	0.03	-0.06	-0.02	-0.11	-0.02	-0.11	-0.06	-0.27	-0.22	-0.15	-0.31	-0.31	-0.07	-0.29	-0.39	-0.43	-0.3	-0.23	-0.38	-0.36	-0.22	-0.21	-0.16	-0.17	-0.25	-0.13	-0.27	-0.18	-0.3	-0.12	-0.11	0.11	-0.11	-0.19	-0.31	-0.06	0.12
1162	217724_at	SERBP1	0.524456	0.3	0.25	0.04	0.12	0.21	0.32	0.06	0.32	0.2	0.23	-0.07	0.19	0.12	0.19	0.2	0.3	0.27	0.24	0.28	0.39	0.09	0.14	0.14	0.2	0.1	0	0.01	0.2	0.26	-0.02	0.26	0.1	-0.2	-0.01	-0.01	0.17	0.29	0.21	0.23	0.21	0.18	0.36	0.23	0.12	0.18	0.17
1163	214052_x_at	BAT2L2	0.524387	0.25	-0.1	0.2	-0.02	0.12	-0.05	0.1	0.01	-0.04	-0.04	-0.03	-0.03	0.12	-0.01	-0.06	-0.1	0.12	0.17	0.11	0.08	0.15	0.2	0.13	0.28	-0.01	0.45	0.28	0.35	0.31	0.29	0.35	-0.05	0.36	0.28	0	0.16	0.14	0.4	0.01	-0.14	0.02	-0.12	0.05	-0.05	0.02	-0.2
1164	227988_s_at	VPS13A	0.524367	-0.14	-0.21	0.01	0	-0.02	-0.33	0.2	-0.14	-0.06	-0.08	-0.08	0.01	-0.01	-0.1	-0.09	-0.16	-0.16	-0.03	-0.14	-0.13	-0.1	0.24	0.13	0.13	-0.27	0.25	0.16	-0.19	-0.16	0.05	0.06	-0.09	0.16	0.02	0.04	-0.11	-0.1	-0.26	0.03	-0.21	0.08	-0.07	-0.15	-0.4	0.1	0
1165	213526_s_at	LIN37	0.524339	-0.1	-0.24	-0.18	-0.19	-0.22	-0.14	-0.23	-0.08	-0.08	0.07	-0.29	-0.16	0.1	-0.06	-0.03	-0.11	-0.17	-0.34	-0.11	-0.11	-0.21	-0.22	-0.15	-0.34	-0.15	-0.26	-0.09	-0.21	-0.17	-0.07	-0.46	-0.05	-0.21	-0.13	-0.35	0.05	0.01	-0.12	-0.03	-0.06	-0.01	-0.05	-0.06	-0.23	-0.12	0.26
1166	224989_at	224989_at	0.524327	-0.16	-0.11	0.12	0.06	0	-0.28	-0.02	-0.12	-0.1	-0.17	-0.16	0	-0.15	0.06	-0.08	-0.01	-0.14	0.02	-0.25	-0.1	-0.04	0.32	0.22	0.13	-0.18	0.18	0.17	-0.07	0.02	0.14	0.23	-0.02	0.34	0.11	0.07	-0.41	0.01	-0.14	0.09	-0.09	0.07	0.08	-0.11	-0.3	-0.01	-0.15
1167	223281_s_at	COX15	0.524271	0.16	-0.01	0.12	0.04	0.19	-0.18	-0.13	-0.21	-0.03	-0.03	-0.13	-0.04	-0.03	0.09	-0.1	0.02	-0.21	0.05	-0.24	0.34	0	0.1	0.28	0.3	0	0.12	0.12	0.16	0.17	0.27	0.22	0.06	0.26	0.07	0.04	-0.31	0.29	-0.09	0.17	-0.05	-0.01	0.09	0.16	-0.15	-0.17	-0.16
1168	201257_x_at	RPS3A	0.524127	0.13	-0.07	-0.05	0.06	0.17	-0.03	0.23	0.16	0.23	0.13	0.14	0.26	0.01	-0.05	0.21	0.05	0.25	0.03	0.34	0.17	0.12	0.15	0.19	0.28	0.29	0.08	0.15	0.34	0.19	-0.03	0.38	0.11	-0.04	0.23	0.11	0.35	0.11	0.25	0.08	0.16	0.12	0.27	0.11	0.22	0.19	0.12
1169	230006_s_at	SVIP	0.523868	-0.21	-0.32	-0.3	-0.1	-0.27	-0.1	-0.15	-0.01	-0.07	-0.11	0	0	-0.14	-0.19	-0.18	-0.05	-0.42	-0.2	-0.25	-0.26	-0.38	-0.08	-0.04	-0.24	-0.4	-0.03	-0.15	-0.38	-0.39	0.11	-0.05	-0.14	-0.34	-0.39	-0.12	-0.27	-0.14	-0.27	-0.05	-0.25	0.02	0.05	-0.28	-0.33	0.01	0.18
1170	213974_at	ADAMTSL3	0.523827	-0.07	0.18	0.01	0.44	0.01	0.18	0.17	0.3	0.27	0.18	0.19	0.13	0.18	0.14	0.28	0.12	0.19	0.3	0.29	0.14	0.29	-0.04	0.24	0.09	0.05	0.16	0.14	0.38	0.24	0.28	0.15	0.12	0.09	0.31	0.01	0.12	0.22	0.26	0.02	0.23	-0.01	0.29	0.05	0.12	0.19	0.2
1171	213326_at	VAMP1	0.523767	-0.08	-0.29	-0.08	-0.05	-0.32	-0.12	-0.18	-0.22	-0.1	0.01	-0.24	-0.08	-0.09	-0.1	-0.09	-0.23	-0.16	-0.08	-0.12	-0.3	-0.3	-0.07	-0.21	-0.45	-0.37	-0.2	-0.35	-0.33	-0.24	-0.25	-0.46	-0.07	-0.07	-0.34	-0.28	-0.33	-0.33	-0.25	0.01	-0.14	0.18	-0.08	-0.24	-0.27	-0.12	-0.09
1172	212721_at	SREK1	0.523674	0.27	0.27	-0.01	0.21	0.19	0.27	0.02	0.29	0.1	0.08	0.02	0.02	0.2	0.18	0.31	-0.01	0.29	0.22	0.01	0.18	0.11	-0.07	0.25	0.24	-0.06	-0.07	0.17	0.32	0.29	-0.06	0.02	0.21	-0.15	0	-0.06	0.27	0.2	-0.02	0.2	0.18	-0.1	0.3	0.22	-0.06	0.1	0.16
1173	226616_s_at	NDUFV3	0.523651	-0.28	-0.17	-0.34	-0.11	-0.21	-0.13	-0.23	0	-0.07	-0.06	-0.04	0.12	-0.11	-0.1	-0.24	-0.1	-0.2	-0.16	-0.22	-0.26	-0.33	-0.15	-0.17	-0.31	-0.18	-0.26	-0.2	-0.19	-0.37	-0.2	-0.15	0	-0.37	-0.29	-0.38	-0.27	-0.09	-0.46	-0.33	-0.19	0	0	-0.21	-0.23	-0.24	0.1
1174	224930_x_at	RPL7A	0.523584	-0.16	-0.11	-0.32	0.04	0	-0.27	-0.1	0.05	0.04	-0.01	-0.36	0.1	-0.03	-0.11	0.07	0.06	-0.07	-0.25	-0.01	-0.03	-0.13	-0.01	-0.03	-0.14	0.06	-0.28	-0.03	0.02	-0.14	-0.24	-0.18	-0.07	-0.28	-0.18	-0.13	-0.04	0	-0.27	-0.03	0.12	-0.13	0.18	0.05	-0.01	-0.04	0.37
1175	209000_s_at	2016-09-08	0.52351	0.12	0.34	0.02	0.5	0.48	0.23	0.27	0.12	0.28	0.23	0.2	0.34	0.19	0.21	0.38	0.14	0.36	0.31	0.43	0.06	0.08	-0.01	0.18	0.35	-0.06	-0.03	0.12	0.09	0.08	-0.02	0.01	0.18	-0.04	0.16	0.02	0.03	0.03	0.25	-0.03	0.21	-0.01	0.4	0.29	0.07	0.17	-0.06
1176	201411_s_at	PLEKHB2	0.52342	-0.15	-0.12	0.23	0.07	-0.03	-0.27	0.08	-0.09	-0.01	-0.19	-0.03	-0.06	-0.15	0.12	0.02	-0.07	-0.12	-0.08	-0.01	-0.24	-0.07	0.34	0.06	0.01	-0.14	0.05	0.03	-0.01	-0.21	-0.02	0.23	-0.11	0.38	0.31	0.12	-0.49	-0.04	-0.13	0.04	-0.05	0.08	-0.01	-0.13	-0.08	0.02	-0.14
1177	223049_at	GRB2	0.523408	-0.13	-0.34	-0.16	-0.11	-0.15	-0.21	-0.25	-0.05	-0.04	-0.05	-0.34	-0.25	-0.06	-0.16	-0.1	-0.04	-0.34	-0.05	-0.23	-0.07	-0.24	-0.04	-0.03	-0.37	-0.3	-0.33	-0.1	-0.29	-0.2	-0.16	-0.45	-0.09	-0.35	-0.28	-0.22	-0.29	-0.07	-0.42	-0.12	-0.09	0	0.08	-0.19	-0.31	-0.22	0.18
1178	203498_at	RCAN2	0.523398	-0.17	-0.32	-0.04	-0.13	-0.34	-0.15	-0.19	-0.13	-0.1	0.07	-0.01	-0.09	-0.14	-0.01	-0.06	-0.04	-0.34	-0.09	-0.26	-0.19	-0.37	0.01	-0.21	-0.44	-0.34	-0.16	-0.28	-0.39	-0.23	-0.18	-0.34	-0.13	-0.02	-0.18	-0.11	-0.45	-0.26	-0.35	-0.16	-0.24	0.26	-0.11	-0.28	-0.29	-0.12	0.1
1179	202038_at	UBE4A	0.523385	0.05	-0.21	-0.29	-0.03	-0.23	-0.04	-0.27	-0.1	0.09	0.19	-0.33	-0.07	-0.13	-0.14	-0.11	-0.21	0.02	-0.16	-0.11	-0.02	-0.24	-0.2	-0.11	-0.21	-0.37	-0.32	-0.21	-0.23	-0.12	-0.33	-0.27	-0.09	-0.33	-0.32	-0.34	-0.07	-0.23	-0.37	0.11	-0.05	0.1	0.12	0.03	-0.29	-0.24	0.18
1180	229851_s_at	C11orf54	0.523352	0.05	-0.09	0.21	-0.02	0.02	-0.26	-0.1	-0.13	-0.2	-0.1	-0.06	-0.02	0.05	-0.11	0.03	-0.04	-0.01	-0.03	-0.04	0.29	-0.07	0.43	0.32	0.11	-0.2	0.28	0.2	0.01	0.19	0.21	0.17	-0.09	0.27	0.17	0.06	-0.3	0.28	0.18	0.22	-0.1	0.2	0.1	-0.1	-0.33	-0.05	-0.13
1181	209199_s_at	MEF2C	0.523332	-0.18	-0.32	-0.03	-0.11	-0.2	-0.3	0.01	-0.18	-0.1	-0.13	-0.17	-0.04	-0.23	-0.1	-0.24	-0.19	-0.31	-0.11	-0.21	-0.19	-0.21	0.2	0	-0.06	-0.26	0.1	-0.03	-0.31	-0.22	-0.11	0.07	-0.09	0.08	-0.06	-0.09	-0.17	-0.16	-0.28	-0.03	-0.25	0.2	-0.08	-0.16	-0.24	0.09	0.01
1182	236254_at	VPS13B	0.523323	0.18	0.07	0.09	-0.06	0.18	-0.13	0.24	-0.12	-0.04	-0.05	-0.04	-0.07	-0.04	0.08	-0.06	-0.02	0.14	0.1	-0.11	0.05	0.37	-0.04	0.02	0.1	0.17	0.45	0.2	0.19	0.29	0.3	0.32	-0.17	0.38	0.33	0.13	0.14	-0.06	0.17	-0.2	0.09	-0.04	-0.3	0.02	0.09	0.13	-0.09
1183	226781_at	C7orf55	0.523318	0.04	0.05	-0.18	0.24	0.12	-0.06	-0.02	0.01	0.01	0.02	0.02	0.27	0.04	-0.06	0.1	-0.06	-0.03	0.16	-0.01	-0.15	0.04	0	0.04	0.05	-0.19	-0.37	-0.08	-0.09	-0.26	-0.21	-0.14	0	-0.31	-0.04	-0.32	-0.08	-0.07	-0.31	-0.03	0.15	0.03	0.44	0.14	0.05	-0.14	0.25
1184	214071_at	GNAL	0.523176	-0.26	-0.05	0.18	-0.13	-0.03	-0.21	-0.05	-0.04	-0.08	-0.11	-0.1	0.01	0.05	0	-0.11	-0.11	-0.05	-0.14	-0.01	-0.17	0.05	0.28	0.19	0.24	-0.05	0.19	0.18	0.13	0.11	0.22	0.15	0.04	0.35	0.14	0.07	-0.07	0.02	-0.07	-0.02	-0.09	0.02	-0.07	-0.09	-0.23	-0.07	0.02
1185	224666_at	NSMCE1	0.523175	0.07	-0.05	-0.17	-0.06	-0.02	-0.19	-0.25	-0.01	0.06	-0.1	-0.21	-0.02	0.08	-0.12	0.04	-0.17	0.05	0.04	-0.03	0.02	-0.07	-0.12	-0.12	-0.22	-0.06	-0.5	-0.16	-0.13	-0.26	-0.13	-0.2	0.02	-0.36	-0.23	-0.31	-0.1	0.16	-0.22	-0.04	0.15	-0.11	0.1	0.15	-0.05	-0.32	0.16
1186	223122_s_at	SFRP2	0.523174	0	0.07	-0.16	0.27	0.09	0.07	-0.02	0.07	0.18	0.29	0	0.23	0.15	0.14	0.15	0.02	0.07	0.27	-0.17	0.26	0.29	-0.01	0.21	0.19	0.15	-0.13	0.25	0.11	0.23	0.1	0.22	0.18	-0.05	0.23	0.06	0.17	0.11	0.09	0.03	0.35	-0.04	0.49	0.24	0.04	0.08	0.27
1187	212561_at	DENND5A	0.523154	0.35	0.22	0.03	0.21	0.36	0.26	0.28	0.14	0.17	0.15	0.37	0.41	0.16	0.13	0.3	0.15	0.36	0.3	0.24	0.19	0.2	0.14	0.18	0.35	0.09	0.18	0.27	0.37	0.32	0.11	-0.01	0.24	-0.02	0.33	0.05	0.22	0.11	0.3	0.08	0.2	-0.01	0.27	0.37	0.12	0.2	0
1188	242344_at	GABRB2	0.523146	-0.26	-0.39	-0.03	-0.13	-0.2	-0.25	-0.17	-0.13	-0.12	-0.11	-0.12	-0.13	-0.04	-0.19	-0.09	-0.22	-0.32	-0.1	-0.3	-0.17	-0.19	0.16	0.03	-0.22	-0.36	0.04	-0.02	-0.39	-0.22	-0.01	-0.05	-0.01	-0.08	-0.18	-0.1	-0.25	-0.15	-0.32	-0.08	-0.24	0.16	-0.06	-0.24	-0.33	0.03	0.12
1189	228067_at	C2orf55	0.523144	-0.14	-0.21	-0.09	-0.18	-0.33	-0.27	-0.22	-0.07	-0.14	0.02	-0.21	-0.05	-0.12	-0.1	-0.07	-0.12	-0.34	-0.21	-0.17	-0.16	-0.23	0.02	-0.16	-0.43	-0.32	-0.18	-0.24	-0.46	-0.3	-0.06	-0.29	-0.18	-0.23	-0.31	-0.13	-0.1	-0.22	-0.4	-0.17	-0.16	0.08	-0.12	-0.29	-0.32	-0.13	0.12
1190	244414_at	244414_at	0.523137	0.14	0.15	0.03	0.16	0.23	0.25	-0.05	0.19	0.04	0.07	-0.27	0.08	-0.13	-0.02	0.2	0.27	0.12	0.07	0.19	0.06	0.21	0.19	0.29	0.45	0.02	0.17	0.32	0.24	0.28	-0.01	0.11	-0.06	-0.1	0.21	0.37	0.09	0.14	0.18	0.19	0.28	0.11	0.34	0.3	0.03	0.08	0.16
1191	229322_at	PPP2R5E	0.523001	-0.09	-0.09	0.11	0.08	0.04	-0.29	0	-0.08	-0.18	-0.24	-0.18	-0.12	-0.19	0.04	0	-0.13	-0.25	-0.02	-0.07	0.07	-0.02	0.35	0.19	0.08	-0.12	0.25	0.23	-0.1	0.11	0.17	0.22	-0.05	0.32	0.14	0.18	-0.4	0	-0.11	0.13	-0.02	0.12	0.11	-0.14	-0.23	0.05	-0.03
1192	209818_s_at	HABP4	0.522997	-0.16	-0.13	-0.21	-0.18	-0.32	-0.23	0.15	0.04	0.11	-0.13	-0.16	-0.2	-0.17	-0.2	-0.08	-0.04	-0.28	-0.23	-0.04	-0.32	-0.33	-0.22	-0.12	-0.31	-0.18	-0.19	-0.09	-0.17	-0.37	-0.24	-0.13	-0.12	-0.12	-0.22	-0.03	-0.02	-0.16	-0.16	-0.04	-0.12	0.1	-0.03	-0.22	-0.17	0.22	0.27
1193	227944_at	PTPN3	0.522915	-0.14	-0.09	0	-0.28	-0.19	-0.23	0.05	-0.26	0.27	0.18	0.01	0.07	0.12	0.04	-0.1	-0.24	-0.06	-0.06	-0.11	-0.16	-0.22	-0.04	-0.36	-0.35	-0.28	-0.35	-0.22	-0.21	-0.22	-0.28	-0.16	0.1	-0.04	-0.09	-0.37	-0.33	-0.12	-0.04	-0.09	0.05	0.16	-0.05	-0.08	-0.11	-0.05	0
1194	201028_s_at	CD99	0.522714	0.18	0.14	-0.03	0.16	0.21	0.17	0.05	0.32	0.21	0.27	0	-0.03	0.06	0.04	0.32	0.16	0.18	0.1	0.13	0.33	0.1	-0.1	0.2	0.18	0.35	-0.01	0.13	0.4	0.23	-0.12	0.18	0.1	-0.07	0.24	0.08	0.12	0.21	0.17	0.36	0.27	-0.19	0.27	0.09	0.21	0.14	0.2
1195	217947_at	CMTM6	0.522675	0.25	0.24	0.08	0.14	0.2	0.24	0.05	0.27	0.14	0.15	-0.15	0.3	0.03	-0.05	0.27	0.1	0.26	0.29	0.09	0.27	0.26	-0.08	0.09	0.24	0.15	-0.09	0.11	0.28	0.29	-0.07	0.07	0.11	-0.05	0.12	0.01	0.06	0.26	-0.1	0.26	0.28	0.11	0.08	0.13	0.13	-0.03	0.2
1196	200711_s_at	SKP1	0.522576	-0.07	-0.38	-0.15	-0.23	-0.39	-0.19	-0.29	0.05	-0.02	0.07	-0.15	-0.2	-0.21	-0.17	-0.3	-0.21	-0.34	-0.09	-0.21	-0.27	-0.27	0.01	-0.19	-0.32	-0.33	-0.23	-0.1	-0.37	-0.29	-0.05	-0.27	-0.06	-0.08	-0.26	-0.17	-0.17	-0.28	-0.3	-0.08	-0.25	0.18	-0.03	-0.11	-0.25	-0.09	0.19
1197	213655_at	YWHAE	0.522473	0.06	-0.03	0.2	0.03	0.18	-0.1	0.09	-0.1	-0.08	-0.14	0.01	0.11	-0.05	0.03	-0.01	0.04	0.05	0.15	0.03	0.11	0.02	0.37	0.09	0.26	-0.02	0.29	0.19	0.1	0.08	0.05	0.3	-0.05	0.18	0.22	0.22	-0.25	0.19	0.08	0.26	-0.01	0.15	0.05	0.03	-0.01	0.08	-0.08
1198	227605_at	AIMP1	0.52247	-0.1	-0.24	-0.26	-0.01	-0.09	0.08	-0.37	-0.15	0.04	-0.21	-0.21	-0.17	-0.22	-0.18	0.01	-0.27	-0.22	0	-0.12	0.02	-0.28	-0.12	0.05	-0.16	-0.22	-0.15	-0.04	-0.16	-0.07	-0.1	-0.16	-0.29	-0.21	-0.16	-0.17	-0.18	-0.09	-0.16	-0.03	-0.01	-0.14	0.16	-0.07	-0.17	-0.26	0.12
1199	214333_x_at	IDH3G	0.522427	-0.24	0.09	-0.36	-0.29	-0.02	0.07	-0.19	-0.02	-0.07	0.09	0.14	0.09	0.04	-0.04	-0.25	0.12	-0.13	-0.2	-0.12	-0.09	-0.08	-0.29	-0.22	-0.26	0.09	-0.3	-0.11	-0.21	-0.22	0.14	-0.15	0	-0.16	-0.29	0.02	0.05	-0.12	-0.13	-0.18	0.01	-0.17	-0.17	0.04	0.18	-0.2	0.05
1200	210077_s_at	SRSF5	0.522393	0.15	0.31	0.35	0.24	0.17	0.21	0.28	0.04	-0.25	-0.04	-0.12	0.22	-0.01	0.11	0.1	0.24	0.06	-0.13	0.22	0.09	0.08	0.32	0.1	0.3	0.27	0.26	0.12	0.06	0.11	-0.13	0.43	-0.03	0.27	0.08	0.22	0.11	-0.07	0.49	-0.06	0.15	0.17	0.11	0.01	0.21	0.22	-0.18
1201	213507_s_at	KPNB1	0.522379	-0.06	0.03	-0.02	0.08	-0.09	-0.23	-0.21	-0.2	-0.28	-0.17	-0.34	-0.2	-0.06	-0.08	-0.27	-0.14	0.02	0	-0.17	0.18	0.24	0.05	0.34	0.17	0.13	-0.11	-0.1	-0.04	0.13	-0.06	-0.15	0.02	0.11	0.07	0.04	0.12	0.16	-0.18	0.15	0.05	0.22	0.1	-0.04	-0.11	-0.09	0.01
1202	212636_at	QKI	0.522275	0.23	0.34	0.01	0.31	0.3	0.24	0.07	0.19	0.09	0.03	-0.03	0.16	0.21	0.19	0.28	-0.1	0.26	0.21	0.34	0.21	0.18	0.04	0.12	0.17	0.03	-0.23	0.15	0.27	0.34	0.19	0	0.01	0.02	0.12	0.01	0.23	0.15	0.31	0.2	0.21	-0.07	0.28	0.23	0	-0.11	0
1203	212551_at	CAP2	0.522131	-0.29	-0.23	0.1	-0.07	-0.06	-0.25	-0.01	-0.19	-0.15	-0.21	-0.11	0	-0.09	-0.03	-0.1	-0.13	-0.24	-0.17	-0.13	-0.26	-0.15	0.24	0.09	0.05	-0.18	0.15	0.08	-0.28	-0.32	0.03	0.05	-0.04	0.23	0.02	0	-0.2	-0.2	-0.3	-0.1	-0.23	0.15	-0.07	-0.14	-0.19	0.07	0.01
1204	221090_s_at	OGFOD1	0.522044	-0.15	-0.23	-0.32	-0.16	-0.27	-0.05	-0.17	-0.26	-0.25	-0.22	-0.47	-0.31	-0.3	0.01	-0.38	-0.39	-0.17	-0.18	-0.3	-0.33	-0.25	-0.01	-0.06	-0.12	-0.26	-0.09	-0.05	-0.11	-0.06	-0.2	-0.12	-0.1	0.04	-0.08	-0.14	-0.27	-0.1	-0.32	-0.14	-0.19	-0.05	0.01	-0.29	-0.3	-0.14	0.12
1205	203162_s_at	KATNB1	0.522032	-0.26	-0.25	-0.3	-0.24	-0.35	-0.04	-0.22	-0.13	-0.11	0.17	-0.05	-0.06	0.13	-0.22	-0.23	-0.11	-0.39	-0.14	-0.17	-0.25	-0.18	-0.24	-0.17	-0.44	-0.17	-0.18	-0.19	-0.41	-0.36	-0.15	-0.31	-0.02	-0.28	-0.31	-0.21	-0.03	-0.19	-0.29	-0.08	-0.09	-0.04	-0.11	-0.18	-0.12	-0.13	0.15
1206	214435_x_at	RALA	0.522026	-0.04	0.08	0.22	0.02	-0.04	-0.05	0.21	-0.02	0	0.11	0.12	0.1	-0.03	0.04	0.11	-0.02	0.31	0.09	0.2	0.07	0.04	0.31	0.17	0.11	0.01	0.21	0.12	0.21	0.2	0.31	0.35	-0.08	0.36	0.24	0.08	0.04	0.18	0.28	0.03	0	0.09	-0.06	-0.07	-0.18	0.09	-0.24
1207	226555_at	INO80D	0.522022	0	-0.09	-0.21	0.29	0.31	0.02	0.04	-0.03	0.22	0.2	0	0.19	-0.03	-0.02	0.15	0.11	-0.07	0.03	0.06	0.22	-0.19	-0.06	0.17	0.1	-0.23	-0.12	0.02	0.09	-0.13	-0.25	-0.09	0.06	-0.24	0	-0.14	-0.04	0.05	-0.09	0.2	0.09	-0.11	0.42	0.33	-0.15	0.11	0.18
1208	221532_s_at	WDR61	0.521978	-0.11	-0.31	-0.12	-0.09	-0.26	-0.12	-0.16	-0.03	0.19	-0.03	-0.26	-0.05	-0.14	-0.02	-0.09	-0.13	-0.22	-0.1	-0.17	-0.1	-0.36	-0.13	-0.1	-0.22	-0.41	-0.36	-0.15	-0.07	-0.22	-0.24	-0.4	-0.07	-0.22	-0.26	-0.29	-0.25	-0.14	-0.29	-0.09	-0.17	0.19	0.11	-0.1	-0.38	-0.12	0.22
1209	226153_s_at	CNOT6L	0.5219	0.15	-0.02	0.18	0.01	0.03	0.07	0.01	-0.11	0.08	-0.19	-0.05	0	0.02	-0.02	0.17	0.01	0.14	0.02	0.01	0.29	0.19	0.24	0.42	0.3	0.13	0.35	0.18	0.23	0.2	0.35	0.27	0.09	0.28	0.27	0.17	-0.1	0.17	0.2	0.28	0.17	0.05	0.19	0.11	0.14	0.14	-0.11
1210	212978_at	LRRC8B	0.52187	-0.18	-0.3	-0.11	-0.22	-0.35	-0.22	-0.14	-0.24	-0.07	0.07	-0.09	-0.2	-0.22	-0.11	-0.19	-0.19	-0.31	-0.11	-0.27	-0.26	-0.36	0.01	-0.27	-0.35	-0.43	-0.34	-0.26	-0.38	-0.29	-0.28	-0.27	-0.18	-0.13	-0.24	-0.26	-0.19	-0.26	-0.39	-0.13	-0.23	0.17	-0.02	-0.22	-0.3	-0.09	-0.02
1211	202754_at	R3HDM1	0.521847	-0.08	-0.23	-0.05	-0.16	-0.31	-0.11	-0.16	-0.1	-0.06	0.05	0.04	-0.03	-0.12	-0.11	-0.1	-0.17	-0.39	-0.11	-0.28	-0.27	-0.26	0.02	-0.27	-0.31	-0.46	-0.1	-0.25	-0.48	-0.36	-0.11	-0.31	-0.12	-0.17	-0.22	-0.32	-0.26	-0.15	-0.35	-0.15	-0.17	0.12	-0.06	-0.16	-0.39	0.01	0.09
1212	225719_s_at	MRPL55	0.521802	-0.16	-0.1	-0.26	-0.08	-0.09	-0.27	-0.29	-0.07	0.02	0.01	-0.08	0.01	-0.02	-0.06	-0.09	-0.23	-0.24	-0.25	-0.14	-0.22	-0.23	-0.21	-0.21	-0.38	-0.21	-0.46	-0.24	-0.16	-0.27	-0.25	-0.17	0.08	-0.25	-0.26	-0.25	-0.21	-0.15	-0.37	-0.25	0.02	-0.07	0.09	-0.07	-0.11	-0.29	0.13
1213	221745_at	DCAF7	0.521781	0.06	0.05	0.33	0.1	0.18	-0.19	0.09	-0.14	-0.18	-0.05	0.18	0.02	0.07	0.13	-0.04	0.18	0.27	0.1	-0.06	0.09	0.12	0.33	0.34	0.34	0.14	0.14	0.2	0.11	0.22	0.08	0.25	-0.05	0.38	0.3	0.09	0.09	-0.11	0.24	0.02	-0.05	0.11	0.08	0.14	-0.01	-0.04	-0.13
1214	227117_at	227117_at	0.521703	0.29	-0.16	-0.2	0.01	0.01	-0.02	-0.21	-0.05	0.18	0.06	-0.23	-0.01	0.18	-0.15	0.03	-0.13	-0.18	0.01	-0.03	0.35	0.01	0	0.22	0.07	-0.11	-0.24	-0.02	-0.06	0.14	-0.06	-0.23	0.18	-0.38	-0.19	-0.25	-0.03	0.23	-0.19	0.22	0.08	-0.06	0.29	0.2	-0.21	-0.15	0.21
1215	236251_at	236251_at	0.521676	-0.05	-0.05	0.08	0.02	0.17	-0.35	-0.2	-0.16	-0.14	-0.09	-0.38	-0.17	-0.08	-0.06	0.01	-0.16	0.07	-0.03	0	0.07	0.06	0.27	0.26	0.25	-0.16	0.32	0.13	-0.03	0.08	0.02	0.19	-0.03	0.16	0.15	-0.05	-0.24	0.03	0.07	0.22	0.01	0.01	0.03	0.12	-0.3	0.01	-0.19
1216	202582_s_at	RANBP9	0.521616	-0.03	-0.33	-0.16	-0.14	-0.24	-0.05	-0.13	0.22	-0.08	-0.01	-0.17	-0.05	-0.03	-0.18	-0.1	-0.14	-0.36	-0.06	-0.22	-0.02	-0.33	0.02	-0.2	-0.17	-0.39	-0.19	0.1	-0.33	-0.01	0.13	-0.26	-0.06	-0.14	-0.36	-0.16	-0.12	-0.07	-0.3	-0.01	-0.24	0.17	-0.13	-0.07	-0.36	-0.04	0.38
1217	237741_at	SLC25A36	0.521587	-0.06	0.1	0.23	0.09	-0.06	0.02	0.24	0.03	0.01	-0.01	0.02	-0.03	-0.06	0.02	-0.01	0.01	0.09	-0.02	0.01	0.01	0.15	0.18	0.18	0.14	0.08	0.2	0.17	0.34	0.23	0.37	0.3	-0.11	0.36	0.26	0	0.16	-0.13	0.15	0.11	0	0.11	-0.16	0.01	-0.13	0.17	-0.09
1218	204471_at	GAP43	0.52153	-0.25	-0.28	-0.08	-0.18	-0.29	-0.12	-0.16	0.03	-0.09	-0.1	-0.19	0.11	-0.1	-0.03	0.04	-0.16	-0.36	-0.12	-0.24	-0.36	-0.38	-0.02	-0.29	-0.39	-0.43	-0.24	-0.18	-0.34	-0.36	-0.02	-0.17	-0.18	-0.14	-0.21	-0.13	-0.33	-0.13	-0.36	-0.15	-0.24	0.17	-0.18	-0.27	-0.36	-0.1	0.08
1219	223035_s_at	FARSB	0.521462	-0.19	-0.22	-0.29	-0.01	-0.24	-0.37	-0.37	-0.07	-0.1	-0.15	-0.29	-0.04	-0.1	-0.19	-0.06	-0.06	-0.25	-0.28	-0.2	-0.31	-0.27	-0.11	-0.01	-0.26	-0.32	-0.33	-0.2	-0.37	-0.26	-0.1	-0.29	-0.1	-0.16	-0.3	-0.13	-0.13	-0.23	-0.26	-0.1	0.01	-0.04	0.17	-0.01	-0.33	-0.25	0.14
1220	218236_s_at	PRKD3	0.521449	0.3	-0.02	-0.03	0.32	0.13	0.29	0.12	0.29	0.15	0.2	-0.2	-0.02	0.11	0.24	0.27	0.08	0.22	0.3	0.21	0.34	0.06	-0.02	0.2	0.22	0.12	-0.12	0.25	0.26	0.35	0.08	0	0.13	0.1	0.15	0	0.31	0.28	0.18	0.21	0.06	-0.03	0.28	0.16	0.02	0.08	0.24
1221	234720_s_at	TOB2	0.521424	-0.01	0.11	0.56	0.13	-0.15	0.29	0.24	0.03	-0.04	0	0	-0.18	0.09	-0.13	0.14	0	-0.09	-0.07	0.15	0.1	0.16	0.33	0.31	-0.02	0.35	0.28	0.21	0.23	0.28	0.09	0.15	-0.13	0.14	0.42	0.24	0.07	-0.03	0.18	0.02	0.05	0.35	0.04	-0.19	0.36	0.28	0.01
1222	209225_x_at	TNPO1	0.52141	0.18	0.14	0.24	0.17	0.22	0.08	0.08	-0.05	-0.14	0.03	-0.1	-0.03	0.18	0.04	-0.01	-0.02	0.27	0.08	0.14	0.15	0.19	0.09	0.26	0.14	0.35	0.2	0.16	0.21	0.43	0.23	0.25	0.05	0.31	0.24	0.1	0.05	0.09	0.27	-0.07	0.12	0	0.01	0.13	0.2	-0.1	-0.26
1223	37012_at	CAPZB	0.521333	-0.09	-0.23	0.05	-0.15	-0.14	-0.09	-0.15	0.06	-0.15	0.18	-0.34	0.06	-0.21	0.11	0.02	-0.14	-0.14	0.13	-0.34	-0.04	-0.07	0.27	0.17	0.1	-0.14	-0.09	-0.11	-0.21	0	-0.04	-0.34	-0.16	0.16	0.07	-0.11	-0.19	0.03	-0.44	-0.12	-0.15	0.2	0.11	-0.14	-0.17	-0.01	-0.07
1224	214494_s_at	SPG7	0.521277	0.15	-0.12	-0.13	-0.12	0.01	-0.09	-0.08	0.04	0.24	-0.01	-0.16	-0.08	0.07	-0.06	-0.01	-0.21	-0.17	-0.08	-0.29	-0.01	-0.16	-0.19	-0.1	-0.15	-0.26	-0.15	-0.18	-0.08	-0.28	-0.24	-0.27	-0.04	-0.16	-0.16	-0.31	-0.15	-0.01	-0.32	0.03	0.12	0.09	0.11	0.15	-0.02	-0.02	0.17
1225	201670_s_at	MARCKS	0.5212	0.12	-0.08	0.12	0.02	0.09	0.02	0.1	0.04	-0.14	-0.11	-0.22	0.04	-0.08	0	-0.08	-0.09	0.04	0.14	-0.09	0.04	-0.07	0.39	0.28	0.23	-0.03	0.19	0.28	0.1	0.1	0.16	0.2	0.03	0.33	0.16	0.25	-0.03	0.21	-0.09	0.05	-0.09	0.18	0.11	0.02	-0.17	0.1	0.04
1226	227845_s_at	SHD	0.521189	-0.23	-0.11	-0.25	0.02	-0.15	-0.19	-0.24	-0.09	0.11	-0.14	-0.12	0.09	-0.04	-0.12	0.04	-0.08	-0.14	0	-0.2	-0.14	-0.2	-0.02	-0.24	-0.32	-0.41	-0.23	-0.41	-0.21	-0.37	-0.27	-0.5	-0.05	-0.26	-0.29	-0.34	-0.31	-0.15	-0.24	0.11	-0.15	-0.08	-0.06	-0.24	-0.35	-0.24	-0.14
1227	234998_at	RAB11A	0.521145	-0.07	-0.32	-0.18	-0.18	-0.26	-0.22	-0.27	-0.07	0.03	-0.05	-0.27	-0.09	-0.17	-0.21	-0.09	-0.14	-0.41	-0.02	-0.27	-0.18	-0.3	0.06	-0.02	-0.21	-0.38	-0.21	-0.11	-0.25	-0.28	-0.09	-0.23	-0.18	-0.27	-0.29	-0.14	-0.19	-0.14	-0.31	0.1	-0.14	0.14	0.07	-0.2	-0.24	-0.12	0.06
1228	223701_s_at	USP47	0.521058	0.19	0.04	0.14	0.14	0.12	-0.17	0.16	-0.03	0.04	0.13	-0.01	0.18	-0.09	0.16	0.07	0.24	0.19	-0.11	-0.03	-0.02	0.05	0.43	0.19	0.28	-0.06	0.2	0.01	0.13	-0.15	-0.15	0.3	-0.07	0.3	0.19	0.2	-0.11	-0.15	0.23	0.24	-0.03	0.17	0.11	0.02	-0.23	0.03	-0.14
1229	239158_at	239158_at	0.520874	0.06	-0.03	-0.2	-0.25	0.02	0.13	0.08	-0.13	0.2	0.17	0.05	0.02	0.27	-0.07	0.21	-0.03	0.28	-0.06	0.05	-0.26	-0.06	-0.2	-0.38	-0.18	0.25	-0.04	-0.26	0.05	-0.16	-0.1	0.08	0.31	-0.16	-0.09	0.02	0.21	-0.29	-0.04	0.03	-0.07	0.01	-0.31	0.14	0.21	0.11	-0.05
1230	203871_at	SENP3	0.520845	0.17	-0.04	0.18	0.15	0.12	0.1	0.32	0.09	0.19	0.16	0.46	0.34	0.08	0.3	0.12	0.09	-0.03	-0.06	0.11	-0.04	-0.11	0.15	0.19	0.14	0.07	0.15	0.13	-0.12	-0.05	0.03	0.13	0.16	0.11	0	-0.02	0.01	0.04	0.08	-0.12	0.06	0.08	0.15	0.11	0.11	0.23	0.1
1231	209102_s_at	HBP1	0.520808	0.32	0.26	-0.05	0.18	0.42	0.13	0.01	0.16	0.2	0.14	-0.08	0.33	0.21	0.04	0.06	0.09	0.3	0.18	0.21	0.25	0.36	-0.12	0.3	0.38	0.16	0.18	0.18	0.41	0.09	0	0.06	0.11	-0.11	0.17	0.04	0.26	0.2	0.18	0.22	0.26	-0.06	0.32	0.39	0.05	0.13	0.2
1232	243561_at	243561_at	0.520791	0.09	-0.06	0.02	0.08	0.15	-0.32	-0.21	-0.15	-0.26	-0.12	-0.17	-0.26	-0.07	-0.18	-0.04	-0.21	-0.25	-0.08	-0.02	0.13	0.05	0.25	0.25	0.24	-0.12	0.06	0.25	-0.03	0.21	0.09	-0.16	-0.1	0.09	0.22	0.25	-0.18	0.21	0.05	0.03	-0.17	0.12	-0.07	0	-0.23	-0.08	0.05
1233	212028_at	RBM25	0.520778	0.03	0.12	0.09	-0.07	0.14	-0.04	0.09	-0.09	-0.34	-0.17	-0.09	-0.1	-0.06	-0.13	-0.26	0.03	-0.06	0.09	-0.06	-0.03	0.12	0.26	-0.08	0.15	-0.1	0.17	0.11	-0.03	0.01	0.23	0.21	0.06	0.38	0.03	0.13	0.03	-0.04	0.19	0.12	-0.07	-0.05	-0.19	-0.04	-0.09	-0.04	-0.22
1234	222212_s_at	LASS2	0.520699	0.12	0.33	-0.08	0.37	0.38	0.12	0.13	0.27	0.18	0.03	-0.06	0.19	0.14	0.17	0.17	0.08	0.29	0.23	0.34	0.09	0.16	-0.12	0.26	0.29	-0.01	-0.1	0.22	0.16	0.14	-0.04	-0.03	0.08	-0.11	-0.07	-0.11	0.06	0.06	0.17	0	0.32	-0.18	0.48	0.3	-0.08	0.05	0.13
1235	230391_at	CD84	0.520684	0.17	0.12	-0.01	-0.04	0.02	0.32	0.2	0.26	0.01	0.19	0.01	0.07	0.19	0.38	0.2	0.17	0.26	0.24	0.23	0.09	-0.05	-0.16	0.04	0.04	0.19	0.12	0.06	-0.03	0.33	0.06	0.15	0	0.12	-0.1	0.24	0.11	0.22	0.21	0.19	0.11	-0.02	0.13	0.02	0.21	0.19	0.3
1236	227792_at	ITPRIPL2	0.52064	0.35	0.26	-0.02	0.18	0.24	0.18	-0.01	0.17	0.11	0.13	0.04	0.2	0.05	0.22	0.21	-0.02	0.23	0.3	0.03	0.3	0.08	-0.07	0.29	0.32	0.2	-0.06	0.06	-0.02	0.17	0.07	-0.13	0.07	-0.16	-0.02	0.01	0.17	0.3	0.02	0.17	0.24	0.04	0.38	0.28	0.19	-0.08	0.14
1237	203405_at	PSMG1	0.520531	-0.25	-0.28	-0.1	-0.34	-0.33	-0.16	-0.16	-0.08	0.02	-0.1	-0.3	-0.15	-0.26	-0.15	-0.21	-0.17	-0.25	0.01	-0.28	-0.3	-0.21	-0.09	-0.14	-0.31	-0.4	-0.14	-0.25	-0.29	-0.25	-0.21	-0.33	-0.2	-0.09	-0.21	-0.19	-0.18	-0.15	-0.4	-0.05	-0.07	0.18	-0.15	-0.16	-0.31	0.02	0.11
1238	206058_at	SLC6A12	0.520506	0.13	0.21	0.04	0.16	0.31	0.28	0.1	0.13	0.12	0.08	0.32	0.34	0.06	0.27	0.06	0.09	0.1	0.13	0.16	0.22	0.33	-0.11	0.29	0.46	0.2	0.34	0.16	-0.02	0.3	0.26	0.1	0.18	0.14	0.15	0.06	0.13	0.06	0.25	0.03	0.28	-0.11	0.18	0.35	0.27	0.18	0.11
1239	206967_at	CCNT1	0.520465	0.29	-0.02	0.22	-0.15	0.15	-0.03	-0.05	-0.21	-0.2	-0.09	0.04	0.05	0.12	-0.07	-0.28	0.09	-0.02	0.13	0.11	0.15	0.07	0.18	0.03	0.23	0.18	0.14	0.18	0.07	0.25	0.33	0.21	0.1	0.23	0.29	0.22	0.12	0.2	0.31	-0.04	-0.27	-0.09	-0.27	0.13	0.07	-0.02	-0.29
1240	234958_at	234958_at	0.520429	0	0.19	0.29	0.25	0.16	0.18	0.36	-0.04	0.15	-0.1	0.29	0.1	0.15	0.15	-0.05	0	0.04	-0.15	0.07	-0.09	0.15	0	0.03	0.18	0.22	0.01	-0.21	0.25	0.03	0.01	0.19	0.14	0.18	0.24	0.17	0.32	-0.17	0.17	-0.22	0.17	-0.03	0.03	0.17	0.27	0.26	-0.17
1241	212616_at	CHD9	0.520387	-0.04	0.09	-0.05	0.08	0	0.06	-0.1	-0.13	-0.22	-0.1	-0.25	0.02	0.19	-0.06	-0.17	-0.2	-0.09	-0.04	-0.08	0.05	0.25	0.24	0.33	0.37	-0.16	0.15	0.16	0	0.27	0.14	-0.14	0.36	0.18	0.2	0.21	0.25	0.19	0	0.19	-0.11	0.04	0.08	-0.08	-0.28	-0.02	0.01
1242	212229_s_at	FBXO21	0.520376	-0.22	-0.1	0.05	-0.02	0.05	-0.36	-0.06	-0.12	-0.15	-0.2	-0.32	-0.09	-0.09	-0.02	-0.11	-0.26	-0.26	-0.12	-0.16	0.04	-0.03	0.31	0.21	0.19	-0.2	0.17	0.2	-0.06	0.05	0.05	0.17	-0.09	0.34	0.15	0.04	-0.41	-0.02	-0.19	0.18	-0.09	0.02	-0.05	-0.08	-0.22	-0.04	-0.1
1243	225377_at	C9orf86	0.520297	-0.17	-0.07	0.19	-0.04	0.08	-0.23	-0.08	-0.15	-0.08	0.05	-0.14	0.18	0.04	-0.07	-0.22	0.07	-0.11	-0.22	-0.12	-0.14	0.07	0.44	0.23	0.17	0.05	0.11	-0.07	-0.13	-0.14	0.14	0.32	0.12	0.26	0.17	0.22	0	-0.34	-0.02	-0.07	0.01	0.18	0.02	0.01	-0.15	-0.09	-0.25
1244	212995_x_at	MZT2B	0.520264	-0.19	-0.14	-0.12	-0.05	-0.1	-0.32	0.03	0.07	0.01	0.05	-0.01	0.1	0.01	0.07	0.01	0.03	-0.26	-0.11	-0.21	-0.14	-0.22	-0.07	0	-0.41	0.05	-0.19	-0.05	-0.22	-0.18	-0.04	-0.05	-0.13	-0.05	-0.13	-0.21	-0.16	-0.09	-0.3	-0.23	0.08	0.21	0.21	-0.01	-0.01	0.12	0.32
1245	212993_at	NACC2	0.520242	0.33	0.25	0.04	0.21	0.42	0.31	0.13	0.21	0.16	0.14	-0.02	0.18	0.2	0.32	0.35	0.13	0.21	0.29	0.36	0.44	0.28	-0.02	0.37	0.43	0.17	0.32	0.38	0.29	0.31	0.09	0.19	0.32	0.32	0.28	0.05	0.01	0.22	0.3	0.15	0.28	-0.05	0.23	0.32	0.11	0.16	0.03
1246	241472_at	241472_at	0.520216	0.04	0.11	0	0.22	-0.01	-0.02	-0.17	-0.05	-0.03	-0.18	-0.17	-0.09	-0.21	-0.05	0.07	-0.13	-0.18	-0.11	-0.17	0.04	0.24	0.13	0.28	0.32	-0.2	0.13	0.2	0	0.02	0.01	0.09	-0.2	-0.06	0.21	0.09	-0.2	0.13	0.04	0.13	0.03	-0.04	0.09	-0.04	-0.08	-0.03	0.03
1247	209684_at	RIN2	0.520192	0.33	0.11	-0.17	0.12	0.18	0.21	-0.08	0.18	0.08	0.14	0.1	0.1	0.22	0.12	0.12	-0.07	0.27	0.38	0.15	0.46	0.11	-0.05	0.13	0.08	0.08	-0.21	0.17	0.29	0.32	0.1	-0.16	0.14	-0.13	0.06	-0.06	0.21	0.25	0.09	0.19	0.08	-0.01	0.22	0.15	0	-0.16	0.17
1248	224797_at	ARRDC3	0.520172	0	-0.28	-0.09	-0.06	-0.16	-0.12	-0.36	-0.03	-0.16	-0.07	-0.37	-0.39	-0.14	-0.3	-0.03	-0.12	-0.19	-0.1	-0.19	0.09	-0.27	0.02	0.2	0.04	-0.02	-0.28	-0.09	-0.02	0.08	-0.2	-0.26	-0.2	-0.38	-0.27	-0.07	-0.15	0.05	0.07	0.16	-0.2	-0.07	0.14	-0.1	-0.14	-0.28	-0.02
1249	201224_s_at	SRRM1	0.520141	-0.08	0.02	0.19	0.07	0.24	-0.05	0.09	-0.15	-0.16	-0.07	-0.13	-0.02	-0.01	0.05	-0.13	0	0.02	-0.04	0.12	0.11	0.11	0.29	0.13	0.37	0.07	0.21	0.12	0.2	0.25	0.17	0.23	-0.01	0.43	0.17	0.06	-0.15	0.16	0.37	0.03	0.02	0.02	-0.02	0.08	-0.13	0.01	-0.29
1250	209389_x_at	DBI	0.52013	0.14	0.29	-0.06	0.27	0.26	-0.04	0.1	0.26	0.09	0.22	-0.13	0.11	0.19	0.1	0.34	0.11	0.31	0.17	-0.09	0.15	0.25	0	0.24	0.27	0.17	0.09	0.27	0.16	0.15	-0.09	0.32	0.11	-0.11	0.11	-0.06	0.3	0.02	-0.17	0.11	0.3	-0.01	0.31	0.18	0.02	0.15	0.16
1251	223024_at	AP1M1	0.520069	-0.34	-0.12	-0.18	0.01	-0.05	-0.31	-0.13	-0.03	0.01	-0.04	-0.21	-0.1	-0.11	-0.13	0.01	-0.08	-0.3	-0.12	-0.27	-0.17	-0.2	0.08	0.06	-0.18	-0.3	-0.29	-0.09	-0.25	-0.39	-0.12	-0.26	0.08	-0.24	-0.17	-0.25	-0.28	-0.18	-0.34	-0.21	0.04	0.02	0.22	-0.01	-0.38	-0.06	0.08
1252	228567_at	228567_at	0.520051	0.31	0.08	-0.26	0.2	-0.03	0.13	-0.07	-0.16	0.21	0.04	-0.32	-0.15	0.01	-0.11	0.08	-0.09	0	-0.01	-0.13	0.33	0.27	0.02	0.24	0.04	0.18	0.25	-0.12	0.16	0.05	0.01	-0.16	0.04	-0.28	-0.03	0.1	0.41	0.05	0	0.29	0.18	-0.14	0.31	0.08	0.01	0.15	-0.13
1253	200099_s_at	RPS3A	0.520019	0.03	-0.04	-0.03	0.03	0.13	-0.12	0.18	0.3	0.26	-0.07	-0.02	0.25	-0.12	0.14	0.32	0.09	0.2	-0.02	0.25	0.13	-0.1	0.12	-0.03	0.1	-0.06	0.1	0.18	0.26	0.1	-0.11	0.17	-0.12	0.07	0.15	-0.02	0.05	0.16	0.13	0.14	0.01	0.06	0.16	0.12	-0.1	0.16	0.33
1254	221276_s_at	SYNC	0.519955	0.27	0.15	0.24	0.13	-0.12	0.18	-0.06	0.34	0.08	-0.11	-0.01	0.05	-0.17	0.03	0.2	-0.03	0	0.26	0.11	0.45	0.14	0.25	0.22	0.18	0.28	0.24	0.45	0.3	0.48	0.29	0.09	-0.08	0	0.18	0.3	0.32	0.33	0.13	0.22	-0.03	0.21	0.04	-0.04	0.07	0.15	0.3
1255	222020_s_at	NTM	0.519954	-0.05	-0.07	0.28	0	-0.01	-0.25	0.05	-0.11	-0.12	-0.12	-0.12	-0.08	-0.19	0.04	-0.06	-0.07	-0.11	0.02	-0.16	0.15	0.05	0.38	0.11	0.22	-0.09	0.19	0.18	-0.05	0.08	0.13	0.15	-0.05	0.36	0.18	0.06	-0.22	-0.05	0.03	0.14	-0.08	0.13	-0.01	-0.11	-0.12	0	-0.14
1256	47550_at	LZTS1	0.519953	-0.21	-0.29	-0.08	-0.2	-0.29	-0.18	-0.25	0.04	-0.16	-0.03	-0.03	-0.03	0.08	-0.03	-0.17	-0.23	-0.41	-0.18	-0.3	-0.1	-0.09	-0.13	-0.17	-0.26	-0.36	-0.17	-0.06	-0.4	-0.15	-0.02	-0.35	-0.09	-0.05	-0.2	-0.23	-0.13	-0.14	-0.36	-0.21	-0.19	0.11	-0.09	-0.11	-0.34	-0.24	0.22
1257	228931_at	COQ4	0.519921	-0.05	-0.18	-0.26	-0.03	-0.2	-0.22	-0.35	0.02	-0.11	0	-0.31	-0.02	-0.02	-0.04	-0.12	-0.15	-0.3	-0.11	-0.12	-0.13	-0.28	-0.09	-0.14	-0.26	-0.19	-0.3	-0.02	-0.3	-0.3	0	-0.24	0	-0.17	-0.22	-0.26	-0.12	0.01	-0.39	0.09	0.02	-0.03	0.16	0	-0.28	-0.15	0.27
1258	229849_at	WIPF3	0.519918	-0.17	-0.14	-0.29	-0.07	-0.2	-0.22	-0.35	-0.16	-0.13	-0.02	-0.25	-0.04	-0.08	-0.23	-0.16	-0.07	-0.24	-0.28	-0.13	-0.08	-0.04	-0.14	-0.09	-0.33	-0.33	-0.09	-0.17	-0.42	-0.22	-0.03	-0.37	0.01	-0.35	-0.35	-0.13	-0.05	-0.01	-0.33	-0.01	-0.01	-0.18	-0.02	-0.17	-0.36	-0.12	0.05
1259	217725_x_at	SERBP1	0.5199	0.08	0.05	0.12	0.1	-0.01	0.05	0.13	0.14	0.17	0.16	0.02	0.21	-0.01	0.16	0.27	0.28	0.18	0.38	-0.09	0.23	-0.11	0.28	-0.01	0.13	-0.17	0.11	0.14	0.2	0.3	0.01	0.22	-0.1	0.1	0.13	0.19	-0.01	0.35	0.15	0.28	0.01	0.14	0.08	-0.08	-0.28	0.13	0.07
1260	201085_s_at	SON	0.519847	0.13	0.04	0.07	0.03	0.15	-0.22	0.02	-0.08	-0.27	-0.07	0.07	0.03	0	0.09	-0.13	0.04	0.18	0.17	-0.09	0.13	0.11	0.18	0.29	0.31	0.02	0.14	0.17	0.07	0.11	0.1	0.34	-0.03	0.39	0.17	0.14	-0.1	0.01	0.17	-0.1	-0.04	-0.02	-0.03	0.04	-0.15	0.01	-0.12
1261	209935_at	ATP2C1	0.519704	-0.12	-0.18	-0.2	-0.23	-0.21	-0.07	-0.18	0.09	-0.06	0.03	-0.12	0.01	-0.02	0.06	-0.05	-0.3	-0.23	-0.08	-0.27	-0.15	-0.24	-0.17	-0.2	-0.26	-0.46	-0.25	-0.04	-0.23	-0.16	0.09	-0.4	-0.17	-0.28	-0.33	-0.29	-0.32	-0.01	-0.43	0.05	-0.12	0.06	-0.15	-0.07	-0.48	-0.12	0.18
1262	201519_at	TOMM70A	0.519646	-0.22	-0.32	-0.17	-0.31	-0.38	-0.26	-0.21	-0.04	-0.05	-0.04	-0.28	-0.07	-0.06	-0.08	-0.17	-0.13	-0.39	-0.08	-0.1	-0.28	-0.29	-0.06	-0.22	-0.45	-0.46	-0.23	-0.13	-0.28	-0.27	-0.09	-0.19	-0.2	-0.16	-0.26	-0.02	-0.2	0.01	-0.23	-0.13	-0.21	0.08	-0.14	-0.24	-0.37	-0.11	0.18
1263	202517_at	CRMP1	0.519637	-0.22	-0.25	-0.15	-0.29	-0.16	-0.28	-0.11	0.01	0.02	0.04	-0.12	-0.01	-0.22	-0.26	-0.17	-0.1	-0.32	-0.13	-0.39	-0.22	-0.28	-0.1	-0.25	-0.23	-0.21	-0.06	-0.11	-0.34	-0.38	-0.31	-0.19	-0.18	-0.3	-0.27	-0.23	-0.13	-0.25	-0.48	-0.14	-0.14	0.01	-0.09	-0.12	-0.11	0.09	0.17
1264	211658_at	PRDX2	0.519514	-0.33	-0.19	-0.13	-0.16	-0.11	0.04	-0.09	0.08	0.18	0.06	-0.13	-0.08	-0.08	-0.01	-0.09	0.01	-0.24	-0.07	-0.1	-0.12	-0.37	-0.24	-0.11	-0.19	0.04	-0.21	-0.07	-0.13	-0.22	-0.22	-0.17	-0.07	-0.15	-0.46	-0.35	-0.12	-0.03	-0.29	-0.05	-0.1	0.11	0.08	0.05	0.12	-0.06	0.24
1265	202616_s_at	MECP2	0.519491	-0.09	-0.04	-0.13	0.02	-0.16	-0.16	-0.16	-0.31	-0.45	-0.1	-0.2	-0.12	0.06	-0.2	-0.26	-0.15	-0.22	-0.08	-0.18	-0.02	0.16	0.16	0.25	0.32	-0.14	0.05	0.06	-0.18	0.12	-0.01	-0.01	0.15	0.23	0.09	0.21	0.19	-0.06	-0.13	0	-0.15	0.03	0.01	-0.12	-0.33	-0.07	-0.03
1266	209224_s_at	NDUFA2	0.519358	-0.12	-0.15	-0.17	-0.16	-0.25	-0.14	-0.14	0.08	0.09	-0.05	-0.27	-0.07	-0.15	-0.15	-0.12	-0.19	-0.08	-0.27	-0.22	-0.11	-0.13	-0.19	-0.13	-0.31	-0.13	-0.13	-0.04	-0.15	-0.33	-0.26	-0.18	-0.15	-0.32	-0.28	-0.4	0.03	-0.31	-0.41	-0.12	0.01	0.13	0.07	-0.07	0.01	0.04	0.31
1267	231728_at	CAPS	0.519319	0.18	0.28	0.01	0.09	0.33	0.22	0.01	0.19	0.23	0.18	0.16	0.19	0.09	0.08	0.21	-0.11	0.12	-0.02	0	0.37	0.24	0.01	0.11	0.14	0.16	-0.12	0.22	0.32	0.03	0.2	0.05	0.35	0.17	0.32	0.28	0.23	0.19	-0.17	0.33	0.19	-0.15	0.18	0.3	0.27	0.09	0.19
1268	243339_at	243339_at	0.519304	-0.28	-0.28	-0.1	-0.22	-0.31	-0.08	-0.34	-0.05	0.01	-0.13	-0.14	-0.13	-0.03	-0.24	-0.13	-0.04	-0.34	-0.13	-0.31	-0.23	-0.28	-0.03	-0.12	-0.34	-0.27	-0.05	-0.05	-0.3	-0.23	-0.1	-0.25	-0.11	-0.16	-0.28	-0.11	-0.37	-0.22	-0.34	-0.09	-0.06	0.08	-0.08	-0.11	-0.26	-0.15	0.17
1269	204167_at	BTD	0.519298	0.41	0.34	-0.01	0.42	0.21	0.24	0.04	0.15	0.26	-0.07	0.32	0.28	0.3	0.09	0.27	0.23	0.22	0.17	0.17	0.22	0.25	-0.01	0.15	0.34	0.22	-0.05	-0.06	0.15	-0.18	-0.01	0.15	0.08	-0.01	0.1	0.01	0.06	0.22	0.04	0.2	0.2	-0.03	0.3	0.35	0.18	-0.02	0.18
1270	235969_at	FLJ33996	0.519295	-0.22	-0.25	-0.1	-0.18	-0.22	-0.29	-0.21	-0.26	-0.03	-0.06	-0.16	-0.14	-0.04	-0.11	-0.12	-0.28	-0.4	-0.17	-0.37	-0.33	-0.22	-0.08	-0.21	-0.24	-0.35	-0.19	-0.28	-0.25	-0.23	-0.23	-0.38	-0.05	-0.2	-0.24	-0.13	-0.2	-0.19	-0.52	-0.04	-0.04	0.08	-0.12	-0.07	-0.23	-0.11	-0.04
1271	231714_s_at	AP4B1	0.519292	-0.07	-0.02	-0.23	0	-0.2	-0.15	-0.21	0	0.14	0.17	-0.15	0.01	-0.03	0.03	0	-0.1	-0.1	-0.29	-0.1	-0.35	-0.14	-0.17	-0.19	-0.37	-0.26	-0.38	-0.26	-0.1	-0.14	-0.3	-0.35	0.07	-0.26	-0.27	-0.15	-0.09	-0.15	-0.26	-0.05	0.06	-0.04	0.11	-0.03	-0.22	-0.15	0.24
1272	201410_at	PLEKHB2	0.519291	-0.27	-0.25	-0.13	-0.08	-0.34	-0.17	-0.16	-0.1	-0.02	0.07	-0.3	-0.04	-0.05	-0.05	-0.04	-0.18	-0.31	-0.14	-0.13	-0.32	-0.17	-0.01	-0.18	-0.3	-0.45	-0.35	-0.19	-0.26	-0.22	-0.17	-0.25	-0.1	-0.23	-0.29	-0.16	-0.2	-0.07	-0.36	-0.17	-0.05	0.18	0.01	-0.18	-0.35	-0.11	0.21
1273	223014_at	UBE2R2	0.51928	-0.16	0.05	0.04	0.14	0.15	-0.2	-0.04	0.05	-0.06	-0.11	-0.24	0.18	-0.11	0.02	-0.02	-0.09	0.06	0.08	0.2	0.15	0.1	0.38	0.3	0.35	-0.19	0.1	0.25	-0.02	-0.23	0.04	0.03	0.03	0.1	0.2	0.21	-0.26	0.18	0.14	0.04	0.04	0.09	0.19	0.07	-0.29	-0.08	-0.02
1274	238600_at	JAKMIP1	0.519206	-0.19	-0.27	-0.18	-0.12	-0.27	-0.24	-0.17	-0.11	-0.06	-0.11	-0.26	-0.02	-0.11	-0.31	-0.14	-0.05	-0.36	-0.3	-0.14	-0.32	-0.34	-0.09	-0.18	-0.28	-0.41	-0.23	-0.26	-0.37	-0.41	-0.08	-0.23	-0.07	-0.24	-0.33	-0.09	-0.11	-0.12	-0.38	-0.05	-0.16	0.03	-0.06	-0.15	-0.29	-0.1	0.07
1275	219277_s_at	OGDHL	0.519163	-0.18	-0.22	-0.16	-0.26	-0.12	-0.3	-0.26	-0.11	-0.01	-0.04	-0.08	-0.07	-0.05	-0.1	-0.01	0	-0.29	-0.3	-0.28	-0.23	-0.19	-0.13	-0.24	-0.24	-0.24	-0.11	-0.18	-0.3	-0.35	-0.28	-0.34	-0.09	-0.25	-0.2	-0.07	-0.25	-0.11	-0.48	-0.03	-0.03	0.12	-0.2	-0.03	-0.27	-0.07	0.16
1276	218831_s_at	FCGRT	0.519104	0.12	0.22	0.02	0.19	0.37	0.12	0.1	0.26	0.16	0.16	0.22	0.31	0.25	0.07	0.17	0.16	0.34	0.33	0.02	0.32	0.15	-0.15	0.3	0.34	0.24	0.11	0.21	0.26	0.07	0.01	0.12	0.05	0.01	-0.02	0.17	0.21	0.27	0.02	0.06	0.23	-0.18	0.26	0.36	0.17	0.11	0.24
1277	207789_s_at	DPP6	0.519085	-0.28	-0.2	-0.32	-0.32	-0.28	-0.14	-0.21	-0.22	-0.17	-0.13	-0.28	-0.05	-0.16	-0.37	-0.27	-0.19	-0.25	-0.17	-0.18	-0.13	-0.14	-0.16	-0.23	-0.15	-0.14	-0.25	-0.22	-0.29	-0.28	-0.22	-0.21	0	-0.18	-0.16	0.03	-0.08	-0.05	-0.27	-0.02	-0.09	-0.02	-0.31	-0.18	-0.11	-0.16	-0.02
1278	221495_s_at	TCF25	0.518968	-0.13	-0.1	-0.16	-0.11	-0.21	-0.22	-0.14	-0.13	-0.04	0.02	-0.12	-0.16	-0.16	0.01	-0.08	-0.03	-0.23	-0.17	-0.21	-0.26	-0.21	0.03	-0.2	-0.37	-0.26	-0.34	-0.31	-0.3	-0.41	-0.27	-0.22	-0.19	-0.28	-0.29	-0.09	-0.2	-0.26	-0.36	-0.11	0.1	0.17	0.03	0.01	-0.15	-0.03	0.05
1279	225100_at	FBXO45	0.518951	-0.04	-0.03	0.12	0.11	0.04	-0.33	0.02	-0.13	-0.17	-0.13	-0.09	-0.06	-0.05	-0.01	0.07	-0.19	-0.05	-0.04	0.01	-0.1	0.01	0.23	0.25	0.16	-0.18	0.09	0.12	-0.1	-0.03	0.14	0.15	-0.13	0.36	0.31	-0.03	-0.3	0.2	-0.04	0.09	-0.08	-0.02	0.01	-0.05	-0.29	-0.07	-0.18
1280	206101_at	ECM2	0.518914	0.23	0.21	0.21	0.26	0.04	0.19	0.09	0.06	0.28	0.02	0.13	0.02	0.3	0.28	0.16	-0.08	0.17	0.29	0.25	0.49	0.12	-0.1	0.23	-0.01	0.13	0.22	0.12	0.48	0.35	0.22	0.15	0.18	0.04	0.27	0.15	0.2	0.31	0.26	0.24	0.22	0	0.08	0.06	0.12	0.27	-0.03
1281	225575_at	LIFR	0.518909	0.18	0.11	-0.12	0.24	0.26	0.11	0.01	0.21	0.1	0.13	-0.04	0.01	0.16	-0.12	0.19	0.15	0.33	0.23	0.15	0.35	0.22	0.14	0.31	0.19	0.05	0.26	0.2	0.22	0.28	-0.01	0.01	0.07	-0.14	0.12	0.07	0.21	0.27	0.35	0.15	0.29	0.06	0.37	0.2	0	0.16	0.24
1282	214130_s_at	PDE4DIP	0.51884	0.08	0.24	-0.02	0.34	0.15	-0.02	0.29	-0.06	0.18	0.29	0.08	0.22	0.06	0.3	0.26	0.17	0.46	0.09	0.17	0.3	0.27	0.25	0.04	0.26	0.1	-0.02	0.08	0.17	0.07	-0.02	0.01	0.09	0.05	0.13	-0.02	0.18	0.26	0.13	0.23	0.31	0.08	0.31	0.22	0.04	0.1	0.14
1283	214680_at	NTRK2	0.518763	-0.03	0.04	0.13	0.01	0.04	-0.16	0.01	-0.09	-0.18	-0.07	0.07	-0.11	-0.03	0	0.04	0.05	0.1	0.05	-0.08	0.37	0.15	0.28	0.22	0.26	0.1	0.21	0.19	0.08	0.22	0.22	0.29	0.03	0.33	0.26	0.26	0.08	0.19	0.12	0.24	-0.02	-0.03	0.01	-0.03	-0.13	-0.01	-0.19
1284	230085_at	PDK3	0.518757	-0.13	-0.13	0.03	-0.02	-0.03	-0.29	-0.14	-0.13	-0.07	-0.08	-0.07	-0.06	-0.16	0.06	-0.08	-0.01	-0.16	-0.11	-0.2	0.06	0.02	0.22	0.21	0.09	-0.11	0.19	0.17	0.02	-0.14	0.15	0.15	0	0.31	0.22	0.25	-0.21	0.02	-0.05	0.11	-0.09	-0.04	-0.09	-0.06	-0.18	-0.07	-0.15
1285	211060_x_at	GPAA1	0.518713	0.06	-0.02	-0.08	0.06	-0.01	-0.08	0.06	0.09	0.19	0.11	0.15	0.15	0.11	0.13	0.11	0.14	-0.09	0.02	-0.16	0.06	-0.11	0.05	0.07	-0.12	0	-0.22	-0.1	0.11	-0.05	-0.17	-0.02	0.04	0.07	0.05	-0.05	-0.05	-0.03	-0.21	-0.05	0.09	0.24	0.31	0.19	0.11	-0.02	0.11
1286	208845_at	VDAC3	0.518676	-0.13	-0.09	-0.08	-0.17	-0.2	-0.13	-0.16	0.1	-0.1	-0.08	-0.22	0.07	0.13	-0.09	-0.16	-0.34	-0.42	-0.05	-0.15	-0.22	-0.14	-0.18	-0.24	-0.23	-0.38	-0.17	-0.01	-0.27	0.02	0.22	-0.22	0.01	-0.17	-0.21	-0.02	-0.15	-0.04	-0.31	0.03	-0.23	0.08	-0.16	-0.1	-0.35	-0.1	0.29
1287	234471_s_at	NCOA5	0.518628	-0.09	0.25	0.35	0.07	0.05	0.23	0.22	-0.06	0.07	0.08	0.13	0.17	-0.03	0.18	0.22	0.22	0.2	0.13	0.11	-0.04	0.11	0.27	0.05	0.07	0.25	0.19	-0.04	0.2	0.32	0.07	0.37	0.28	0.24	0.23	0.37	0.26	0.27	0.3	-0.21	0.1	0.21	-0.03	0.08	0	0.19	-0.31
1288	203571_s_at	C10orf116	0.518597	0.18	0.03	-0.11	-0.07	0.1	0.15	0.04	0.13	0.01	0.09	0.02	-0.02	0.06	-0.03	0.05	-0.16	0.08	0.16	-0.19	0.26	0.23	-0.1	0.1	0.26	0.33	0.07	0.17	0.09	0.16	-0.02	0.08	0.08	-0.11	0.09	-0.11	0.36	0.1	-0.07	0.13	0.27	-0.13	0.11	0.27	0.23	0.17	0.24
1289	229649_at	NRXN3	0.518563	-0.26	-0.29	0.01	-0.28	-0.36	-0.17	-0.18	-0.05	-0.07	-0.04	-0.08	0	-0.1	-0.15	-0.06	-0.1	-0.37	-0.11	-0.27	-0.25	-0.32	0.08	-0.24	-0.31	-0.36	-0.2	-0.09	-0.27	-0.24	-0.12	-0.24	-0.04	-0.29	-0.32	-0.12	-0.32	-0.07	-0.31	-0.08	-0.18	0.16	-0.15	-0.2	-0.32	-0.07	0.16
1290	231296_at	LOC100505712	0.518532	0.25	0.34	-0.03	0.24	0.23	-0.05	-0.18	0.25	-0.05	0.17	-0.02	0.3	0.05	0.01	0.16	0.17	0.22	0.12	0.29	0.33	0.29	-0.03	0.19	0.15	0.02	0.01	0.23	0.01	0.04	-0.14	0	0.15	-0.1	0.09	-0.02	0.24	0.36	0.22	0.23	0.33	-0.06	0.21	0.27	-0.17	0.02	0.24
1291	209569_x_at	D4S234E	0.518527	-0.22	-0.25	-0.03	-0.2	-0.26	-0.17	-0.13	-0.12	-0.07	0.17	-0.05	-0.13	-0.34	0.01	-0.05	0.16	-0.18	-0.15	-0.11	-0.33	-0.23	0.26	-0.11	-0.25	-0.23	-0.11	-0.21	-0.03	-0.17	-0.08	-0.21	-0.1	-0.04	-0.08	0.09	-0.39	-0.02	-0.24	-0.11	-0.01	0.29	-0.02	-0.23	-0.13	0.05	0.11
1292	241613_at	241613_at	0.518457	0.02	-0.04	-0.12	-0.2	0.08	0.02	-0.32	-0.25	-0.49	-0.06	-0.15	-0.13	-0.08	-0.24	-0.27	-0.31	-0.19	0.07	-0.1	0.03	0.18	-0.06	-0.08	0.19	0.22	-0.14	-0.24	-0.29	-0.01	-0.04	-0.34	-0.12	-0.05	0.01	-0.23	0.02	-0.01	-0.25	-0.08	0.03	-0.09	-0.08	0.21	0.19	-0.29	-0.21
1293	225667_s_at	FAM84A	0.518447	-0.23	-0.27	-0.13	-0.19	-0.27	-0.3	-0.16	-0.23	-0.15	0.01	-0.19	-0.1	-0.14	-0.25	-0.1	-0.08	-0.37	-0.09	-0.2	-0.12	-0.13	-0.05	-0.11	-0.27	-0.39	-0.09	-0.29	-0.52	-0.28	-0.17	-0.23	-0.02	-0.32	-0.35	-0.22	-0.08	-0.18	-0.41	-0.11	-0.17	0	-0.08	-0.21	-0.35	-0.08	-0.06
1294	243122_at	LOC729658	0.518388	0.09	0.18	-0.01	0.17	0.33	0.05	0.04	0.12	0.09	0.14	0.07	0.18	0.2	0.12	0.06	-0.08	0.26	0.14	0.45	0.05	0.03	-0.05	0.06	0.23	0.06	-0.08	0.07	0.24	0.26	0.04	-0.03	0.33	-0.02	-0.05	-0.06	0.05	-0.08	0.34	-0.06	0.13	-0.15	0.26	0.25	0.1	0	0.09
1295	212284_x_at	TPT1	0.518347	0.11	0.19	-0.03	0.15	0.25	0.03	0.24	0.11	0.08	0.06	-0.03	0.22	0.14	0.09	0.14	0.09	0.33	0.08	0.33	0.17	0.38	0.05	0.24	0.31	0.15	0.21	0.27	0.28	0.34	0.11	0.38	-0.01	-0.08	0.15	0.28	0.3	0.17	0.2	0.24	0.12	-0.06	0.05	0.15	0.03	0.22	0.05
1296	221564_at	PRMT2	0.518259	0.29	0.16	-0.14	0.15	0.25	0.06	0.08	0.17	0.32	0.29	-0.02	0.46	-0.08	0.18	0.19	0.27	0.27	0.46	0.27	0.17	0.07	-0.03	0.18	0.11	0.12	-0.15	0.02	0.12	0.19	-0.05	0.05	0.09	-0.11	0.06	0.02	0.2	0.07	0.15	0.2	0.04	0.14	0.15	0.18	0.03	0.01	0.26
1297	228645_at	SNHG9	0.518208	0.06	-0.06	-0.26	0	-0.07	0.08	-0.25	0	-0.07	-0.01	0	-0.05	0.04	0.1	-0.18	-0.07	0.23	-0.05	0.2	-0.02	-0.14	-0.35	-0.21	-0.25	0.23	-0.32	-0.31	0.09	-0.24	-0.28	-0.22	0.07	-0.13	-0.3	-0.32	0.2	-0.11	-0.04	0	-0.03	-0.23	0.04	0.02	0.11	-0.2	-0.01
1298	211070_x_at	DBI	0.518201	0.16	0.39	-0.09	0.14	0.22	0.04	0.12	0.28	0.15	0.16	-0.1	0.13	0.21	-0.02	0.23	0.04	0.25	0.2	0.04	0.14	0.32	0	0.2	0.31	0.23	0.08	0.3	0.22	0.16	0.06	0.22	0.15	-0.11	0.1	-0.06	0.32	0.08	-0.19	0.1	0.28	-0.03	0.23	0.23	0.1	0.14	0.17
1299	228121_at	TGFB2	0.518171	0.25	0.09	0.16	0.19	0.1	0.09	-0.3	0.06	0.12	0.14	-0.36	-0.2	0.15	-0.08	0.16	-0.01	-0.04	0.13	-0.1	0.43	0.23	0.19	0.44	0.27	0.14	0.16	0.32	0.13	0.32	0.07	0.17	0.04	-0.07	0.11	0.06	0.05	0.22	-0.02	0.16	0.19	-0.03	0.23	0.14	0.03	-0.06	0.07
1300	212411_at	IMP4	0.518105	-0.23	-0.18	-0.12	-0.39	-0.19	-0.07	-0.26	0.02	-0.16	0.07	-0.1	0.09	-0.05	0.12	-0.17	0.03	-0.37	-0.22	-0.3	-0.38	-0.42	-0.1	-0.23	-0.35	-0.19	-0.33	-0.15	-0.38	-0.41	-0.21	-0.21	-0.03	-0.08	-0.22	-0.3	-0.31	-0.31	-0.44	-0.28	-0.13	0.15	-0.13	-0.13	-0.13	-0.22	0.14
1301	203000_at	STMN2	0.518045	-0.27	-0.2	-0.14	-0.18	-0.27	-0.24	-0.13	-0.05	-0.1	-0.05	-0.12	-0.08	-0.21	-0.15	-0.08	-0.17	-0.27	-0.06	-0.22	-0.35	-0.3	0.05	-0.18	-0.25	-0.4	-0.08	-0.05	-0.3	-0.34	-0.05	-0.18	-0.13	-0.1	-0.18	-0.07	-0.28	-0.09	-0.39	-0.12	-0.17	0.14	-0.1	-0.2	-0.3	0	0.21
1302	212830_at	MEGF9	0.517955	0.23	0.18	-0.13	0.24	0.01	0.13	0.12	0.19	0.42	0.17	-0.01	0.3	0.2	0.16	0.25	-0.04	0.3	0.24	0.05	0.25	0.03	0.01	0.08	0.11	-0.19	0.03	0.33	-0.09	-0.03	-0.01	0.11	0.18	-0.04	-0.06	-0.04	0.28	0.06	0.2	0.28	0.19	0.23	0.44	0.25	-0.12	0.17	0.33
1303	228224_at	PRELP	0.517907	0.27	0.16	-0.15	0.2	0.29	0.3	0.13	0.2	0.04	0.18	0.08	0.39	0.15	-0.01	0.08	0.14	0.13	0.23	0.05	0.6	0.37	0.06	0.39	0.34	0.16	0.17	0.26	0.05	0.2	0.16	0.38	0.29	-0.04	0.05	0.42	0.26	0.32	0.2	0.05	0.25	-0.03	0.23	0.36	0.24	0.17	0.16
1304	239481_at	FAM133A	0.5179	-0.06	-0.05	0.26	-0.01	0.14	-0.23	-0.18	-0.18	-0.19	0.03	0.17	0	0.01	0.06	-0.03	-0.1	0.17	0.01	-0.05	0.01	0.08	0.33	0.09	0.2	0.04	0.1	0.29	0.12	0.31	0.31	0.02	0.16	0.29	0.28	0.09	0.2	0.22	-0.05	0.09	0.01	0.08	-0.16	0.01	-0.14	-0.24	-0.09
1305	226591_at	SNRPN	0.517899	-0.24	-0.38	-0.1	-0.16	-0.28	-0.19	-0.1	-0.07	0	-0.1	-0.04	-0.03	-0.01	-0.19	-0.05	-0.03	-0.38	-0.02	-0.24	-0.28	-0.38	0.02	-0.14	-0.38	-0.41	-0.05	-0.07	-0.26	-0.29	-0.09	-0.24	-0.04	-0.22	-0.21	-0.12	-0.24	-0.18	-0.3	-0.09	-0.27	0.05	-0.06	-0.26	-0.4	0.01	0.15
1306	238002_at	GOLIM4	0.51783	0.35	0.13	0.13	0.19	0.2	0.09	0.06	0.24	0.21	0.14	-0.08	0.05	0.18	0.01	0.23	0.1	0.2	0.32	-0.04	0.28	0.14	0.2	0.4	0.24	0.19	0.22	0.39	0.22	0.39	0.12	0.28	0.08	0	0.3	0.19	0.27	0.41	0.15	0.25	0.2	0.14	0.33	0.18	0.13	0.18	0.31
1307	207704_s_at	GAS7	0.517785	-0.14	-0.05	0.25	0.08	0.05	-0.1	0.23	0	0.03	0	0.12	-0.01	-0.04	0.2	-0.07	0.14	-0.01	0.07	0.03	-0.12	-0.01	0.38	0.09	0.13	-0.01	0.09	0.02	0.15	-0.31	-0.09	0.26	0.01	0.34	0.17	0.15	-0.24	-0.18	0.21	-0.04	-0.12	0.05	-0.06	-0.08	-0.19	-0.09	-0.27
1308	204180_s_at	ZBTB43	0.517756	0.08	-0.15	0.14	0.15	0.21	-0.24	-0.05	-0.06	-0.13	-0.18	-0.16	0.06	0.14	0.05	-0.09	-0.06	-0.11	-0.03	-0.09	0.09	0.08	0.18	0.25	0.18	0.13	0.13	0.11	0.16	0.23	0.13	0.38	-0.02	0.53	0.24	0.14	0.12	-0.07	0.16	-0.03	-0.12	-0.05	-0.02	0.14	-0.01	-0.05	-0.28
1309	208858_s_at	ESYT1	0.517737	0.25	-0.08	-0.12	-0.09	-0.14	0.03	-0.17	-0.09	-0.01	0.04	-0.4	-0.06	0.06	-0.07	-0.07	-0.14	-0.11	0.01	-0.32	0.19	-0.16	-0.16	0.03	-0.29	-0.03	-0.1	-0.11	0.08	-0.15	-0.28	-0.41	0.1	-0.1	-0.32	-0.3	-0.08	-0.06	-0.36	0.08	0.08	0.04	0.2	-0.01	-0.02	-0.14	0.14
1310	232809_s_at	FLT1	0.517729	0.23	0.31	0.22	0.13	0.33	0.45	0.08	-0.02	0.11	-0.13	0.11	0	0.01	0.09	0.03	0.25	0.28	-0.1	0.26	0.09	0.18	0.06	0.32	0.32	0.37	0.22	0.05	0.24	0.22	0.24	0.19	0.14	0.16	0.01	0.39	0.43	0	0.19	0.25	0.21	-0.01	0.11	0.26	0.24	0.12	-0.14
1311	224791_at	ASAP1	0.517725	0.04	-0.25	-0.11	-0.2	-0.31	-0.08	-0.29	-0.02	-0.08	-0.08	-0.21	-0.13	0.04	-0.07	-0.04	-0.04	-0.39	-0.07	-0.25	0.04	-0.3	-0.06	0.08	-0.31	-0.31	-0.05	-0.1	-0.41	-0.11	0	-0.33	-0.19	-0.18	-0.27	-0.17	-0.28	0.08	-0.32	0.05	-0.2	0	0.02	-0.24	-0.27	-0.07	0.15
1312	207547_s_at	FAM107A	0.517643	0.26	0.19	-0.06	0.2	0.26	0.12	0.11	0.15	0.23	0.17	0.26	0.02	0.2	-0.04	0.18	0.1	0.32	0.22	-0.02	0.38	0.47	-0.08	0.35	0.47	0.44	0.34	0.22	0.26	0.19	0.1	0.23	0.27	-0.01	0.29	0.2	0.44	0.26	0.15	0.27	0.25	-0.22	0.16	0.32	0.19	0.25	0.08
1313	225515_s_at	LOC220906	0.517625	-0.19	-0.26	-0.19	-0.19	-0.3	-0.24	-0.21	-0.12	0.09	-0.11	-0.34	-0.15	-0.08	-0.06	-0.04	-0.1	-0.38	0.04	-0.26	-0.16	-0.28	-0.02	-0.1	-0.24	-0.29	-0.26	-0.18	-0.16	-0.4	-0.28	-0.33	-0.09	-0.25	-0.39	-0.27	-0.21	-0.01	-0.22	-0.09	-0.05	0.02	0.12	-0.16	-0.34	-0.05	0.11
1314	202801_at	PRKACA	0.517609	-0.3	-0.19	-0.29	-0.24	-0.37	-0.02	-0.16	-0.03	-0.26	-0.19	-0.33	-0.03	0.23	-0.08	-0.2	-0.35	-0.27	-0.03	-0.36	-0.21	-0.25	-0.17	0	-0.3	-0.01	0.02	0.09	-0.28	0.02	-0.1	-0.15	0.09	-0.01	-0.17	-0.25	0.07	-0.03	-0.36	-0.14	-0.15	-0.16	-0.11	-0.28	-0.13	-0.1	0.19
1315	219939_s_at	CSDE1	0.517608	0.09	0.06	0.08	0.01	0.15	-0.17	0.1	0.05	-0.04	0.04	-0.35	0.04	-0.07	-0.04	0.06	-0.04	0.22	0.19	0.18	0.17	0.15	0.39	0.27	0.41	-0.18	0.29	0.23	0.09	0.22	0.1	0.27	0.1	0.16	0.17	0.35	-0.18	0.28	0.22	0.31	0.08	0.14	0.06	0.07	-0.27	0.08	-0.13
1316	223156_at	MRPS23	0.51754	-0.13	-0.18	-0.15	0.01	-0.16	-0.25	-0.06	0.04	0.14	0.03	-0.27	0	-0.09	-0.07	-0.05	-0.08	-0.11	-0.1	-0.13	-0.25	-0.31	0.11	-0.06	-0.24	-0.28	-0.21	-0.1	-0.16	-0.24	-0.17	-0.22	-0.1	-0.28	-0.32	-0.28	-0.16	-0.1	-0.36	-0.12	0	0.07	0.2	-0.01	-0.24	-0.08	0.24
1317	242264_at	242264_at	0.517469	0.2	-0.28	0.28	-0.11	0.06	-0.13	-0.22	-0.13	-0.05	-0.28	-0.1	-0.09	0.11	0.01	-0.1	-0.06	0.16	0.18	-0.16	0.2	-0.04	0.07	0.18	0.28	0.03	0.16	0.25	0.23	0.24	0.16	0.12	0.11	0.37	0.1	0.05	0.26	0.11	0.16	0	-0.1	0.12	-0.1	0.02	-0.22	-0.21	-0.18
1318	206580_s_at	EFEMP2	0.517466	0.15	0.09	0	0	0.22	0.3	-0.09	0.11	0.14	0.13	0.22	-0.05	0.16	0.07	-0.04	-0.02	0.19	0.24	-0.07	0.43	0.33	-0.17	-0.05	0.21	0.39	0.02	0.24	0.17	0.12	-0.09	0.06	0.1	-0.03	0.07	0.08	0.37	0.13	0.22	0.07	0.2	-0.17	-0.11	0.2	0.33	-0.03	0.08
1319	212670_at	ELN	0.517445	0.23	0.17	-0.02	0.23	0.18	0.35	-0.09	0.15	0.12	0.08	0.15	0.06	0.33	0.28	0.07	0.12	-0.07	0.41	0.17	0.44	0.1	-0.2	0.04	0.02	0.22	-0.12	0.23	0.27	0.09	0.04	0.06	0.21	-0.02	-0.14	0.26	0.03	0.25	0.27	0.15	0.04	-0.21	0.24	0.07	0.19	-0.06	0.21
1320	228062_at	NAP1L5	0.517389	-0.24	-0.35	-0.09	-0.11	-0.26	-0.22	-0.2	-0.06	-0.13	-0.05	-0.19	-0.05	-0.24	-0.16	-0.06	-0.01	-0.33	-0.09	-0.28	-0.33	-0.32	0.11	-0.1	-0.27	-0.36	-0.11	-0.08	-0.35	-0.38	-0.09	-0.13	-0.12	-0.12	-0.23	-0.04	-0.26	-0.08	-0.32	-0.06	-0.2	0.16	0.03	-0.22	-0.26	0	0.19
1321	228338_at	C11orf93	0.517355	0.23	-0.07	-0.16	-0.25	0.08	0.07	-0.2	0.06	0.15	-0.07	-0.18	-0.17	-0.06	-0.17	-0.22	-0.02	0.07	0.08	-0.3	0.16	0.02	-0.1	-0.08	0.08	0.11	-0.04	0.02	0.04	0.18	0.13	-0.26	-0.12	-0.29	-0.26	-0.07	0.23	0.11	-0.16	0.1	0.14	-0.07	0.02	0.09	-0.11	-0.02	0.15
1322	217913_at	VPS4A	0.517311	-0.18	-0.08	-0.14	-0.13	-0.19	-0.23	-0.23	-0.07	0.01	0.19	-0.18	-0.06	0.09	-0.05	-0.04	-0.19	-0.17	-0.13	-0.15	-0.1	-0.07	-0.21	-0.13	-0.29	-0.21	-0.38	-0.07	-0.18	0.04	-0.05	-0.34	0.01	-0.23	-0.19	-0.31	-0.13	-0.07	-0.09	-0.19	-0.02	-0.08	-0.06	-0.07	-0.15	-0.21	0.1
1323	231969_at	STOX2	0.517237	-0.14	-0.31	-0.1	-0.2	-0.21	-0.18	-0.17	-0.1	-0.3	-0.24	-0.31	-0.18	0.08	-0.09	-0.09	-0.17	-0.28	-0.17	-0.19	-0.24	-0.21	0.21	0.1	-0.06	-0.02	-0.18	-0.01	-0.06	0.02	-0.01	-0.2	-0.03	0.15	0.01	0.13	-0.2	-0.16	-0.02	-0.02	-0.28	0.09	0.01	-0.15	-0.24	-0.17	0.09
1324	201227_s_at	NDUFB8	0.517215	-0.23	-0.16	-0.22	-0.11	-0.19	-0.27	-0.14	0.07	-0.05	-0.13	-0.13	0.03	0	-0.15	0	-0.22	-0.27	-0.03	-0.19	-0.3	-0.19	-0.25	-0.25	-0.39	-0.11	-0.24	-0.19	-0.28	-0.42	-0.32	-0.28	-0.22	-0.3	-0.36	-0.51	-0.2	-0.09	-0.4	-0.25	-0.13	0.04	-0.04	-0.11	-0.09	-0.11	0.21
1325	222880_at	AKT3	0.517176	-0.04	-0.07	0.28	0	0.03	-0.05	0.12	-0.05	-0.04	-0.04	0.08	0.02	-0.1	0.15	-0.08	0.38	0.02	0.03	-0.08	0.01	0.12	0.35	0.13	0.18	0.01	0.29	0.07	-0.03	-0.13	0.04	0.25	-0.04	0.25	0.13	0.29	0.01	-0.05	0.24	-0.08	-0.02	0.19	-0.06	-0.15	-0.03	0.08	-0.09
1326	204984_at	GPC4	0.517108	0.23	0.01	-0.3	0.01	0.06	0.18	0.1	0.07	0.18	0.22	0.11	-0.04	0.17	-0.02	0.16	-0.11	0.3	0.37	0.02	0.37	0.11	-0.2	0.17	0.12	0.06	0.05	0.22	0.02	0.36	0.03	0.06	0.11	-0.01	0.25	0.06	0.48	0.24	0.19	0.23	0.25	-0.2	0.15	0.16	0.02	0.14	0.24
1327	244455_at	KCNT2	0.517057	-0.11	-0.26	-0.17	-0.12	-0.17	-0.02	-0.18	-0.04	-0.21	-0.11	0.09	-0.23	0.01	-0.21	-0.02	-0.23	-0.22	0.02	-0.28	-0.2	-0.24	-0.17	-0.03	-0.19	-0.17	-0.22	-0.17	-0.27	-0.08	-0.05	-0.39	-0.13	-0.44	-0.27	-0.37	0.17	0.01	-0.36	-0.11	-0.2	-0.15	-0.06	-0.19	-0.15	-0.1	0.1
1328	242196_at	ARHGAP32	0.516961	-0.16	-0.3	-0.04	-0.32	-0.27	-0.05	-0.1	0	-0.15	0.18	0.26	-0.25	-0.12	-0.18	-0.2	0.02	-0.31	-0.16	-0.15	-0.01	-0.35	0.03	-0.1	-0.17	-0.25	-0.14	-0.15	-0.48	-0.07	0.26	-0.16	-0.13	0	-0.31	-0.21	-0.2	-0.22	-0.21	0	-0.34	0.07	-0.23	-0.25	-0.24	-0.16	-0.02
1329	232154_at	C19orf76	0.516865	-0.27	-0.11	-0.13	-0.22	-0.06	-0.12	-0.2	-0.02	-0.18	-0.17	-0.01	-0.11	-0.2	-0.37	-0.34	-0.3	-0.29	-0.18	-0.3	-0.33	-0.13	-0.18	-0.04	-0.12	-0.12	-0.17	-0.06	-0.24	-0.29	-0.25	-0.13	-0.18	-0.25	-0.21	-0.17	-0.29	-0.02	-0.21	-0.09	0.02	-0.11	-0.08	0.15	-0.08	-0.08	0.17
1330	212917_x_at	RECQL	0.516835	0.26	-0.1	0.17	0.19	0.11	-0.04	-0.04	0.22	0.08	-0.08	-0.21	0.04	0.09	0.19	0.15	-0.2	-0.02	0.18	0.37	0.12	-0.09	0.26	0.1	0.06	-0.09	-0.07	0.15	0.16	0.26	0.04	-0.13	0.11	0.2	0.27	-0.2	-0.02	0.2	0.25	0.29	-0.23	0.24	0.1	0.05	-0.28	-0.23	0.03
1331	208762_at	SUMO1	0.516773	0.05	-0.29	-0.14	-0.03	-0.21	0.02	-0.18	0.17	0.16	0	-0.03	-0.06	0.06	-0.24	-0.1	-0.25	-0.17	0.03	0.05	-0.12	-0.4	-0.01	-0.04	-0.34	-0.27	-0.35	0.01	-0.05	-0.02	0.06	-0.38	-0.17	-0.16	-0.22	-0.47	-0.19	-0.15	-0.27	-0.03	-0.31	0.1	0.03	-0.11	-0.21	-0.18	0.28
1332	87100_at	ABHD2	0.516729	-0.2	0.07	0.14	-0.02	-0.08	-0.15	0.1	-0.1	-0.01	-0.12	-0.11	-0.15	-0.23	-0.01	-0.11	-0.03	-0.01	0.01	-0.17	-0.18	0.12	0.31	0.17	0.13	-0.04	0.13	-0.01	-0.02	-0.04	0.12	0.2	-0.2	0.3	0.11	-0.06	-0.09	-0.08	-0.13	-0.05	-0.04	0.05	-0.02	-0.17	-0.05	0.07	-0.23
1333	213894_at	THSD7A	0.516725	0.16	0.2	-0.18	-0.11	-0.03	-0.05	-0.16	0.06	-0.12	0	-0.06	-0.04	-0.15	0	0.07	-0.26	0.04	-0.02	0.04	0.3	0.4	0.02	0.11	0.29	0.16	0.08	0.34	0.09	0.2	0.21	0.25	-0.08	0.15	0.28	0.17	0.08	0.15	-0.1	0.17	0.04	-0.2	-0.1	-0.03	-0.08	-0.13	0.1
1334	209109_s_at	TSPAN6	0.516706	0.25	0.02	-0.07	0.11	-0.09	0.19	0.08	0.12	0.16	0.15	-0.06	-0.27	0.09	-0.09	-0.13	-0.13	0.16	0.08	-0.01	0.45	0.19	0.12	0.29	-0.07	0.15	0.16	0.18	0.32	0.26	0.2	0.04	0.1	0.05	-0.15	-0.08	0.26	0.33	0.07	0.37	0.25	-0.07	0.3	-0.17	0.09	0.19	0.22
1335	220155_s_at	BRD9	0.51655	-0.09	-0.18	-0.2	-0.07	-0.16	-0.07	-0.13	-0.16	0.18	-0.04	-0.15	-0.08	-0.17	0.06	-0.13	0.09	-0.29	-0.1	-0.24	-0.23	-0.16	-0.21	0.09	-0.25	-0.05	-0.23	-0.19	-0.18	-0.27	-0.42	-0.07	0.03	-0.16	-0.17	-0.07	-0.15	-0.19	-0.32	-0.14	-0.03	0	0.25	-0.05	0.07	0.01	-0.08
1336	211780_x_at	DCTN1	0.516549	-0.26	-0.26	-0.26	-0.17	-0.08	-0.18	-0.07	-0.2	-0.09	-0.02	-0.1	0.12	-0.24	-0.06	-0.05	-0.06	-0.26	-0.18	-0.3	-0.19	-0.28	0.02	-0.18	-0.08	-0.32	-0.15	-0.16	-0.41	-0.36	-0.24	-0.12	0.03	-0.02	-0.23	-0.13	-0.35	-0.22	-0.46	-0.25	-0.12	-0.04	0.04	-0.04	-0.31	0.02	-0.07
1337	228450_at	PLEKHA7	0.516526	0.22	0.2	-0.18	0.27	0.2	0.02	-0.08	0.19	-0.1	0.26	-0.06	0.2	0.16	0.19	0.06	0.25	0.26	0.1	0.2	0.46	0.32	-0.15	0.33	0.06	0.03	-0.01	0.08	0.15	0.29	0.1	-0.08	0.2	-0.07	0.09	0.18	0.17	0.22	0.05	0.21	0.25	-0.05	0.34	0.12	-0.14	-0.06	-0.02
1338	238061_at	LGI3	0.516477	-0.15	0.02	-0.2	0.22	0.04	-0.18	-0.11	-0.09	-0.02	-0.09	-0.18	-0.05	0.09	0.1	-0.16	-0.04	-0.15	-0.05	0.06	-0.28	-0.17	0.01	-0.05	-0.28	-0.28	-0.5	-0.35	-0.23	-0.37	-0.21	-0.43	0.09	-0.14	-0.18	-0.02	-0.17	-0.24	-0.14	-0.17	0.04	-0.08	0.21	0.07	-0.25	-0.25	-0.28
1339	209029_at	COPS7A	0.516472	-0.19	-0.27	0.03	-0.19	-0.13	-0.11	0.1	-0.01	0	-0.02	-0.02	-0.03	-0.26	0.07	-0.05	-0.08	-0.21	-0.1	-0.36	-0.29	-0.35	0.08	-0.17	-0.26	-0.29	-0.13	-0.07	-0.31	-0.39	-0.22	-0.18	-0.17	-0.05	-0.26	-0.2	-0.35	-0.27	-0.48	-0.13	-0.13	0.3	0.01	-0.04	-0.23	0.21	0.2
1340	230029_x_at	UBR3	0.516408	-0.21	-0.32	-0.11	-0.13	-0.29	-0.17	-0.11	-0.05	-0.1	-0.07	-0.17	-0.17	-0.06	-0.23	-0.06	-0.05	-0.32	-0.22	-0.27	-0.26	-0.51	-0.01	0.05	-0.29	-0.39	-0.18	-0.04	-0.35	-0.11	-0.01	-0.2	-0.13	-0.28	-0.18	-0.22	-0.31	-0.13	-0.24	0.01	-0.24	0.16	0.14	-0.19	-0.36	-0.02	0.18
1341	222759_at	SUV420H1	0.516366	0.05	-0.12	-0.19	0.05	0.05	-0.17	-0.29	0.02	-0.03	0.17	-0.16	-0.05	-0.14	0.03	-0.16	-0.09	-0.19	-0.01	-0.27	-0.01	-0.08	-0.04	0.09	-0.11	-0.25	-0.27	-0.13	-0.18	0.02	-0.06	-0.2	-0.08	-0.3	-0.15	-0.17	-0.06	-0.11	-0.13	0.18	0.12	-0.16	0.2	0.02	-0.24	-0.2	0
1342	227013_at	LATS2	0.51636	0.22	0.21	-0.28	0.17	0.08	0.18	-0.11	0.08	0.25	0.14	-0.1	0.16	0.23	0.03	0.2	-0.07	0.27	0.23	0.2	0.5	0.33	-0.07	0.27	0.13	0.1	0.09	0.1	0.23	0.19	0.19	-0.08	0.26	-0.18	0.06	0.01	0.18	0.27	0.19	0.16	0.31	-0.22	0.24	0.27	0.03	0.02	0.15
1343	228927_at	ZNF397	0.516331	0.09	0.1	0.16	0.26	0.2	0.05	0.05	-0.01	0.02	0.04	0.11	0.07	0.08	0.03	0.22	0.02	0.23	0.18	0.16	0.02	0.15	0.21	0.35	0.38	-0.02	0.08	0.21	0.25	0.2	0.32	0.25	0.08	0.28	0.33	0.12	-0.2	0.05	0.31	-0.01	-0.09	-0.06	0.16	0.11	0	-0.18	-0.2
1344	226016_at	CD47	0.516299	-0.22	-0.34	-0.13	-0.08	-0.24	-0.21	-0.16	0	0.05	-0.01	-0.15	-0.2	-0.18	-0.22	0	-0.12	-0.4	0.07	-0.19	-0.26	-0.42	0.09	-0.05	-0.29	-0.41	-0.21	-0.25	-0.3	-0.3	-0.18	-0.29	-0.2	-0.26	-0.2	-0.25	-0.33	-0.25	-0.21	-0.13	-0.28	0.05	0.08	-0.24	-0.4	-0.09	0.04
1345	204647_at	HOMER3	0.516278	0.35	0.12	0.02	0.34	0.17	0.24	-0.01	0.22	0.23	0.13	-0.01	0.18	0.19	0.43	0.23	-0.06	0.35	0.25	0.26	0.25	0.05	-0.33	0.16	0.01	0.22	-0.29	0.14	0.38	0.15	-0.09	-0.09	-0.01	-0.02	-0.08	-0.3	0.21	0.23	0.16	0.19	0.09	-0.05	0.32	0.05	0.12	-0.1	0.21
1346	243514_at	243514_at	0.516265	0.08	-0.08	-0.15	0.28	0.28	0.03	-0.11	-0.01	0	0.15	-0.37	0.04	-0.12	0.09	0.02	-0.09	0.17	-0.02	0.05	-0.06	-0.19	0.12	0.24	0.17	-0.22	-0.12	0	-0.13	0.04	-0.21	-0.1	-0.15	-0.13	0	-0.04	-0.1	-0.18	-0.13	-0.09	-0.07	-0.07	0.35	0.27	-0.18	0.02	0.01
1347	213029_at	NFIB	0.516173	0.22	0	-0.13	0.04	0.17	0.21	0.22	0.04	0.17	0.12	0.16	0.14	0.15	0.19	0.13	-0.04	0.14	0.23	0	0.38	0.18	-0.11	0.16	0.13	0.26	0.23	0.17	0	0.02	-0.06	0.12	0.14	-0.13	0.09	0	0.46	0.17	-0.02	0.2	0.23	0	0.33	0.32	0.2	0.38	0.28
1348	209394_at	ASMTL	0.516105	-0.17	-0.01	-0.17	-0.06	-0.15	-0.14	-0.17	-0.03	0.06	-0.06	-0.18	0	-0.06	0	0.03	0.07	-0.21	-0.08	-0.34	-0.14	-0.08	-0.16	-0.23	-0.25	-0.09	-0.41	-0.23	-0.1	-0.22	-0.27	-0.16	-0.15	-0.3	-0.2	-0.17	-0.28	-0.12	-0.33	-0.04	0.1	0.06	0.1	0.04	-0.18	-0.25	0.09
1349	230454_at	ICA1L	0.516104	0.15	-0.38	-0.2	-0.31	-0.28	-0.13	-0.28	-0.13	-0.11	-0.1	-0.12	-0.11	-0.13	-0.14	-0.09	-0.21	-0.43	-0.11	-0.36	0.1	-0.18	-0.13	-0.08	-0.2	-0.39	-0.08	-0.21	-0.27	-0.18	-0.01	-0.11	-0.07	-0.19	-0.13	0.03	-0.12	-0.13	-0.23	0.28	-0.19	0.1	-0.16	-0.04	-0.41	-0.04	0
1350	211928_at	DYNC1H1	0.516088	-0.14	-0.04	-0.29	-0.03	-0.17	-0.28	-0.11	-0.05	0.02	0.08	-0.18	-0.07	-0.13	-0.16	0.04	-0.15	-0.28	-0.07	-0.16	-0.26	-0.28	-0.11	-0.2	-0.25	-0.33	-0.23	-0.24	-0.29	-0.38	-0.31	-0.28	-0.14	-0.24	-0.2	-0.27	-0.32	-0.25	-0.33	-0.12	-0.04	-0.01	0.05	-0.02	-0.22	0.02	-0.01
1351	231484_at	231484_at	0.51608	-0.15	0.06	0.09	0.11	0.05	-0.18	0	0.07	-0.17	-0.09	-0.17	0	-0.17	-0.05	-0.03	0.06	0.06	-0.04	0.01	-0.04	0.17	0.28	0.2	0.23	0.05	0.24	0.22	0.12	0.21	0.29	0.32	0.1	0.32	0.16	0.26	-0.04	0.06	0.15	-0.14	0.04	0.05	0.05	0	-0.07	0.07	-0.1
1352	225858_s_at	XIAP	0.516062	-0.15	-0.04	0.04	-0.05	0.03	-0.42	-0.16	-0.09	-0.15	-0.34	-0.28	-0.07	-0.11	-0.18	-0.08	-0.28	-0.17	-0.16	-0.17	0	-0.02	0.25	0.12	0.21	-0.21	0.01	0.28	-0.13	-0.04	0.11	-0.03	-0.09	0.17	0.17	0.07	-0.43	0	-0.11	0.07	-0.12	0.04	-0.04	-0.04	-0.28	-0.19	0.1
1353	226085_at	CBX5	0.515974	-0.1	-0.08	0.17	0.14	0.18	-0.12	-0.08	-0.07	-0.12	0.03	-0.01	-0.08	-0.05	0.02	-0.03	0.11	0.09	0.08	0	0.11	-0.01	0.34	0.31	0.24	0.1	0.11	0.21	0.1	0.31	0.29	0.18	0.02	0.41	0.25	0.37	-0.18	0.08	0.17	0.18	-0.1	0.05	0.09	0.14	-0.02	-0.08	-0.24
1354	236151_at	SRRM4	0.515865	-0.11	-0.14	0.07	-0.03	-0.01	-0.32	0.04	-0.14	-0.19	-0.1	-0.04	0.01	-0.16	-0.03	-0.04	-0.22	-0.31	-0.12	-0.46	-0.02	-0.05	0.29	0.11	0.1	-0.3	0.2	0.1	-0.35	-0.17	-0.03	0.02	-0.04	0.18	0.03	-0.04	-0.16	-0.11	-0.31	-0.02	-0.11	0.03	-0.01	-0.06	-0.31	0.03	-0.1
1355	234954_at	234954_at	0.515791	-0.39	-0.25	-0.15	-0.17	-0.06	-0.1	-0.17	0.02	-0.23	-0.05	0.02	-0.12	-0.22	0.01	-0.05	0.03	-0.26	-0.26	-0.26	-0.36	-0.46	0.15	-0.09	-0.17	-0.26	-0.11	-0.08	-0.31	-0.27	-0.13	-0.25	-0.16	-0.22	-0.53	-0.28	-0.48	-0.21	-0.24	-0.12	-0.21	0.07	0.03	-0.2	-0.16	-0.17	0.01
1356	213676_at	TMEM151B	0.515742	-0.11	-0.13	-0.03	-0.16	-0.33	-0.23	-0.11	-0.09	-0.05	-0.01	0.06	0.02	0.12	0.09	0	-0.22	-0.26	-0.04	-0.29	-0.11	-0.2	-0.06	-0.25	-0.49	-0.24	-0.2	-0.2	-0.34	-0.42	-0.15	-0.34	0.01	-0.06	-0.15	-0.18	-0.13	-0.18	-0.45	-0.2	-0.15	0.11	-0.19	-0.21	-0.17	-0.1	0.08
1357	207655_s_at	BLNK	0.515707	0.07	0.02	0.2	-0.07	0.13	0.22	0.23	0.2	0.3	0.03	-0.05	0.1	0.29	0.09	0.2	0.06	0.29	0.18	0.3	0.04	-0.02	-0.16	0.11	0.19	0.15	0.14	0.11	0.4	0.3	0.27	-0.05	0.02	0.11	0.14	0.07	0.01	0.23	-0.08	0.04	0.07	0.03	0.14	0.2	0.05	0.07	0.2
1358	221801_x_at	NEFL	0.51551	-0.19	-0.29	-0.01	-0.18	-0.21	-0.27	-0.15	-0.05	-0.13	0.02	-0.02	-0.02	-0.11	-0.1	-0.07	-0.23	-0.21	-0.13	-0.24	-0.3	-0.36	0.07	-0.26	-0.35	-0.4	-0.14	-0.2	-0.41	-0.35	0.05	-0.22	-0.14	0	-0.13	-0.04	-0.31	-0.21	-0.3	-0.12	-0.29	0.24	-0.2	-0.24	-0.33	-0.06	0.07
1359	212718_at	PAPOLA	0.515418	0.2	0.26	0.03	0.24	0.26	0.21	0.17	0.17	0.04	0.15	0.02	0.41	0.29	0.11	0.2	0.11	0.22	0.13	0.25	0.21	0.22	0.08	0.29	0.18	0.04	0.17	0.28	0.19	0.36	0.09	0.15	0.2	-0.02	0.03	-0.01	0.21	0.15	0.13	-0.04	0.18	0.04	0.25	0.16	0.05	0.01	0.22
1360	229309_at	ADRB1	0.5154	-0.03	-0.26	-0.18	-0.27	-0.22	-0.15	-0.44	-0.17	-0.06	-0.03	-0.37	-0.21	-0.02	-0.28	-0.15	-0.05	-0.35	-0.32	-0.21	0.1	-0.1	0.07	-0.09	-0.21	-0.25	-0.16	-0.22	-0.45	-0.12	0.02	-0.28	-0.11	-0.14	-0.25	-0.1	-0.11	-0.02	-0.3	-0.13	-0.01	0.09	-0.05	-0.05	-0.3	-0.31	0.01
1361	214686_at	ZNF266	0.515339	0.14	0.09	0.04	0.03	0.18	0.2	-0.08	0.12	0.23	0.45	0.39	0.25	0.09	0.27	0.15	0.2	0.17	0.16	0.16	-0.01	0.02	-0.2	-0.08	-0.01	-0.16	-0.26	-0.08	0.03	0.05	-0.06	-0.25	-0.04	-0.16	-0.14	-0.17	0.06	-0.3	0.09	0.1	0.24	0.1	0.21	0.26	-0.14	-0.01	0.32
1362	221916_at	NEFL	0.515327	-0.21	-0.29	-0.06	-0.1	-0.35	-0.17	-0.12	-0.1	-0.09	0.01	-0.09	0.02	-0.06	-0.05	-0.08	-0.13	-0.21	-0.12	-0.24	-0.3	-0.39	0.1	-0.19	-0.43	-0.47	-0.13	-0.2	-0.45	-0.32	0.05	-0.23	-0.08	-0.09	-0.22	-0.11	-0.31	-0.2	-0.38	-0.13	-0.2	0.23	-0.08	-0.29	-0.33	-0.03	0.11
1363	223028_s_at	SNX9	0.515268	0.01	0.04	0.07	0.15	0.14	-0.43	-0.01	-0.08	-0.02	-0.01	-0.11	0.11	-0.13	0.06	0.05	0.02	0.02	0.21	0.01	0.23	0.08	0.31	0.23	0.26	-0.23	0.05	0.09	0.1	0.06	0.08	0.24	-0.04	0.39	0.16	0.14	-0.28	0.05	0.21	-0.05	-0.01	0.07	0.14	0.09	-0.39	-0.12	-0.18
1364	213166_x_at	MZT2A	0.515202	-0.1	-0.13	-0.17	-0.19	-0.21	-0.33	-0.08	0.03	-0.05	-0.04	-0.05	0.06	-0.09	0.02	-0.02	-0.03	-0.23	-0.14	-0.22	-0.12	-0.25	-0.12	-0.11	-0.42	-0.02	-0.17	-0.02	-0.19	-0.33	-0.24	-0.05	-0.12	0	-0.15	-0.16	-0.05	-0.15	-0.37	-0.18	0.03	0.11	0.02	-0.01	0.04	0.07	0.25
1365	210051_at	RAPGEF3	0.515193	0.08	0.24	0.02	0.4	0.28	0.29	0.19	0.22	0.2	0.4	0.13	0.38	0.3	0.2	0.37	0.09	0.41	0.18	0.4	0.05	0.2	-0.24	0.12	0.08	0.21	-0.17	0.03	0.12	0.06	-0.22	-0.12	0.23	-0.13	0.17	-0.21	0.24	-0.1	0.16	-0.09	0.17	-0.07	0.3	0.24	0.23	-0.03	0.07
1366	225041_at	MPHOSPH8	0.51516	-0.01	-0.02	0.13	0.05	0.15	-0.36	-0.01	-0.12	-0.22	-0.16	-0.1	-0.1	-0.04	-0.04	-0.08	-0.09	0.03	0.05	-0.05	-0.14	0.11	0.28	0.28	0.32	-0.06	0.29	0.18	0.06	0.06	0.01	0.2	-0.01	0.36	0.19	0.09	-0.05	-0.07	0.06	0.08	-0.13	0.03	-0.04	-0.06	-0.3	-0.02	-0.14
1367	222900_at	NRIP3	0.51514	-0.3	-0.14	-0.18	-0.14	-0.21	-0.17	-0.19	-0.12	0.07	0.08	-0.06	-0.06	-0.11	0.03	-0.08	-0.07	-0.16	-0.19	-0.31	-0.36	-0.25	-0.18	-0.17	-0.33	-0.25	-0.18	-0.15	-0.24	-0.15	-0.06	-0.28	-0.05	-0.16	-0.33	-0.11	-0.11	-0.14	-0.33	-0.05	0.07	0.04	-0.09	-0.05	-0.14	-0.11	0.09
1368	203697_at	FRZB	0.515064	0.25	0.11	0	0.28	0.11	0.26	0.1	0.28	0.26	0.28	0.22	0.32	0.25	0.14	0.11	0.03	0.22	0.34	0.12	0.33	0.14	-0.24	0.06	0.06	0.19	0.28	0.25	0.15	0.32	0.12	0.08	0.06	-0.07	-0.03	0.09	0.11	0.24	-0.02	0.08	0.22	-0.06	0.11	0.24	0.18	0.21	0.23
1369	235051_at	CCDC50	0.515057	0.18	0.12	0.13	0.15	0.19	-0.05	0.33	0	0.21	0.05	0.07	-0.01	0.17	-0.09	0.09	0.27	0.02	0.23	0	0.3	0.24	0.2	0.34	0.31	0.05	0.27	-0.05	0.25	0.33	0.01	0.15	-0.09	-0.11	0.07	0.23	-0.09	0.11	0.42	0.11	0.23	0.19	0.16	0.02	-0.14	0.16	-0.14
1370	227897_at	227897_at	0.515032	0.05	0.01	0.07	0.06	0.15	-0.01	0.12	0.05	-0.03	0.07	-0.02	0.14	-0.18	0.26	0	0.08	0.02	0.07	0	-0.06	-0.12	0.36	0.12	0.13	-0.02	0.15	0.2	0.1	0.06	0.03	0.25	-0.04	0.29	0.19	0.29	-0.02	0	-0.03	0.15	-0.01	0.26	0.18	0.01	0.03	0.17	0.1
1371	223047_at	CMTM6	0.514852	0.18	-0.04	-0.15	0.08	0.11	0.25	-0.1	0.14	0.27	0.14	-0.2	0.05	0.09	-0.06	0.17	0.1	0.13	0.33	-0.13	0.31	0.09	0.06	0.3	0.22	0.12	0.23	0.25	0.18	0.18	-0.01	-0.01	0.05	-0.23	-0.05	-0.04	0.04	0.19	-0.07	0.1	0.15	-0.14	0.16	0.06	-0.07	0.05	0.17
1372	227929_at	227929_at	0.514848	-0.09	-0.37	-0.18	-0.16	-0.25	-0.26	-0.22	-0.06	-0.04	-0.05	-0.11	-0.19	-0.17	-0.19	-0.15	-0.07	-0.31	-0.08	-0.29	-0.18	-0.27	0	-0.04	-0.32	-0.26	-0.08	-0.15	-0.28	-0.23	-0.08	-0.21	-0.14	-0.24	-0.32	-0.07	-0.13	-0.09	-0.39	0.01	-0.15	-0.02	0.06	-0.2	-0.35	-0.09	0.11
1373	237361_at	237361_at	0.514848	-0.06	-0.14	0.25	0.13	0.16	-0.43	0.06	0.1	-0.12	-0.17	0.08	-0.16	0.16	-0.1	-0.14	-0.27	-0.16	-0.08	-0.26	0.12	0.07	0.2	0.15	0.23	-0.13	0.29	0.14	0.1	0.22	0.05	0.07	0.14	0.21	0.03	-0.28	-0.04	-0.03	-0.08	0.04	-0.14	0.04	0.02	0.08	-0.11	0.14	-0.08
1374	224733_at	CMTM3	0.514793	0.3	0.24	0.18	0.14	0.22	0.13	0.15	0.16	0.31	0.26	0.27	0.2	0.32	0.33	0.27	-0.08	0.29	0.33	0.03	0.2	0.15	-0.06	0.19	0.04	0.13	0.08	0.06	0.18	0.23	-0.01	0.12	0.2	-0.1	0.16	-0.06	0.24	0.13	0.06	0.09	0.26	-0.03	0.19	0.23	0.09	0.07	0.11
1375	222184_at	222184_at	0.51479	-0.23	-0.16	-0.06	-0.23	-0.22	-0.16	-0.43	-0.27	-0.08	-0.05	-0.21	-0.41	-0.19	-0.24	-0.15	-0.27	-0.26	-0.29	-0.17	-0.26	-0.01	-0.1	0.03	-0.09	-0.31	-0.23	-0.3	0.01	0	0.06	-0.17	-0.16	-0.19	-0.25	-0.23	-0.02	-0.14	-0.06	-0.14	-0.01	-0.14	0.04	-0.04	-0.33	-0.36	-0.14
1376	226695_at	PRRX1	0.514771	0.16	0.04	-0.03	0.22	0.05	0.31	-0.13	0.13	0.18	0.16	0.01	0.01	0.12	0.14	0.21	0.09	0.09	0.26	0.03	0.35	0.13	-0.01	0.36	0.1	0.24	0.04	0.27	0.37	0.37	-0.04	-0.12	0.1	-0.01	0.13	0.08	0.33	0.25	0.19	0.17	0.23	0.06	0.33	0.07	0.11	0.08	0.28
1377	218231_at	NAGK	0.514702	0.04	-0.05	-0.1	-0.04	0.23	0	0.05	0.02	0.15	0.2	-0.01	0.24	-0.07	0.27	0.03	0	0.02	0.14	-0.03	-0.14	-0.11	-0.05	0.17	0.17	0.08	0.12	0.05	0.07	0.09	0.06	-0.01	0.01	-0.02	-0.23	-0.13	-0.2	0.22	-0.09	-0.1	0.18	0.07	0.42	0.18	-0.01	0.24	0.2
1378	240004_at	240004_at	0.514682	-0.26	0.03	0.02	-0.02	0.04	-0.19	-0.03	-0.09	-0.4	-0.4	0.24	-0.09	0.02	-0.09	0.01	-0.15	-0.09	-0.1	-0.02	0.02	0.15	0.06	0.04	0.3	-0.07	0.23	0.15	-0.04	-0.05	0.32	0.11	0.08	0.26	0.15	-0.03	-0.24	-0.05	0.17	-0.09	-0.13	-0.13	-0.29	-0.11	-0.16	-0.15	-0.39
1379	231940_at	ZNF529	0.514682	-0.2	-0.26	-0.25	-0.23	-0.23	-0.18	-0.36	-0.1	-0.06	-0.2	-0.21	-0.19	-0.12	-0.36	-0.07	-0.11	-0.37	-0.2	-0.31	-0.1	-0.22	0.05	0.02	-0.15	-0.46	-0.01	-0.12	-0.15	-0.09	0.14	-0.32	-0.14	-0.2	-0.17	-0.1	-0.14	-0.04	-0.23	-0.13	-0.21	0.04	-0.04	-0.08	-0.43	-0.13	0.04
1380	234480_at	DKFZP761C1711	0.514651	-0.09	-0.16	0.1	0.08	0.03	-0.39	-0.16	-0.21	-0.1	-0.18	-0.08	-0.03	-0.03	-0.03	-0.08	-0.2	-0.13	-0.05	-0.17	0.07	-0.05	0.21	0.14	0.3	-0.18	0.19	0.26	-0.08	0.09	0.33	0.19	-0.13	0.37	0.14	-0.08	-0.05	-0.05	-0.27	0.07	-0.18	0.05	-0.01	-0.01	-0.2	-0.1	-0.16
1381	212048_s_at	YARS	0.514555	-0.19	-0.21	-0.06	-0.19	-0.3	-0.24	-0.13	-0.07	0.13	-0.14	-0.2	-0.03	-0.16	-0.08	-0.16	-0.06	-0.18	-0.23	-0.21	-0.32	-0.24	-0.13	-0.09	-0.47	-0.26	-0.12	-0.19	-0.14	-0.26	-0.3	-0.28	-0.22	-0.25	-0.33	-0.1	-0.17	-0.07	-0.39	-0.14	-0.06	0.18	-0.09	-0.15	-0.23	0.01	0.18
1382	234873_x_at	RPL7A	0.51446	-0.23	-0.07	-0.25	0.01	0.06	-0.25	-0.24	0.08	-0.04	0.07	-0.26	0.09	-0.06	-0.18	-0.01	0.07	-0.05	-0.3	-0.03	0.1	-0.25	-0.07	0.01	-0.12	0.06	-0.36	-0.09	-0.06	-0.19	-0.25	-0.17	-0.07	-0.26	-0.11	-0.25	-0.08	0.03	-0.23	0.03	0.08	-0.18	0.24	0.07	-0.04	-0.15	0.28
1383	216375_s_at	ETV5	0.514436	-0.28	0.09	0.28	0.07	-0.06	-0.12	0.31	-0.03	0.16	-0.07	0.03	0.2	-0.05	0.17	0.12	0.01	0.03	-0.09	0.06	-0.19	0.22	0.32	0.13	0.2	0.03	0.2	0.15	0.23	-0.01	-0.05	0.2	-0.04	0.29	0.19	0.09	0.02	-0.04	0.11	-0.12	0.11	0.04	0.02	-0.11	-0.02	0.19	0.02
1384	213768_s_at	ASCL1	0.514432	0.17	0.17	0.22	0.08	0.25	0.26	0.11	0.14	-0.07	0.22	0.16	0.18	0.25	0.03	0.05	-0.01	0.19	0.14	0.05	0.33	0.26	0.13	0.1	0.28	0.22	0.4	0.36	0.14	0.26	0.08	0.25	0.25	0.35	0.26	0.33	0.4	0.14	0.25	0.17	0.2	0.13	-0.1	0.13	0.14	0.15	0.08
1385	243916_x_at	UBLCP1	0.514414	-0.25	-0.26	-0.08	-0.09	-0.1	-0.09	-0.29	-0.04	-0.25	-0.07	-0.25	-0.35	-0.06	-0.13	-0.03	-0.12	-0.32	-0.02	-0.33	-0.13	-0.08	0.09	0.2	0.09	-0.32	-0.01	0.09	-0.15	0.24	0.14	-0.24	-0.08	-0.03	0.04	-0.07	-0.19	-0.05	-0.15	0.05	-0.23	0.11	-0.05	-0.21	-0.3	-0.1	-0.03
1386	230207_s_at	DOCK5	0.514373	0.02	0.19	-0.03	0.46	0.33	-0.01	0.22	0.13	-0.01	0.02	0.05	0.16	0	-0.07	0.13	0.08	0.25	0.32	0.26	-0.1	-0.03	0.39	0.24	0.31	-0.19	0.05	0.15	0.28	0.27	0.03	0.18	0.02	0.05	0.29	0.21	-0.14	0.01	0.36	0.06	0.04	-0.01	0.31	0.12	-0.08	0.11	-0.06
1387	208753_s_at	NAP1L1	0.51433	0.19	0.08	0.04	0.31	0.11	0.06	0.13	-0.01	0.04	-0.12	-0.12	0.24	0.04	-0.01	0.24	-0.09	0.18	0.26	0.39	0.23	0.03	0.24	0.21	0.29	-0.3	0.11	0.38	0.16	0.18	0.25	0.25	0.06	0.27	0.35	0.15	0.08	0.32	0.29	0.18	-0.03	0.02	0.06	-0.16	-0.35	-0.01	-0.02
1388	213850_s_at	SRSF2IP	0.514317	0.41	0.14	0.2	0.03	0.14	-0.08	0.19	-0.07	-0.15	-0.07	0.15	0.02	-0.03	0.05	-0.05	0.17	0.12	0.2	0.03	0.16	0.23	0.17	0.13	0.25	0.08	0.16	0.16	0.14	0.38	0.17	0.32	0	0.42	0.28	0.15	0.18	0.06	0.37	0.09	0.06	-0.04	-0.13	-0.02	0.03	0.08	-0.18
1389	227580_s_at	TECPR1	0.514256	-0.19	-0.13	-0.28	-0.12	-0.01	-0.15	-0.1	-0.09	0.01	0.02	-0.13	0.02	0.19	0.1	0	-0.05	-0.26	-0.16	-0.19	-0.31	-0.18	-0.2	-0.06	-0.16	-0.38	-0.18	-0.22	-0.31	-0.38	0	-0.34	0.08	-0.27	-0.34	-0.27	-0.03	-0.21	-0.34	-0.26	0	-0.05	0	0.1	-0.28	-0.15	0.08
1390	213881_x_at	SUMO2	0.514193	0.25	-0.07	0.1	-0.13	0.04	-0.13	-0.05	0.08	-0.17	-0.12	-0.05	0.04	0.26	-0.14	0	-0.24	0.12	0.15	-0.28	0.2	0.3	0.15	0.21	0.22	0.02	0.07	0.34	0.16	0.27	0.32	0.2	0.03	0.1	0.15	0.11	0.34	0.17	-0.25	0.22	-0.05	0.02	-0.11	0.12	-0.21	-0.07	0.14
1391	227197_at	ARHGEF26	0.514188	0.21	0.09	-0.16	0.2	0.08	0.1	-0.14	0.18	0.28	0.32	-0.1	0.1	0.08	-0.09	0.06	0.05	0	0.14	-0.3	0.38	0.27	-0.07	0.32	0.28	0.11	0.17	0.37	0.14	0.16	-0.08	0.05	0.16	-0.16	0.02	0.05	0.28	0.23	-0.13	0.09	0.23	-0.04	0.37	0.23	0	0.1	0.3
1392	204735_at	PDE4A	0.514087	-0.25	-0.18	-0.19	-0.08	-0.32	-0.19	-0.18	-0.14	0.02	-0.1	-0.12	-0.07	-0.02	0	-0.08	-0.22	-0.28	-0.21	-0.25	-0.08	-0.22	-0.18	-0.22	-0.48	-0.3	-0.02	-0.23	-0.34	-0.34	-0.21	-0.31	-0.13	-0.07	-0.35	-0.1	-0.18	-0.08	-0.42	-0.03	0	0.11	-0.15	-0.2	-0.26	0.04	0.03
1393	222651_s_at	TRPS1	0.514074	0.1	0.28	0.04	0.12	0.1	0.21	0.07	0.07	-0.04	0.06	-0.14	-0.09	-0.03	-0.14	0.1	0.13	0.27	-0.07	-0.05	0.49	0.48	-0.05	0.33	0.4	0.51	0.22	0.27	0.38	0.4	0.07	0.27	0.06	0.14	0.23	0.42	0.4	0.25	0.35	0.24	0.32	-0.04	0.14	0.11	0.32	0.07	0.05
1394	202902_s_at	CTSS	0.514054	0.07	0.34	0.03	0.09	0.18	0.16	0.22	-0.01	0.05	0.04	-0.03	-0.11	0.22	0.04	0.21	0.18	0.31	0.17	0.24	0	0.21	-0.08	0.02	0.11	0.16	0	-0.17	0.21	0.29	0.12	0.24	0.1	-0.14	-0.01	0.11	0.02	0.15	0.18	0.02	0.19	-0.31	-0.11	0.05	0.2	0.06	-0.15
1395	200915_x_at	KTN1	0.514037	0.34	0.17	-0.11	0.33	0.27	0.13	0.3	0.23	0.08	0.06	-0.02	0.32	0.32	-0.02	0.21	0.08	0.46	0.35	0.25	0.27	0.23	0.11	0.14	0.31	-0.09	0.17	0.24	0.27	0.21	-0.06	0.05	0.16	0.03	0.13	-0.18	0.18	0.17	0.18	0.2	0.02	0.09	0.38	0.2	-0.15	0.17	0.14
1396	235701_at	235701_at	0.513999	0.15	-0.22	0.19	-0.09	-0.15	0	0.02	-0.07	-0.46	-0.09	0.03	0.01	-0.03	-0.15	0	-0.04	-0.2	-0.25	0.02	-0.04	-0.07	0.07	0.01	0	0.04	0.09	0.14	-0.31	0.21	0.18	0.21	0.02	0.2	0.18	-0.15	-0.3	0.13	-0.04	0.07	-0.34	0.04	0.03	-0.26	-0.18	-0.07	-0.03
1397	235010_at	LOC729013	0.513989	0.38	0.09	-0.04	0.27	0.13	0.17	-0.02	0.14	0.18	0.21	-0.02	0.26	0.04	0.1	0.37	0.12	0.11	0.21	0.05	0.46	-0.02	-0.01	0.33	0.2	0.03	0.14	0.21	0.18	0.29	0.17	0.12	0.17	-0.18	0.17	0.17	0.13	0.14	0.23	0.24	0.12	-0.16	0.46	0.36	-0.08	0.07	0.08
1398	205551_at	SV2B	0.513937	-0.17	-0.26	-0.15	-0.19	-0.29	-0.27	-0.06	-0.09	-0.1	-0.01	0.03	-0.01	-0.17	-0.2	-0.07	-0.29	-0.32	-0.1	-0.32	-0.19	-0.13	-0.05	-0.25	-0.25	-0.39	0.04	-0.07	-0.4	-0.38	-0.15	-0.17	-0.07	-0.16	-0.2	-0.32	-0.13	-0.2	-0.42	-0.09	-0.09	0.05	-0.15	-0.18	-0.24	0.07	0.15
1399	202265_at	BMI1	0.513922	0.25	0.11	-0.08	0.34	0.2	0.13	0.15	0.33	0.11	-0.06	-0.05	0.21	0.3	0.1	0.16	-0.05	0.24	0.2	0.3	0.17	0.08	0.16	0.29	0.14	-0.17	0.12	0.2	0.16	0.2	0.04	0.08	0.13	-0.09	0.03	0.03	0.13	0.18	0.15	0.09	-0.02	0.19	0.31	0.11	-0.17	0.06	0.26
1400	213519_s_at	LAMA2	0.513774	0.03	0.31	0.29	0.27	0.26	0.15	0.11	0.23	0.17	0.12	0.43	0.08	0.22	0.05	0.3	0.09	0.29	0.23	0.4	0.24	0.07	-0.05	0.1	0.19	0.14	-0.02	-0.02	0.31	0.17	-0.03	0.05	-0.02	0.15	0.1	0.06	0.25	0.08	0.26	0.14	0.22	0.02	0.23	0.22	-0.03	0.2	0.04
1401	51228_at	RBM12B	0.513728	0.34	0.11	0.1	0.12	-0.12	0.05	0.17	0.06	0.03	-0.05	0.14	0.03	0.15	-0.1	-0.03	-0.1	0.14	-0.07	0.21	0.24	0.21	0.21	0.19	0.28	0.04	0.25	0.22	0.21	0.23	0.2	0.26	0.01	0.23	0.28	0.04	0.03	0.23	0.15	0.19	-0.09	-0.09	-0.08	-0.18	-0.08	0.01	-0.21
1402	212390_at	PDE4DIP	0.513592	0.12	-0.07	-0.26	-0.04	-0.13	-0.01	-0.11	0.2	0.07	0.19	-0.1	-0.02	0.01	-0.08	0.11	-0.17	-0.07	0.01	-0.21	0.16	-0.16	-0.12	0.13	-0.01	-0.24	0.06	0.15	-0.15	-0.02	-0.04	-0.22	0.11	-0.2	-0.09	-0.16	0.15	0.12	-0.24	0.17	0.12	0.06	0.3	0.18	-0.16	0.19	0.46
1403	218628_at	CCDC53	0.51357	0.01	-0.24	-0.29	-0.12	-0.22	-0.18	-0.08	-0.02	0.12	-0.08	-0.27	0.06	0.02	-0.09	-0.08	0.01	0.01	0.05	-0.23	0.09	-0.29	-0.16	-0.04	-0.15	-0.25	-0.23	-0.06	-0.08	-0.35	-0.32	-0.2	0.05	-0.31	-0.13	-0.21	-0.08	0.01	-0.33	-0.01	-0.16	-0.09	0.14	-0.03	-0.26	-0.09	0.24
1404	206935_at	PCDH8	0.513492	-0.23	-0.31	-0.19	-0.28	-0.44	-0.12	-0.25	-0.03	-0.07	-0.14	-0.39	-0.08	-0.23	-0.13	-0.2	-0.14	-0.32	-0.18	-0.14	-0.19	-0.25	-0.06	-0.23	-0.41	-0.39	-0.14	-0.18	-0.29	-0.38	-0.14	-0.24	-0.18	-0.09	-0.27	-0.06	-0.09	-0.05	-0.3	-0.12	-0.21	0.1	-0.17	-0.28	-0.31	-0.11	0.17
1405	228547_at	NRXN1	0.513475	-0.2	-0.42	-0.13	-0.16	-0.28	-0.11	-0.22	-0.1	-0.13	0	-0.13	-0.15	-0.06	-0.25	-0.03	-0.12	-0.34	-0.05	-0.31	-0.17	-0.26	0.04	-0.1	-0.36	-0.29	-0.07	-0.15	-0.44	-0.32	-0.02	-0.21	-0.11	-0.14	-0.28	-0.11	-0.22	-0.17	-0.29	-0.1	-0.23	0.11	-0.03	-0.25	-0.26	-0.02	0.12
1406	203053_at	BCAS2	0.513426	-0.17	-0.31	-0.08	-0.29	-0.27	-0.19	-0.21	-0.05	0.01	-0.06	-0.24	-0.05	-0.18	-0.12	-0.04	-0.13	-0.37	-0.14	-0.17	-0.37	-0.39	-0.01	-0.35	-0.33	-0.48	-0.33	-0.16	-0.2	-0.35	-0.21	-0.2	-0.18	-0.16	-0.17	-0.21	-0.18	-0.24	-0.39	-0.1	-0.12	0.13	-0.14	-0.2	-0.33	-0.2	0.22
1407	244153_at	ZNF207	0.513422	0.26	-0.1	0.21	-0.14	0.01	0.01	0.31	0	0	-0.03	0.34	0.03	-0.07	0.2	-0.01	0.18	0.24	0.08	0.1	0.39	0.03	0.17	-0.08	0.24	-0.07	0.37	0.07	0.17	0.08	0.09	0.42	-0.13	0.25	0	0.31	0.24	0.2	0.25	0.22	-0.28	0.09	-0.31	-0.1	0.05	0.27	-0.18
1408	236310_at	236310_at	0.513409	-0.14	-0.04	0.14	-0.14	-0.1	-0.08	0.21	-0.03	-0.22	-0.11	-0.08	-0.09	-0.11	0.07	-0.11	0.17	0	0.14	-0.05	-0.15	0.13	0.15	0.04	0.17	0.11	0.29	0.04	0.04	0.25	0.34	0.26	-0.1	0.27	0.19	0.38	0.22	-0.19	0.22	-0.07	-0.07	0.09	-0.15	-0.15	-0.02	0.13	-0.28
1409	225546_at	EEF2K	0.51332	0.23	0	-0.28	-0.04	-0.03	0.09	-0.24	-0.04	-0.19	-0.04	-0.09	-0.1	0.17	-0.01	-0.14	-0.1	-0.15	-0.03	-0.23	0.28	0.18	-0.3	0.14	-0.1	-0.13	-0.24	0.07	-0.25	0.22	-0.05	-0.12	0.18	-0.21	-0.25	-0.2	-0.01	0.08	-0.34	0.12	0.03	-0.24	0.07	0.07	-0.04	-0.28	0.17
1410	211679_x_at	GABBR2	0.513304	-0.17	-0.22	-0.11	-0.16	-0.29	-0.12	-0.19	-0.14	-0.15	-0.05	-0.03	-0.02	0.03	-0.15	-0.14	-0.3	-0.24	-0.1	-0.27	-0.16	-0.24	0.03	-0.27	-0.36	-0.26	-0.21	-0.16	-0.4	-0.23	-0.12	-0.22	-0.04	-0.02	-0.18	-0.2	-0.25	-0.2	-0.36	-0.01	-0.08	0.18	-0.11	-0.23	-0.17	-0.09	0.13
1411	235023_at	VPS13C	0.513286	0.06	-0.16	-0.2	0.19	0.02	-0.14	-0.42	-0.14	-0.14	-0.06	-0.19	-0.11	-0.04	-0.18	-0.09	-0.08	-0.18	-0.08	-0.14	-0.02	0.01	0.04	0.21	-0.05	-0.28	-0.22	-0.17	-0.14	0.02	0.05	-0.43	-0.06	-0.25	-0.06	0.05	0.05	-0.06	-0.1	0.08	-0.19	-0.08	0.28	-0.02	-0.33	-0.3	-0.03
1412	201594_s_at	PPP4R1	0.513209	0.41	0.04	-0.12	0.06	0.01	0.21	-0.04	0.21	0.23	0.15	-0.12	0.53	0.17	0.08	-0.02	-0.04	0.12	0.35	-0.18	0.37	0.03	-0.21	0.07	0.07	-0.06	-0.18	0.13	0.15	0.15	-0.1	-0.04	0.13	-0.27	-0.22	-0.29	0.04	0.15	-0.15	0.24	0.15	-0.02	0.32	0.17	-0.02	-0.06	0.3
1413	235308_at	ZBTB20	0.51316	0.18	0.1	0.14	0.29	0.25	0.01	0.02	0.04	-0.09	0.06	-0.14	0.09	-0.02	0	0.06	0.02	0.34	0.11	0.2	0.28	0.16	0.22	0.41	0.35	0.2	0.2	0.26	0.21	0.37	0.08	0.2	0.05	0.25	0.36	0.29	-0.06	0.22	0.39	0.24	0.1	-0.05	0.34	0.13	0.05	-0.04	-0.11
1414	214709_s_at	KTN1	0.513113	0.27	0.07	-0.01	0.41	0.23	0.04	0.19	0.35	0.25	0.16	0.09	0.19	0.17	0.14	0.25	0.01	0.3	0.34	0.33	0.14	-0.05	0.14	0.29	0.27	-0.22	0.14	0.17	0.28	0.29	0.05	0.07	0.09	0	0.14	-0.07	0.05	0.13	0.12	0.09	-0.05	0.13	0.41	0.09	-0.29	0.21	0.15
1415	232055_at	SFXN1	0.513046	0.02	-0.06	0.1	0.17	0.15	-0.13	-0.01	-0.14	-0.01	-0.13	-0.04	-0.09	-0.09	-0.06	-0.23	0.05	0.18	-0.3	0.11	0.23	0.17	0.29	0.17	0.28	-0.02	0.25	0.08	0.14	0.02	0.29	0.12	0.03	0.27	0.01	0.08	-0.08	0.06	0.08	-0.03	-0.12	0.12	0.04	0.06	-0.14	-0.1	-0.3
1416	224248_x_at	FAM192A	0.512943	-0.07	-0.13	-0.33	0.03	-0.08	-0.24	-0.25	-0.13	0.14	-0.02	-0.16	-0.12	0.05	-0.08	-0.09	0.05	-0.23	-0.16	-0.26	-0.24	0.04	-0.1	-0.05	-0.19	-0.18	-0.24	-0.27	-0.16	-0.27	-0.21	-0.3	0.1	-0.21	-0.24	-0.15	-0.12	-0.28	-0.21	-0.01	0.13	-0.09	0.14	0.03	-0.27	-0.21	-0.28
1417	226280_at	BNIP2	0.512827	0.23	0.18	-0.04	0.28	-0.06	0.18	-0.03	0.22	-0.06	0.16	0.09	0.16	0.08	0.08	0.12	0.29	0.38	0.33	0.18	0.52	0.07	0.08	0.31	-0.02	0.19	-0.09	0.08	0.09	0.32	-0.05	-0.22	0.04	-0.16	-0.04	0.31	0.43	0.31	0.44	0.32	0.36	-0.02	0.38	0.06	0.01	0	0.25
1418	209243_s_at	PEG3	0.512794	-0.16	-0.06	0.16	-0.03	0.06	-0.29	0.06	-0.1	-0.06	-0.09	-0.06	0.07	-0.14	0.03	-0.04	0.05	-0.02	-0.11	0.02	-0.27	-0.09	0.31	0.1	0.14	-0.22	0.17	0.1	-0.01	-0.22	-0.09	0.24	-0.03	0.33	0.19	0.13	-0.41	-0.02	-0.15	-0.11	-0.1	0.07	-0.06	-0.06	-0.26	-0.03	-0.16
1419	202464_s_at	PFKFB3	0.512775	0.33	0.25	0.11	0.2	0.06	0.2	-0.1	0.36	0.21	0.24	-0.19	0.17	0.28	0.21	0.25	0.02	0.29	0.28	0.25	0.28	0.02	-0.04	0.04	-0.06	0.02	-0.18	0.08	0.02	0.22	0.04	-0.13	0.05	-0.17	-0.02	-0.04	0.23	0.2	0.06	0.2	0.17	0.02	0.13	0.07	-0.08	-0.13	0.12
1420	235926_at	235926_at	0.512765	0	-0.1	0.02	0.2	0.15	-0.23	-0.16	-0.15	-0.27	-0.27	-0.31	-0.14	-0.19	-0.1	0.02	-0.01	-0.05	-0.21	-0.01	-0.08	-0.04	0.3	0.24	0.15	-0.2	0	0.08	-0.07	0.12	-0.07	0.11	0.01	0.27	0.22	0.16	-0.24	-0.08	0.09	0.22	-0.04	0	0.25	0.08	-0.24	-0.04	-0.09
1421	225225_at	LOC729082	0.512736	-0.15	-0.4	-0.13	-0.12	-0.26	-0.14	-0.18	-0.08	-0.01	-0.02	-0.22	-0.04	-0.09	-0.29	-0.08	-0.07	-0.37	-0.13	-0.25	-0.16	-0.25	0.02	-0.05	-0.27	-0.38	0.07	-0.1	-0.31	-0.3	-0.16	-0.29	0.03	-0.24	-0.38	-0.15	-0.26	-0.27	-0.34	-0.1	-0.24	0.01	0.04	-0.23	-0.32	-0.01	0.11
1422	212239_at	PIK3R1	0.512728	0.03	-0.12	0.11	0.04	0.03	-0.22	0.05	-0.12	-0.17	-0.04	0.12	0.16	-0.14	0.04	-0.05	-0.25	-0.17	0.03	-0.02	0.01	-0.14	0.34	0.18	0.17	-0.16	0.14	0.26	-0.23	0.02	0.19	0.06	-0.13	0.29	0.16	0.04	-0.29	-0.17	0.13	-0.16	-0.23	0.16	-0.03	-0.08	-0.29	0.07	-0.03
1423	204945_at	PTPRN	0.512714	-0.29	-0.35	-0.13	-0.24	-0.16	-0.11	-0.22	-0.09	0.04	0	-0.25	-0.19	-0.22	0	-0.15	-0.1	-0.29	-0.18	-0.19	-0.24	-0.38	-0.04	-0.1	-0.18	-0.26	-0.21	-0.19	-0.36	-0.29	-0.21	-0.28	-0.11	-0.2	-0.41	-0.08	-0.19	-0.04	-0.38	-0.02	-0.28	0.08	-0.13	-0.07	-0.17	-0.15	0.11
[truncated: 8,577 more rows]
[truncated: 68 more columns]

## Sheet: headers
Detailed description of the column names
[truncated: 6 more rows]
